# Supplementary material for: Translation of upstream open reading frames in a model of neuronal differentiation
Source: BMC Genomics. 2019 May 20;20:391. doi: 10.1186/s12864-019-5775-1 (PMC6528255; doi:10.1186/s12864-019-5775-1)
Supplement: Supplementary file 1 — Table S1. Reads mapped by Bowtie. This table outlines the breakdown of sequencing reads for each individual replicate. (XLSX 12 kb) [file 12864_2019_5775_MOESM1_ESM.xlsx]

## Sheet: Reads mapped by Bowtie
					Total	Mapped	Unmapped	% non-rRNA
ID	Lane	Source	Treatment	Status	Reads	to rRNA	to rRNA	Reads
32873	004	mRNA-Seq	n/a	Non-Diff	72321873	797620	71524253	0.988971
32874	004	mRNA-Seq	n/a	Diff	69088047	1779081	67308966	0.974249
34080	002	ribo-Seq	CYH	Non-Diff	3940770	3182150	758620	0.192506
34080	003	ribo-Seq	CYH	Non-Diff	3998542	3229198	769344	0.192406
34081	002	ribo-Seq	CYH	Non-Diff	3919920	2983047	936873	0.239003
34081	003	ribo-Seq	CYH	Non-Diff	3983425	3030186	953239	0.239301
33312	002	ribo-Seq	CYH	Diff	6855140	2997521	3857619	0.562734
33312	003	ribo-Seq	CYH	Diff	6971442	3044970	3926472	0.563222
33313	002	ribo-Seq	CYH	Diff	10717091	5769404	4947687	0.461663
33313	003	ribo-Seq	CYH	Diff	10876106	5847498	5028608	0.462354

## Sheet: Reads mapped by TopHat2
					Total	Mapped	% Aligned
ID	Lane	Source	Treatment	Status	Reads	Reads	by TopHat
32873	004	mRNA-Seq	n/a	Non-Diff	71524253	70221879	0.982
32874	004	mRNA-Seq	n/a	Diff	67308966	65930099	0.98
34080	002	ribo-Seq	CYH	Non-Diff	758620	625298	0.824257
34080	003	ribo-Seq	CYH	Non-Diff	769344	632286	0.821851
34081	002	ribo-Seq	CYH	Non-Diff	936873	790201	0.843445
34081	003	ribo-Seq	CYH	Non-Diff	953239	801793	0.841125
33312	002	ribo-Seq	CYH	Diff	3857619	3382840	0.876924
33312	003	ribo-Seq	CYH	Diff	3926472	3441164	0.876401
33313	002	ribo-Seq	CYH	Diff	4947687	3928387	0.793985
33313	003	ribo-Seq	CYH	Diff	5028608	3986860	0.792836
