# Supplementary material for: Translation of upstream open reading frames in a model of neuronal differentiation
Source: BMC Genomics. 2019 May 20;20:391. doi: 10.1186/s12864-019-5775-1 (PMC6528255; doi:10.1186/s12864-019-5775-1)
Supplement: Supplementary file 2 — Table S2. Analysis of mRNA sequencing and Ribosome Profiling. All mRNA, RPF, and TE changes are listed in this table for all transcripts. (XLSX 2581 kb) [file 12864_2019_5775_MOESM2_ESM.xlsx]

## Sheet: Deescription
Table	Column	Description
mRNA	geneName	Gene symbol pulled from Ensembl (v78)
	geneType	Gene biotype according to Ensembl (v78)
	nondiffTPM	Quantile normalized transcripts per million mapped reads in non-differentiated library
	radiffTPM	Quantile normalized transcripts per million mapped reads in RA-differentiated library
	nondiffRank	Gene rank by transcripts per million mapped reads in non-differentiated library
	radiffRank	Gene rank by transcripts per million mapped reads in RA-differentiated library
	delta	Difference in gene rank between RA-differentiated and non-differentiated libraries
	status	Genes are annotated as significantly up (+1) or down-regulated (-1) in the RA-Differentiated
		state based on the Tukey's extreme outlier cutoff of gene rank change
RPF	geneName	Gene symbol pulled from Ensembl (v78)
	baseMean	Mean of normalized counts across all four non-differentiated and RA-differentiated replicates
	log2FoldChange	Log2 fold-change of normalized counts in RA-differentiated versus non-differentiated samples
	lfcSE	Standard error of log2 fold-change
	stat	DESeq test-statistic for log2 fold-change
	pval	Raw p-value of DESeq differential expression analysis
	padj	Benjamini-Hochberg adjusted p-value of DESeq differential expression analysis
RPF	geneName	Gene symbol pulled from Ensembl (v78)
	baseMean	Mean of normalized counts across all six non-differentiated and RA-differentiated replicates
		in mRNA and ribosome profiling libraries
	log2FoldChange	Log2 fold-change of normalized counts in RA-differentiated versus non-differentiated samples
	lfcSE	Standard error of log2 fold-change
	stat	DESeq test-statistic for log2 fold-change
	pval	Raw p-value of DESeq differential expression analysis
	padj	Benjamini-Hochberg adjusted p-value of DESeq differential expression analysis

## Sheet: mRNA
geneName	geneType	nondiffTPM	radiffTPM	nondiffRank	radiffRank	delta	status
A1BG	protein_coding	15.7831	38.9893	6694	9893	3199	1
A2M	protein_coding	0.00891027	0.0876434	86	717	631	0
AAAS	protein_coding	88.3469	62.1218	12265	11376	-889	0
AACS	protein_coding	6.63825	8.04524	4560	4932	372	0
AADAT	protein_coding	25.9113	9.98035	8387	5411	-2976	-1
AAED1	protein_coding	9.07102	16.4781	5207	6816	1609	0
AAGAB	protein_coding	53.0884	54.7958	10902	10995	93	0
AAK1	protein_coding	5.78727	8.93181	4345	5149	804	0
AAMDC	protein_coding	83.4381	152.615	12134	13121	987	0
AAMP	protein_coding	166.543	183.735	13219	13315	96	0
AAR2	protein_coding	52.2618	73.2316	10859	11810	951	0
AARD	protein_coding	0.0733442	0.0391107	723	297	-426	0
AARS	protein_coding	95.2449	272.854	12406	13636	1230	0
AARS2	protein_coding	39.3661	20.6328	9927	7565	-2362	-1
AASDH	protein_coding	10.218	5.75574	5497	4296	-1201	0
AASDHPPT	protein_coding	72.2991	44.9455	11777	10379	-1398	0
AASS	protein_coding	32.9494	9.5752	9293	5306	-3987	-1
AATF	protein_coding	72.3551	49.3789	11779	10696	-1083	0
AATK	protein_coding	0.14353	0.845225	1210	2307	1097	0
ABAT	protein_coding	4.4023	11.3793	3967	5737	1770	0
ABBA01031664.1	protein_coding	11.2107	13.6358	5730	6233	503	0
ABCA1	protein_coding	0.00814849	0.241021	73	1404	1331	0
ABCA10	protein_coding	0.165315	0.137981	1311	1019	-292	0
ABCA12	protein_coding	3.00224	0.382947	3515	1719	-1796	0
ABCA2	protein_coding	12.1683	18.9316	5932	7283	1351	0
ABCA3	protein_coding	81.3951	89.0389	12067	12278	211	0
ABCA5	protein_coding	0.0356739	0.0142463	347	16	-331	0
ABCA7	protein_coding	3.56189	13.9618	3713	6300	2587	1
ABCA9	protein_coding	0.0228702	0.0170475	194	34	-160	0
ABCB1	protein_coding	58.3831	148.831	11194	13093	1899	0
ABCB10	protein_coding	29.7435	23.8405	8903	8077	-826	0
ABCB4	protein_coding	15.5196	20.7389	6639	7583	944	0
ABCB6	protein_coding	41.1126	23.4013	10089	8014	-2075	0
ABCB7	protein_coding	32.8697	27.5148	9284	8634	-650	0
ABCB8	protein_coding	23.2389	19.3676	7986	7360	-626	0
ABCB9	protein_coding	4.88747	4.61749	4107	3984	-123	0
ABCC1	protein_coding	43.1559	30.7163	10253	9031	-1222	0
ABCC10	protein_coding	8.27889	12.5552	5021	6002	981	0
ABCC2	protein_coding	0.174205	0.158166	1344	1116	-228	0
ABCC3	protein_coding	0.116616	0.409019	1055	1774	719	0
ABCC4	protein_coding	11.7579	5.18776	5847	4144	-1703	0
ABCC5	protein_coding	14.1973	15.7819	6370	6686	316	0
ABCC6	protein_coding	0.253981	0.0743525	1658	621	-1037	0
ABCC9	protein_coding	0.354468	2.02425	1892	3054	1162	0
ABCD1	protein_coding	10.3172	32.1946	5526	9205	3679	1
ABCD2	protein_coding	15.2751	12.4837	6585	5982	-603	0
ABCD3	protein_coding	42.104	17.3937	10165	7000	-3165	-1
ABCD4	protein_coding	23.4656	40.4047	8016	10022	2006	0
ABCE1	protein_coding	98.1603	32.0159	12461	9184	-3277	-1
ABCF1	protein_coding	132.475	102.324	12940	12532	-408	0
ABCF2	protein_coding	89.4386	69.7424	12292	11704	-588	0
ABCF3	protein_coding	27.0832	34.2468	8555	9438	883	0
ABCG4	protein_coding	0.0404129	0.698754	408	2134	1726	0
ABCG5	protein_coding	0.117217	0.026064	1058	136	-922	0
ABHD1	protein_coding	1.76662	4.20172	3026	3864	838	0
ABHD10	protein_coding	27.5807	18.9174	8637	7279	-1358	0
ABHD11	protein_coding	11.6019	10.3318	5815	5500	-315	0
ABHD12	protein_coding	51.0057	95.9247	10794	12423	1629	0
ABHD13	protein_coding	10.818	11.4015	5641	5745	104	0
ABHD14A	protein_coding	28.92	38.6766	8802	9861	1059	0
ABHD14B	protein_coding	19.7915	34.0036	7426	9411	1985	0
ABHD15	protein_coding	14.6717	20.5931	6475	7558	1083	0
ABHD16A	protein_coding	22.999	37.676	7952	9771	1819	0
ABHD16B	protein_coding	5.10863	9.10216	4165	5190	1025	0
ABHD17A	protein_coding	47.9983	43.0827	10592	10251	-341	0
ABHD17B	protein_coding	22.964	19.5755	7946	7397	-549	0
ABHD17C	protein_coding	10.9972	4.24981	5683	3876	-1807	0
ABHD2	protein_coding	39.5992	33.7215	9942	9383	-559	0
ABHD3	protein_coding	7.7276	6.96861	4871	4619	-252	0
ABHD4	protein_coding	7.34255	34.4926	4759	9463	4704	1
ABHD5	protein_coding	29.3263	22.5479	8856	7882	-974	0
ABHD6	protein_coding	3.05614	6.35043	3538	4455	917	0
ABHD8	protein_coding	35.6259	61.4453	9572	11348	1776	0
ABI1	protein_coding	30.7231	36.3571	9030	9641	611	0
ABI2	protein_coding	24.7025	21.7359	8201	7751	-450	0
ABI3BP	protein_coding	0.149851	5.23506	1240	4157	2917	1
ABL1	protein_coding	87.441	108.672	12241	12637	396	0
ABL2	protein_coding	21.7051	19.198	7745	7328	-417	0
ABLIM1	protein_coding	59.6044	33.4703	11258	9351	-1907	0
ABLIM2	protein_coding	0.107658	0.277606	993	1505	512	0
ABR	protein_coding	28.798	52.699	8786	10879	2093	0
ABRACL	protein_coding	64.2805	58.9614	11480	11226	-254	0
ABT1	protein_coding	27.0822	21.5355	8554	7715	-839	0
ABTB1	protein_coding	7.51008	26.8523	4808	8524	3716	1
ABTB2	protein_coding	1.96485	4.16967	3107	3852	745	0
AC004381.6	protein_coding	16.8405	4.76581	6894	4032	-2862	-1
AC004824.2	protein_coding	1.03413	1.01278	2662	2475	-187	0
AC006449.2	protein_coding	81.5751	101.383	12075	12517	442	0
AC006547.14	protein_coding	4.00571	12.9708	3857	6089	2232	0
AC007906.1	protein_coding	13.8389	7.93547	6281	4904	-1377	0
AC008074.1	protein_coding	17.4555	24.0135	7017	8099	1082	0
AC008686.1	protein_coding	105.007	99.86	12586	12488	-98	0
AC008914.1	protein_coding	15.1792	23.7499	6569	8065	1496	0
AC009022.1	protein_coding	0.952764	0.715707	2599	2156	-443	0
AC009065.4	protein_coding	291.424	127.707	13671	12890	-781	0
AC016577.1	protein_coding	0.411025	0.413576	2013	1781	-232	0
AC090154.1	protein_coding	1.79713	0.58043	3037	2003	-1034	0
AC092881.1	protein_coding	0.884658	0.25635	2539	1451	-1088	0
AC110615.1	protein_coding	40.9459	34.8471	10076	9497	-579	0
AC114494.1	protein_coding	1.2409	3.62662	2789	3673	884	0
AC129492.1	protein_coding	8.38891	10.1889	5045	5463	418	0
AC234582.1	protein_coding	0.898659	1.45186	2554	2765	211	0
AC242988.1	protein_coding	1.78055	1.66599	3030	2878	-152	0
AC244230.1	protein_coding	0.287302	0.239782	1743	1399	-344	0
AC253572.1	protein_coding	2.68378	2.04004	3405	3064	-341	0
ACAA1	protein_coding	21.6068	25.9113	7730	8393	663	0
ACAA2	protein_coding	69.56	72.6916	11696	11792	96	0
ACACA	protein_coding	42.6525	32.1589	10211	9200	-1011	0
ACACB	protein_coding	4.54549	6.56902	4014	4511	497	0
ACAD10	protein_coding	10.0038	15.4245	5446	6609	1163	0
ACAD11	protein_coding	14.2623	26.6748	6384	8501	2117	0
ACAD8	protein_coding	24.154	22.1411	8116	7818	-298	0
ACAD9	protein_coding	42.668	27.2159	10213	8585	-1628	0
ACADL	protein_coding	0.53132	0.0680714	2205	563	-1642	0
ACADM	protein_coding	50.4672	40.3165	10756	10015	-741	0
ACADS	protein_coding	10.1122	16.7741	5467	6877	1410	0
ACADSB	protein_coding	8.04918	6.82245	4966	4582	-384	0
ACADVL	protein_coding	186.774	302.85	13334	13694	360	0
ACAP1	protein_coding	0.0668838	0.847991	665	2313	1648	0
ACAP2	protein_coding	21.6389	19.1599	7737	7324	-413	0
ACAP3	protein_coding	23.8131	38.1859	8068	9822	1754	0
ACAT1	protein_coding	79.8077	72.5989	12024	11790	-234	0
ACAT2	protein_coding	110.314	27.0547	12664	8554	-4110	-1
ACBD3	protein_coding	58.0942	69.2904	11178	11685	507	0
ACBD4	protein_coding	0.710742	6.32486	2391	4447	2056	0
ACBD5	protein_coding	44.3477	58.3415	10340	11185	845	0
ACBD7	protein_coding	6.81408	1.28963	4612	2662	-1950	0
ACCS	protein_coding	2.53948	5.72261	3354	4284	930	0
ACCSL	protein_coding	0.288048	1.73003	1746	2907	1161	0
ACD	protein_coding	43.6098	54.704	10288	10988	700	0
ACE	protein_coding	18.2638	21.9124	7179	7781	602	0
ACER1	protein_coding	0.12069	0.237904	1079	1394	315	0
ACER2	protein_coding	3.84359	1.36836	3803	2713	-1090	0
ACER3	protein_coding	9.99984	9.5276	5445	5295	-150	0
ACHE	protein_coding	1.01206	10.3478	2647	5504	2857	1
ACIN1	protein_coding	104.234	41.8986	12568	10155	-2413	-1
ACKR2	protein_coding	0.351489	0.40636	1886	1769	-117	0
ACLY	protein_coding	530.553	315.433	13918	13722	-196	0
ACMSD	protein_coding	0.527575	0.263354	2200	1467	-733	0
ACN9	protein_coding	27.2173	15.1619	8580	6555	-2025	0
ACO1	protein_coding	16.1412	22.2259	6765	7830	1065	0
ACO2	protein_coding	58.3302	85.7954	11189	12193	1004	0
ACOT1	protein_coding	5.33116	3.8416	4227	3747	-480	0
ACOT11	protein_coding	4.16702	4.18538	3899	3858	-41	0
ACOT13	protein_coding	14.3284	17.9086	6402	7104	702	0
ACOT2	protein_coding	31.856	25.3224	9166	8303	-863	0
ACOT7	protein_coding	107.971	76.844	12627	11934	-693	0
ACOT8	protein_coding	30.2893	65.3347	8969	11514	2545	1
ACOT9	protein_coding	31.139	28.587	9082	8765	-317	0
ACOX1	protein_coding	30.181	41.5962	8954	10131	1177	0
ACOX2	protein_coding	0.771789	8.42783	2446	5021	2575	1
ACOX3	protein_coding	11.1871	15.5077	5724	6628	904	0
ACOXL	protein_coding	0.0342715	0.358146	326	1674	1348	0
ACP1	protein_coding	129.297	85.3436	12905	12181	-724	0
ACP2	protein_coding	29.5791	60.6347	8885	11310	2425	1
ACP5	protein_coding	1.49263	24.4762	2913	8175	5262	1
ACP6	protein_coding	2.03372	4.28952	3143	3884	741	0
ACPP	protein_coding	0.0448839	0.115403	462	901	439	0
ACPT	protein_coding	0.062174	0.38183	625	1718	1093	0
ACRBP	protein_coding	0.132641	0.716132	1149	2157	1008	0
ACRC	protein_coding	0.543501	0.550526	2220	1969	-251	0
ACRV1	protein_coding	0.584228	0.157196	2267	1113	-1154	0
ACSBG1	protein_coding	7.23523	11.0936	4728	5671	943	0
ACSBG2	protein_coding	0.316363	0.1568	1803	1109	-694	0
ACSF2	protein_coding	14.4469	60.0916	6428	11279	4851	1
ACSF3	protein_coding	10.5614	16.3149	5582	6785	1203	0
ACSL1	protein_coding	17.0173	13.8389	6930	6272	-658	0
ACSL3	protein_coding	29.3485	19.6348	8862	7406	-1456	0
ACSL4	protein_coding	15.973	14.4392	6731	6414	-317	0
ACSL5	protein_coding	0.0867964	0.067065	838	552	-286	0
ACSL6	protein_coding	0.00521107	0.0421173	23	331	308	0
ACSM3	protein_coding	4.52692	1.13448	4009	2568	-1441	0
ACSM4	protein_coding	0.478285	0.606483	2132	2038	-94	0
ACSS2	protein_coding	22.4746	33.0295	7865	9301	1436	0
ACSS3	protein_coding	0.182228	0.0294866	1386	192	-1194	0
ACTA1	protein_coding	0.177639	0.288859	1365	1526	161	0
ACTA2	protein_coding	5.00696	23.4914	4140	8029	3889	1
ACTB	protein_coding	7938.26	3470.92	14141	14118	-23	0
ACTG1	protein_coding	1969.86	1748.67	14084	14081	-3	0
ACTG2	protein_coding	2.3946	10.6998	3308	5582	2274	1
ACTL10	protein_coding	2.11101	2.30062	3177	3187	10	0
ACTL6A	protein_coding	156.52	127.888	13151	12893	-258	0
ACTL6B	protein_coding	1.40702	5.83848	2870	4318	1448	0
ACTN1	protein_coding	155.121	122.892	13141	12843	-298	0
ACTN2	protein_coding	0.930532	0.115801	2575	905	-1670	0
ACTN4	protein_coding	95.0513	84.4577	12402	12158	-244	0
ACTR10	protein_coding	56.5923	81.4028	11090	12063	973	0
ACTR1A	protein_coding	235.346	203.839	13532	13413	-119	0
ACTR1B	protein_coding	43.2455	52.5787	10259	10872	613	0
ACTR2	protein_coding	245.611	226.977	13557	13500	-57	0
ACTR3	protein_coding	72.5417	67.2447	11786	11599	-187	0
ACTR3B	protein_coding	29.5408	18.6213	8881	7230	-1651	0
ACTR3C	protein_coding	0.757852	0.721778	2433	2162	-271	0
ACTR5	protein_coding	23.1408	10.3805	7971	5509	-2462	-1
ACTR6	protein_coding	54.764	24.4375	10996	8168	-2828	-1
ACTR8	protein_coding	21.1215	30.3104	7645	8976	1331	0
ACTRT3	protein_coding	5.18565	4.05188	4182	3819	-363	0
ACVR1	protein_coding	20.3658	44.727	7523	10367	2844	1
ACVR1B	protein_coding	24.279	22.7912	8138	7929	-209	0
ACVR1C	protein_coding	0.0346641	0.0139928	330	13	-317	0
ACVR2A	protein_coding	6.30893	7.0142	4480	4633	153	0
ACVR2B	protein_coding	14.4568	6.71954	6432	4551	-1881	0
ACVRL1	protein_coding	6.18554	9.59138	4447	5311	864	0
ACY1	protein_coding	23.8899	30.3115	8074	8977	903	0
ACYP1	protein_coding	56.1994	30.3314	11071	8982	-2089	0
ACYP2	protein_coding	5.87301	15.773	4368	6684	2316	1
ADA	protein_coding	8.5219	3.78531	5077	3729	-1348	0
ADAL	protein_coding	9.09072	9.2587	5213	5225	12	0
ADAM10	protein_coding	16.5287	10.1122	6835	5438	-1397	0
ADAM11	protein_coding	2.51456	2.03264	3349	3059	-290	0
ADAM15	protein_coding	69.5853	98.9767	11697	12476	779	0
ADAM17	protein_coding	31.0018	58.0232	9066	11167	2101	0
ADAM19	protein_coding	0.398666	0.292245	1983	1537	-446	0
ADAM21	protein_coding	0.322034	0.612926	1819	2048	229	0
ADAM22	protein_coding	41.2902	56.8614	10104	11097	993	0
ADAM23	protein_coding	15.2901	7.8645	6588	4882	-1706	0
ADAM28	protein_coding	0.0206495	0.0163743	166	29	-137	0
ADAM32	protein_coding	0.229344	0.0660567	1566	545	-1021	0
ADAM8	protein_coding	0.130944	0.917896	1140	2377	1237	0
ADAM9	protein_coding	37.2901	27.9095	9737	8682	-1055	0
ADAMTS1	protein_coding	8.53425	23.5407	5080	8035	2955	1
ADAMTS10	protein_coding	1.14777	6.71651	2740	4550	1810	0
ADAMTS12	protein_coding	3.38734	0.759953	3658	2212	-1446	0
ADAMTS13	protein_coding	0.495298	2.60343	2156	3309	1153	0
ADAMTS17	protein_coding	1.27302	0.740425	2808	2182	-626	0
ADAMTS19	protein_coding	64.5658	81.8455	11490	12076	586	0
ADAMTS2	protein_coding	0.12997	1.7449	1136	2914	1778	0
ADAMTS20	protein_coding	0.716132	0.0296718	2396	194	-2202	0
ADAMTS3	protein_coding	38.1391	18.7597	9814	7251	-2563	-1
ADAMTS4	protein_coding	18.1986	16.1493	7167	6757	-410	0
ADAMTS5	protein_coding	0.483828	0.692898	2140	2128	-12	0
ADAMTS6	protein_coding	1.05386	1.06125	2674	2509	-165	0
ADAMTS7	protein_coding	11.1966	14.4181	5726	6407	681	0
ADAMTS9	protein_coding	40.6809	125.056	10052	12864	2812	1
ADAMTSL2	protein_coding	3.38404	8.56875	3656	5058	1402	0
ADAMTSL4	protein_coding	0.461442	4.93068	2104	4082	1978	0
ADAP1	protein_coding	0.320172	3.34493	1815	3578	1763	0
ADAP2	protein_coding	0.0532936	0.711337	548	2150	1602	0
ADAR	protein_coding	220.83	191.015	13475	13354	-121	0
ADARB1	protein_coding	1.15873	0.929348	2745	2387	-358	0
ADAT1	protein_coding	34.9063	42.3003	9506	10184	678	0
ADAT2	protein_coding	13.6627	2.2014	6243	3132	-3111	-1
ADAT3	protein_coding	8.27266	3.14147	5020	3513	-1507	0
ADCK1	protein_coding	3.5079	6.95682	3697	4612	915	0
ADCK2	protein_coding	42.5051	93.619	10199	12370	2171	0
ADCK3	protein_coding	45.016	40.4703	10383	10029	-354	0
ADCK4	protein_coding	30.5484	30.1276	9006	8952	-54	0
ADCK5	protein_coding	5.61611	5.51725	4302	4229	-73	0
ADCY1	protein_coding	27.3803	15.9329	8605	6716	-1889	0
ADCY10	protein_coding	0.043395	0.060937	439	503	64	0
ADCY3	protein_coding	40.9344	29.3187	10075	8860	-1215	0
ADCY5	protein_coding	0.413576	3.04781	2016	3474	1458	0
ADCY6	protein_coding	32.4741	86.7857	9239	12217	2978	1
ADCY7	protein_coding	25.4354	17.2589	8313	6973	-1340	0
ADCY9	protein_coding	10.5565	12.4756	5581	5980	399	0
ADCYAP1R1	protein_coding	47.9452	1.89379	10588	2989	-7599	-1
ADD1	protein_coding	122.435	160.69	12834	13182	348	0
ADD2	protein_coding	54.7958	31.3169	10999	9107	-1892	0
ADD3	protein_coding	36.8726	273.506	9702	13638	3936	1
ADH1B	protein_coding	0.0153448	0.0229275	109	101	-8	0
ADH5	protein_coding	229.532	176.024	13509	13274	-235	0
ADH6	protein_coding	0.198756	0.217179	1455	1321	-134	0
ADHFE1	protein_coding	0.173945	0.610712	1343	2046	703	0
ADI1	protein_coding	64.6615	52.8089	11492	10887	-605	0
ADIPOQ	protein_coding	0.223223	0.329242	1542	1616	74	0
ADIPOR1	protein_coding	183.735	245.818	13317	13561	244	0
ADIPOR2	protein_coding	49.995	47.577	10731	10560	-171	0
ADK	protein_coding	40.3165	21.8787	10012	7773	-2239	0
ADM	protein_coding	19.2249	15.203	7333	6568	-765	0
ADM2	protein_coding	0.394728	23.675	1974	8054	6080	1
ADM5	protein_coding	1.65903	0.806427	2988	2265	-723	0
ADNP	protein_coding	71.3765	81.267	11747	12057	310	0
ADNP2	protein_coding	44.2094	29.1058	10331	8829	-1502	0
ADO	protein_coding	44.1564	50.9794	10328	10793	465	0
ADORA2B	protein_coding	0.694872	0.0999056	2375	801	-1574	0
ADORA3	protein_coding	0.0262607	0.0310659	235	214	-21	0
ADPGK	protein_coding	44.6388	37.0056	10358	9713	-645	0
ADPRH	protein_coding	0.0215242	0.0502003	176	417	241	0
ADPRHL1	protein_coding	1.89379	3.81251	3082	3737	655	0
ADPRHL2	protein_coding	96.6873	91.0593	12439	12320	-119	0
ADPRM	protein_coding	16.9724	28.1052	6921	8706	1785	0
ADRA1A	protein_coding	0.267885	0.0892761	1694	731	-963	0
ADRBK1	protein_coding	77.0858	84.8303	11945	12166	221	0
ADRBK2	protein_coding	45.5821	28.1643	10433	8711	-1722	0
ADRM1	protein_coding	216.12	296.773	13454	13681	227	0
ADSL	protein_coding	37.1063	27.8191	9724	8670	-1054	0
ADSS	protein_coding	56.8168	34.9134	11101	9504	-1597	0
ADSSL1	protein_coding	0.89453	7.36424	2548	4735	2187	0
AEBP1	protein_coding	17.9604	19.4985	7116	7383	267	0
AEBP2	protein_coding	14.8923	11.8243	6512	5836	-676	0
AEN	protein_coding	60.6134	79.4375	11313	12011	698	0
AES	protein_coding	325.123	594.58	13736	13950	214	0
AF131216.1	protein_coding	1.72719	1.45186	3010	2764	-246	0
AFAP1	protein_coding	37.7967	37.6953	9782	9774	-8	0
AFAP1L1	protein_coding	0.0595361	0.179728	603	1206	603	0
AFAP1L2	protein_coding	0.23122	0.202004	1575	1274	-301	0
AFF1	protein_coding	7.08947	7.45328	4689	4762	73	0
AFF3	protein_coding	0.0500287	0.0519838	513	428	-85	0
AFF4	protein_coding	57.0532	72.7868	11118	11795	677	0
AFG3L2	protein_coding	65.3527	47.5337	11517	10558	-959	0
AFMID	protein_coding	32.2025	20.8969	9211	7606	-1605	0
AFTPH	protein_coding	17.7017	20.838	7070	7596	526	0
AGA	protein_coding	13.6306	26.9142	6237	8532	2295	1
AGAP1	protein_coding	25.3799	25.5343	8304	8334	30	0
AGAP10	protein_coding	2.05289	0.925167	3151	2382	-769	0
AGAP2	protein_coding	25.4	50.1391	8308	10739	2431	1
AGAP3	protein_coding	65.6507	59.2439	11537	11235	-302	0
AGAP4	protein_coding	0.980096	0.753764	2620	2205	-415	0
AGAP6	protein_coding	5.65363	4.48566	4305	3948	-357	0
AGBL3	protein_coding	1.13105	0.214196	2729	1314	-1415	0
AGBL4	protein_coding	0.0956327	0.286337	897	1521	624	0
AGBL5	protein_coding	74.9861	100.323	11870	12492	622	0
AGER	protein_coding	3.98819	2.32761	3854	3200	-654	0
AGFG1	protein_coding	21.6791	26.8547	7739	8525	786	0
AGFG2	protein_coding	3.87108	6.57162	3812	4513	701	0
AGGF1	protein_coding	24.9284	27.4033	8237	8615	378	0
AGK	protein_coding	32.8173	23.874	9277	8078	-1199	0
AGL	protein_coding	19.6754	6.67257	7411	4536	-2875	-1
AGMAT	protein_coding	0.442439	0.302272	2069	1558	-511	0
AGMO	protein_coding	0.0324859	0.0363789	309	274	-35	0
AGO1	protein_coding	15.7526	15.8756	6684	6705	21	0
AGO2	protein_coding	36.6426	19.4861	9678	7378	-2300	-1
AGO3	protein_coding	6.70122	7.42814	4579	4755	176	0
AGO4	protein_coding	15.3516	11.4172	6597	5747	-850	0
AGPAT1	protein_coding	181.278	298.343	13300	13685	385	0
AGPAT2	protein_coding	0.651203	1.38213	2337	2722	385	0
AGPAT3	protein_coding	37.0274	39.6821	9716	9954	238	0
AGPAT4	protein_coding	8.256	11.8399	5017	5841	824	0
AGPAT5	protein_coding	62.0965	25.2493	11381	8290	-3091	-1
AGPAT6	protein_coding	31.6685	79.0216	9144	11999	2855	1
AGPS	protein_coding	33.9335	22.0513	9410	7801	-1609	0
AGRN	protein_coding	9.34003	24.1952	5270	8128	2858	1
AGT	protein_coding	0.302272	16.5488	1777	6831	5054	1
AGTPBP1	protein_coding	13.0697	14.763	6118	6479	361	0
AGTR1	protein_coding	28.9953	3.49046	8814	3629	-5185	-1
AGTRAP	protein_coding	16.5554	23.9265	6841	8087	1246	0
AGXT	protein_coding	0.551713	6.78512	2230	4568	2338	1
AHCTF1	protein_coding	40.3789	14.5925	10018	6448	-3570	-1
AHCY	protein_coding	265.45	182.001	13620	13305	-315	0
AHCYL1	protein_coding	79.0062	69.4761	12001	11694	-307	0
AHCYL2	protein_coding	9.60197	23.8131	5341	8074	2733	1
AHDC1	protein_coding	10.7467	10.3069	5625	5495	-130	0
AHI1	protein_coding	12.519	7.92511	6008	4899	-1109	0
AHNAK	protein_coding	72.5379	178.217	11785	13286	1501	0
AHNAK2	protein_coding	0.332141	0.965197	1844	2423	579	0
AHR	protein_coding	0.0239762	0.0173064	209	35	-174	0
AHRR	protein_coding	0.195883	3.10677	1445	3498	2053	0
AHSA1	protein_coding	421.56	332.766	13848	13749	-99	0
AHSA2	protein_coding	19.2624	15.3397	7342	6590	-752	0
AICDA	protein_coding	0.217179	0.240732	1521	1402	-119	0
AIDA	protein_coding	127.41	76.2356	12884	11916	-968	0
AIF1L	protein_coding	0.894589	6.48111	2549	4484	1935	0
AIFM1	protein_coding	57.953	40.5402	11169	10041	-1128	0
AIFM2	protein_coding	0.3409	1.72705	1864	2904	1040	0
AIFM3	protein_coding	6.21569	9.90809	4455	5396	941	0
AIG1	protein_coding	14.7068	20.6042	6482	7559	1077	0
AIM1	protein_coding	0.154129	0.024881	1265	122	-1143	0
AIM1L	protein_coding	0.0294866	0.0337088	282	243	-39	0
AIMP1	protein_coding	44.8248	22.7223	10374	7915	-2459	-1
AIMP2	protein_coding	127.564	173.805	12886	13259	373	0
AIP	protein_coding	146.533	220.646	13069	13474	405	0
AIPL1	protein_coding	0.0574845	0.0891344	584	730	146	0
AJUBA	protein_coding	19.174	22.7942	7326	7930	604	0
AK1	protein_coding	59.5191	68.9968	11253	11672	419	0
AK2	protein_coding	79.4375	59.9801	12015	11272	-743	0
AK3	protein_coding	27.5606	30.7153	8635	9030	395	0
AK4	protein_coding	19.0397	7.40612	7304	4748	-2556	-1
AK5	protein_coding	9.60653	2.93469	5343	3430	-1913	0
AK6	protein_coding	66.5656	66.5767	11571	11572	1	0
AK7	protein_coding	0.358984	0.409344	1901	1775	-126	0
AK8	protein_coding	0.0396165	0.37113	397	1701	1304	0
AK9	protein_coding	1.01084	0.624458	2643	2064	-579	0
AKAP1	protein_coding	33.4386	27.6776	9352	8653	-699	0
AKAP10	protein_coding	19.4348	20.435	7373	7533	160	0
AKAP11	protein_coding	17.3339	13.0277	6995	6101	-894	0
AKAP12	protein_coding	37.3435	24.814	9744	8228	-1516	0
AKAP13	protein_coding	24.1952	25.8278	8122	8378	256	0
AKAP17A	protein_coding	36.3162	36.4966	9637	9657	20	0
AKAP3	protein_coding	0.0748834	0.711961	739	2152	1413	0
AKAP4	protein_coding	0.114051	0.0585293	1039	484	-555	0
AKAP5	protein_coding	7.31265	5.00304	4748	4102	-646	0
AKAP6	protein_coding	4.68431	6.21849	4058	4418	360	0
AKAP7	protein_coding	3.00815	1.55829	3518	2828	-690	0
AKAP8	protein_coding	20.1477	20.4389	7488	7534	46	0
AKAP8L	protein_coding	62.5239	146.533	11401	13070	1669	0
AKAP9	protein_coding	29.8055	18.4183	8910	7201	-1709	0
AKIP1	protein_coding	23.6679	37.9735	8047	9800	1753	0
AKIRIN1	protein_coding	73.447	74.6974	11818	11855	37	0
AKIRIN2	protein_coding	73.2483	91.6245	11810	12334	524	0
AKNA	protein_coding	4.13529	9.23748	3890	5219	1329	0
AKNAD1	protein_coding	0.138358	0.0568918	1186	467	-719	0
AKR1A1	protein_coding	141.764	116.853	13026	12768	-258	0
AKR1B1	protein_coding	384.128	530.752	13812	13920	108	0
AKR1B10	protein_coding	0.0536036	0.326161	553	1608	1055	0
AKR1C1	protein_coding	0.384862	0.409624	1952	1776	-176	0
AKR1C2	protein_coding	4.25068	1.90166	3925	2993	-932	0
AKR1C3	protein_coding	2.08303	0.467213	3164	1862	-1302	0
AKR1D1	protein_coding	0.147117	0.289869	1228	1529	301	0
AKR1E2	protein_coding	5.84133	3.43343	4361	3610	-751	0
AKR7A2	protein_coding	67.3876	58.5873	11604	11206	-398	0
AKR7A3	protein_coding	1.07864	0.404175	2688	1765	-923	0
AKT1	protein_coding	104.355	122.664	12570	12840	270	0
AKT1S1	protein_coding	48.5984	59.4747	10639	11245	606	0
AKT2	protein_coding	70.8782	94.822	11733	12396	663	0
AKT3	protein_coding	73.7779	104.747	11831	12578	747	0
AKTIP	protein_coding	20.0781	24.5968	7474	8195	721	0
AL022328.1	protein_coding	94.1422	159.924	12384	13177	793	0
AL023806.1	protein_coding	1.2321	0.788882	2785	2249	-536	0
AL049794.1	protein_coding	0.138546	0.0938542	1187	767	-420	0
AL049872.1	protein_coding	15.1792	7.54581	6571	4791	-1780	0
AL109927.1	protein_coding	37.0258	61.9953	9715	11372	1657	0
AL161784.1	protein_coding	7.66844	17.6666	4851	7057	2206	0
AL354828.1	protein_coding	0.621208	0.205645	2307	1289	-1018	0
AL354828.2	protein_coding	2.73481	2.45294	3418	3245	-173	0
AL358852.1	protein_coding	2.42677	1.80259	3320	2939	-381	0
AL365181.2	protein_coding	15.0229	6.55729	6537	4507	-2030	0
AL365202.1	protein_coding	0.928151	0.621208	2572	2060	-512	0
AL513478.1	protein_coding	0.418682	0.207094	2026	1295	-731	0
AL513523.2	protein_coding	51.1909	54.4738	10809	10978	169	0
AL589743.1	protein_coding	55.9914	25.6912	11060	8359	-2701	-1
ALAD	protein_coding	13.9101	19.9451	6295	7455	1160	0
ALAS1	protein_coding	40.027	35.9233	9981	9598	-383	0
ALCAM	protein_coding	150.884	129.443	13112	12913	-199	0
ALDH16A1	protein_coding	19.903	23.2993	7446	8002	556	0
ALDH18A1	protein_coding	136.269	79.2426	12982	12006	-976	0
ALDH1A3	protein_coding	3.38588	1.84775	3657	2962	-695	0
ALDH1B1	protein_coding	32.4385	19.337	9234	7356	-1878	0
ALDH1L2	protein_coding	19.1599	48.082	7325	10599	3274	1
ALDH2	protein_coding	80.6806	190.509	12051	13351	1300	0
ALDH3A2	protein_coding	26.2895	25.5406	8437	8336	-101	0
ALDH3B1	protein_coding	2.8281	12.4969	3457	5984	2527	1
ALDH4A1	protein_coding	1.65193	1.20872	2985	2618	-367	0
ALDH5A1	protein_coding	12.858	16.8767	6078	6894	816	0
ALDH6A1	protein_coding	10.9638	15.2631	5674	6577	903	0
ALDH7A1	protein_coding	22.0246	21.3047	7795	7669	-126	0
ALDH9A1	protein_coding	86.5252	82.5993	12211	12102	-109	0
ALDOA	protein_coding	726.46	339.898	13986	13758	-228	0
ALDOB	protein_coding	0.142461	0.140943	1206	1036	-170	0
ALDOC	protein_coding	136.656	32.2025	12984	9208	-3776	-1
ALG1	protein_coding	19.4613	22.3242	7376	7845	469	0
ALG10	protein_coding	5.28804	4.13097	4214	3842	-372	0
ALG10B	protein_coding	10.9409	7.35728	5667	4733	-934	0
ALG11	protein_coding	19.865	29.5197	7437	8884	1447	0
ALG12	protein_coding	9.63158	14.6152	5352	6452	1100	0
ALG13	protein_coding	11.6107	8.95605	5817	5155	-662	0
ALG14	protein_coding	2.02885	1.29908	3140	2668	-472	0
ALG1L	protein_coding	0.894893	1.83128	2551	2955	404	0
ALG2	protein_coding	22.6771	42.0965	7903	10166	2263	1
ALG3	protein_coding	37.5468	41.0858	9761	10090	329	0
ALG5	protein_coding	43.8654	51.2371	10307	10810	503	0
ALG6	protein_coding	9.60312	8.2656	5342	4983	-359	0
ALG8	protein_coding	74.9733	57.2419	11868	11123	-745	0
ALG9	protein_coding	34.7885	43.0244	9493	10247	754	0
ALK	protein_coding	8.75017	35.8341	5129	9590	4461	1
ALKBH1	protein_coding	15.6676	15.2234	6668	6572	-96	0
ALKBH2	protein_coding	71.7527	40.1463	11762	9993	-1769	0
ALKBH3	protein_coding	27.4292	30.406	8613	8991	378	0
ALKBH4	protein_coding	32.3427	44.2263	9226	10333	1107	0
ALKBH5	protein_coding	96.8405	72.0038	12441	11769	-672	0
ALKBH6	protein_coding	13.4176	26.0677	6193	8415	2222	0
ALKBH7	protein_coding	33.7094	68.0862	9384	11636	2252	1
ALKBH8	protein_coding	6.78342	7.69388	4599	4834	235	0
ALLC	protein_coding	0.0590168	0.0621162	599	518	-81	0
ALMS1	protein_coding	17.9288	7.18761	7112	4681	-2431	-1
ALOX12	protein_coding	1.10355	1.8381	2709	2958	249	0
ALOX12B	protein_coding	0.0670988	0.101958	669	814	145	0
ALOX15	protein_coding	0.0291809	0.158563	276	1119	843	0
ALOX5	protein_coding	0.0316489	0.0357848	302	269	-33	0
ALOXE3	protein_coding	0.0952687	0.632495	895	2073	1178	0
ALPK1	protein_coding	3.37807	6.07444	3653	4381	728	0
ALPK3	protein_coding	0.186562	0.346418	1403	1651	248	0
ALS2	protein_coding	14.5209	19.4938	6445	7381	936	0
ALS2CL	protein_coding	0.370534	1.54259	1924	2814	890	0
ALS2CR11	protein_coding	0.0273705	0.0606658	253	501	248	0
ALS2CR12	protein_coding	0.466809	0.0439173	2111	354	-1757	0
ALX1	protein_coding	14.471	16.7939	6436	6881	445	0
ALX3	protein_coding	8.08414	21.9086	4974	7779	2805	1
ALX4	protein_coding	0.0419729	0.131895	423	989	566	0
ALYREF	protein_coding	680.932	221.938	13977	13480	-497	0
AMACR	protein_coding	6.35992	8.99604	4494	5164	670	0
AMBP	protein_coding	0.983292	3.37807	2623	3591	968	0
AMBRA1	protein_coding	19.6993	30.433	7413	8995	1582	0
AMD1	protein_coding	87.995	25.6357	12256	8350	-3906	-1
AMDHD1	protein_coding	0.192436	0.940277	1433	2399	966	0
AMDHD2	protein_coding	12.4837	16.5102	6001	6822	821	0
AMER1	protein_coding	12.0415	8.25202	5908	4979	-929	0
AMFR	protein_coding	50.0861	132.039	10736	12937	2201	0
AMH	protein_coding	11.8816	5.70663	5877	4280	-1597	0
AMHR2	protein_coding	0.188859	1.0944	1415	2536	1121	0
AMIGO1	protein_coding	3.86989	8.1412	3811	4956	1145	0
AMIGO3	protein_coding	3.22241	4.44861	3595	3936	341	0
AMMECR1	protein_coding	9.91841	14.9246	5428	6510	1082	0
AMMECR1L	protein_coding	31.0799	46.3468	9076	10484	1408	0
AMN1	protein_coding	12.3909	7.60881	5983	4810	-1173	0
AMOT	protein_coding	8.44411	17.1347	5056	6949	1893	0
AMOTL1	protein_coding	96.0246	76.1576	12425	11914	-511	0
AMOTL2	protein_coding	7.09661	10.6381	4691	5567	876	0
AMPD2	protein_coding	33.9824	26.4948	9412	8476	-936	0
AMPD3	protein_coding	0.288859	0.839426	1749	2301	552	0
AMPH	protein_coding	0.0480875	0.0755298	496	631	135	0
AMT	protein_coding	0.968991	3.08382	2610	3490	880	0
AMY2B	protein_coding	0.573656	0.387572	2254	1727	-527	0
AMZ1	protein_coding	0.0741578	0.577025	733	1998	1265	0
AMZ2	protein_coding	91.5395	103.328	12333	12549	216	0
ANAPC1	protein_coding	11.4242	7.26607	5775	4706	-1069	0
ANAPC10	protein_coding	16.8286	17.0121	6890	6923	33	0
ANAPC11	protein_coding	182.329	144.736	13307	13056	-251	0
ANAPC13	protein_coding	47.8343	67.129	10580	11594	1014	0
ANAPC15	protein_coding	57.8327	34.2422	11163	9437	-1726	0
ANAPC16	protein_coding	37.5765	68.4264	9763	11651	1888	0
ANAPC2	protein_coding	36.4578	31.3449	9653	9110	-543	0
ANAPC4	protein_coding	22.3324	11.512	7844	5766	-2078	0
ANAPC5	protein_coding	147.835	110.314	13084	12664	-420	0
ANAPC7	protein_coding	60.3693	38.253	11298	9826	-1472	0
ANG	protein_coding	7.87567	14.0092	4913	6311	1398	0
ANGEL1	protein_coding	16.7668	13.4244	6879	6189	-690	0
ANGEL2	protein_coding	22.1836	24.6389	7822	8200	378	0
ANGPT1	protein_coding	5.3519	4.05027	4235	3815	-420	0
ANGPT2	protein_coding	0.139644	0.0792524	1195	662	-533	0
ANGPT4	protein_coding	0.0125122	0.107637	91	852	761	0
ANGPTL1	protein_coding	0.0746955	0.126319	738	958	220	0
ANGPTL2	protein_coding	17.0762	20.467	6941	7537	596	0
ANGPTL3	protein_coding	0.0279952	0.062174	264	520	256	0
ANGPTL4	protein_coding	0.743427	56.1854	2412	11066	8654	1
ANGPTL6	protein_coding	0.229704	2.90887	1568	3419	1851	0
ANK1	protein_coding	0.00468547	0.0139637	16	12	-4	0
ANK2	protein_coding	6.38728	8.88175	4501	5132	631	0
ANK3	protein_coding	1.85049	0.903128	3063	2366	-697	0
ANKAR	protein_coding	0.661962	0.746204	2345	2188	-157	0
ANKDD1A	protein_coding	3.37137	3.0932	3652	3494	-158	0
ANKDD1B	protein_coding	0.65809	0.19501	2341	1258	-1083	0
ANKEF1	protein_coding	2.39949	3.98912	3310	3798	488	0
ANKFY1	protein_coding	31.1513	29.6596	9085	8901	-184	0
ANKH	protein_coding	12.977	17.7423	6100	7075	975	0
ANKHD1-EIF4EBP3	protein_coding	38.3074	39.7414	9828	9959	131	0
ANKIB1	protein_coding	49.0441	50.1694	10671	10742	71	0
ANKK1	protein_coding	0.0312969	0.0680714	297	562	265	0
ANKLE1	protein_coding	22.4958	4.76623	7869	4033	-3836	-1
ANKLE2	protein_coding	47.6125	45.627	10563	10437	-126	0
ANKMY1	protein_coding	5.80461	8.75662	4351	5102	751	0
ANKMY2	protein_coding	18.6746	26.0782	7239	8417	1178	0
ANKRA2	protein_coding	13.2844	27.2677	6165	8594	2429	1
ANKRD1	protein_coding	0.175663	0.0447718	1351	366	-985	0
ANKRD10	protein_coding	34.639	33.8853	9477	9401	-76	0
ANKRD11	protein_coding	63.7039	97.4935	11453	12450	997	0
ANKRD12	protein_coding	6.68522	4.09487	4573	3834	-739	0
ANKRD13A	protein_coding	20.6811	39.4273	7572	9932	2360	1
ANKRD13B	protein_coding	53.8511	49.995	10955	10731	-224	0
ANKRD13C	protein_coding	15.6625	12.0446	6667	5886	-781	0
ANKRD13D	protein_coding	40.5157	50.1053	10033	10738	705	0
ANKRD16	protein_coding	6.82916	4.55457	4617	3968	-649	0
ANKRD17	protein_coding	49.4782	42.3849	10700	10192	-508	0
ANKRD18A	protein_coding	0.179902	0.0808546	1376	673	-703	0
ANKRD18B	protein_coding	10.5388	0.914614	5575	2372	-3203	-1
ANKRD2	protein_coding	0.0589095	0.36052	598	1679	1081	0
ANKRD20A1	protein_coding	0.0214952	0.0501435	174	416	242	0
ANKRD20A4	protein_coding	0.10071	0.101079	936	807	-129	0
ANKRD23	protein_coding	3.10134	2.25699	3555	3163	-392	0
ANKRD24	protein_coding	0.084642	0.674722	818	2112	1294	0
ANKRD26	protein_coding	7.71934	5.62235	4866	4258	-608	0
ANKRD27	protein_coding	19.0205	13.0817	7298	6111	-1187	0
ANKRD28	protein_coding	20.1363	16.2482	7487	6772	-715	0
ANKRD31	protein_coding	0.293583	0.151997	1758	1083	-675	0
ANKRD32	protein_coding	26.8741	4.44611	8520	3935	-4585	-1
ANKRD34A	protein_coding	3.34627	6.33496	3643	4451	808	0
ANKRD34C	protein_coding	0.00866453	0.020161	81	70	-11	0
ANKRD35	protein_coding	4.67134	3.99188	4053	3799	-254	0
ANKRD36	protein_coding	1.87141	0.377643	3074	1715	-1359	0
ANKRD36B	protein_coding	1.59123	0.674477	2959	2111	-848	0
ANKRD36C	protein_coding	3.94907	1.07034	3840	2518	-1322	0
ANKRD37	protein_coding	21.7221	16.0805	7747	6746	-1001	0
ANKRD39	protein_coding	25.8081	19.289	8371	7346	-1025	0
ANKRD40	protein_coding	76.6089	74.7906	11933	11857	-76	0
ANKRD42	protein_coding	3.36913	5.55219	3651	4239	588	0
ANKRD44	protein_coding	8.70093	6.80033	5117	4572	-545	0
ANKRD45	protein_coding	16.2288	11.5463	6777	5775	-1002	0
ANKRD46	protein_coding	13.6358	15.6676	6238	6661	423	0
ANKRD49	protein_coding	12.9069	8.8772	6087	5130	-957	0
ANKRD50	protein_coding	21.3517	16.9655	7677	6913	-764	0
ANKRD52	protein_coding	58.6525	43.6511	11214	10293	-921	0
ANKRD53	protein_coding	0.120298	0.921445	1076	2379	1303	0
ANKRD54	protein_coding	34.26	29.5025	9445	8883	-562	0
ANKRD6	protein_coding	3.56959	2.40848	3716	3232	-484	0
ANKRD61	protein_coding	3.39039	1.42097	3660	2744	-916	0
ANKRD65	protein_coding	1.05202	1.27147	2672	2652	-20	0
ANKRD7	protein_coding	1.78415	2.98465	3031	3449	418	0
ANKRD9	protein_coding	24.5016	23.0527	8173	7964	-209	0
ANKS1A	protein_coding	30.2546	34.0321	8965	9415	450	0
ANKS1B	protein_coding	6.52446	3.62991	4528	3675	-853	0
ANKS3	protein_coding	22.2336	22.1476	7830	7819	-11	0
ANKS4B	protein_coding	0.196081	0.188608	1446	1235	-211	0
ANKS6	protein_coding	17.3839	8.17854	7003	4963	-2040	0
ANKZF1	protein_coding	27.492	24.7887	8624	8224	-400	0
ANLN	protein_coding	96.3245	8.44084	12433	5023	-7410	-1
ANO10	protein_coding	16.6136	31.8184	6851	9156	2305	1
ANO5	protein_coding	5.25896	2.44544	4203	3244	-959	0
ANO6	protein_coding	77.3179	121.848	11957	12829	872	0
ANO7	protein_coding	2.98465	0.856105	3509	2319	-1190	0
ANO8	protein_coding	21.4174	29.1984	7694	8842	1148	0
ANO9	protein_coding	0.0312969	0.0680714	298	565	267	0
ANP32A	protein_coding	350.864	193.848	13772	13365	-407	0
ANP32B	protein_coding	560.611	335.002	13932	13753	-179	0
ANP32E	protein_coding	312.358	47.8343	13712	10580	-3132	-1
ANPEP	protein_coding	0.0445425	0.0473997	456	394	-62	0
ANTXR1	protein_coding	67.2653	86.4314	11600	12206	606	0
ANTXR2	protein_coding	11.5424	34.9536	5801	9509	3708	1
ANXA11	protein_coding	22.0931	34.0117	7809	9412	1603	0
ANXA2	protein_coding	565.304	491.124	13935	13901	-34	0
ANXA2R	protein_coding	0.62265	0.344772	2308	1648	-660	0
ANXA3	protein_coding	0.947511	4.25447	2594	3879	1285	0
ANXA4	protein_coding	38.8681	87.1411	9880	12229	2349	1
ANXA5	protein_coding	276.638	246.3	13640	13562	-78	0
ANXA6	protein_coding	177.637	122.954	13284	12844	-440	0
ANXA7	protein_coding	78.0135	95.3066	11974	12409	435	0
ANXA9	protein_coding	5.11095	19.8362	4166	7435	3269	1
AOAH	protein_coding	0.0322242	0.270344	306	1491	1185	0
AOC1	protein_coding	0.107412	0.468555	989	1865	876	0
AOC2	protein_coding	0.476988	1.7486	2127	2918	791	0
AOC3	protein_coding	0.672295	9.36458	2359	5254	2895	1
AP000349.2	protein_coding	7.67324	41.7312	4853	10142	5289	1
AP006285.3	protein_coding	0.392976	3.86271	1969	3754	1785	0
AP1AR	protein_coding	33.0991	18.1935	9310	7162	-2148	0
AP1B1	protein_coding	93.799	110.014	12374	12657	283	0
AP1G1	protein_coding	40.0557	38.0357	9983	9805	-178	0
AP1G2	protein_coding	26.5622	45.2182	8478	10399	1921	0
AP1M1	protein_coding	24.2363	33.8536	8130	9397	1267	0
AP1S1	protein_coding	232.733	336.139	13520	13754	234	0
AP1S2	protein_coding	118.096	59.0638	12787	11231	-1556	0
AP1S3	protein_coding	12.8698	5.78727	6080	4303	-1777	0
AP2A1	protein_coding	73.1227	102.911	11805	12543	738	0
AP2A2	protein_coding	56.388	95.7685	11080	12419	1339	0
AP2B1	protein_coding	198.282	284.241	13389	13659	270	0
AP2M1	protein_coding	339.971	438.999	13757	13862	105	0
AP2S1	protein_coding	292.018	344.864	13672	13765	93	0
AP3B1	protein_coding	46.5122	55.5379	10497	11035	538	0
AP3B2	protein_coding	0.555288	3.43769	2232	3612	1380	0
AP3D1	protein_coding	113.427	102.991	12708	12544	-164	0
AP3M1	protein_coding	54.377	43.9869	10974	10315	-659	0
AP3M2	protein_coding	13.8566	21.9105	6287	7780	1493	0
AP3S1	protein_coding	72.1929	58.4266	11775	11194	-581	0
AP4B1	protein_coding	14.1161	9.38162	6349	5256	-1093	0
AP4E1	protein_coding	11.7769	7.23523	5850	4696	-1154	0
AP4M1	protein_coding	45.8871	83.2067	10454	12123	1669	0
AP4S1	protein_coding	2.57344	5.01393	3370	4106	736	0
AP5B1	protein_coding	14.7263	20.1306	6484	7487	1003	0
AP5M1	protein_coding	9.88612	9.0289	5418	5172	-246	0
AP5S1	protein_coding	10.7907	11.7173	5635	5814	179	0
AP5Z1	protein_coding	11.1303	13.7647	5709	6259	550	0
APAF1	protein_coding	28.2642	14.6451	8719	6458	-2261	-1
APBA1	protein_coding	0.408712	0.448568	2007	1839	-168	0
APBA2	protein_coding	83.0838	72.5626	12124	11788	-336	0
APBA3	protein_coding	15.8245	27.1566	6702	8576	1874	0
APBB1	protein_coding	62.9031	96.6873	11414	12438	1024	0
APBB2	protein_coding	9.31811	10.5317	5261	5544	283	0
APBB3	protein_coding	6.18146	8.93038	4445	5148	703	0
APC	protein_coding	14.0092	16.0248	6320	6734	414	0
APC2	protein_coding	17.7395	33.5269	7078	9361	2283	1
APCDD1L	protein_coding	0.173482	0.147182	1341	1060	-281	0
APEH	protein_coding	47.1963	38.9468	10539	9890	-649	0
APEX1	protein_coding	323.746	277.712	13733	13646	-87	0
APEX2	protein_coding	27.466	21.8049	8620	7764	-856	0
APH1A	protein_coding	410.082	519.564	13838	13917	79	0
APH1B	protein_coding	0.961142	1.05528	2607	2504	-103	0
API5	protein_coding	93.2987	59.6044	12368	11251	-1117	0
APIP	protein_coding	33.5269	18.4118	9364	7198	-2166	0
APITD1-CORT	protein_coding	20.9688	14.0143	7619	6314	-1305	0
APLF	protein_coding	1.53437	3.0524	2930	3477	547	0
APLN	protein_coding	15.7403	0.284397	6679	1517	-5162	-1
APLP1	protein_coding	50.2042	128.037	10744	12894	2150	0
APLP2	protein_coding	221.251	379.903	13476	13809	333	0
APMAP	protein_coding	120.378	128.554	12813	12901	88	0
APOA1BP	protein_coding	322.935	511.366	13731	13911	180	0
APOA5	protein_coding	0.0883087	0.176154	848	1185	337	0
APOB	protein_coding	0.088845	0.0858527	853	702	-151	0
APOBEC2	protein_coding	0.61152	1.71099	2294	2897	603	0
APOBEC3C	protein_coding	21.3596	32.2514	7679	9213	1534	0
APOBEC3D	protein_coding	0.169968	0.545252	1324	1960	636	0
APOBEC3F	protein_coding	0.231627	1.2703	1576	2651	1075	0
APOBR	protein_coding	0.0876998	0.155889	844	1105	261	0
APOC1	protein_coding	12.01	44.1133	5900	10325	4425	1
APOC3	protein_coding	0.17834	1.36745	1369	2710	1341	0
APOE	protein_coding	6.5683	117.074	4542	12773	8231	1
APOL1	protein_coding	0.0258894	0.767914	232	2226	1994	0
APOL2	protein_coding	4.3985	5.8068	3966	4310	344	0
APOL3	protein_coding	0.0195915	0.114061	151	893	742	0
APOL4	protein_coding	1.62544	3.62356	2976	3672	696	0
APOL6	protein_coding	0.199469	1.86794	1459	2976	1517	0
APOLD1	protein_coding	4.63334	3.0169	4037	3463	-574	0
APOM	protein_coding	9.85326	17.0717	5407	6936	1529	0
APOO	protein_coding	26.8696	15.8662	8519	6702	-1817	0
APOOL	protein_coding	9.32008	8.84588	5262	5123	-139	0
APOPT1	protein_coding	21.9434	41.6724	7783	10137	2354	1
APP	protein_coding	332.161	511.631	13744	13912	168	0
APPBP2	protein_coding	30.433	48.3258	8991	10619	1628	0
APPL1	protein_coding	40.962	34.3719	10077	9451	-626	0
APPL2	protein_coding	41.3105	48.7301	10106	10648	542	0
APRT	protein_coding	194.063	143.626	13368	13046	-322	0
APTX	protein_coding	30.0929	36.952	8942	9709	767	0
AQP1	protein_coding	6.30073	17.1554	4477	6954	2477	1
AQP10	protein_coding	0.871614	2.08056	2529	3083	554	0
AQP11	protein_coding	2.78254	3.45747	3439	3619	180	0
AQP2	protein_coding	0.0155365	0.672295	110	2108	1998	0
AQP3	protein_coding	5.83848	45.0869	4360	10387	6027	1
AQP6	protein_coding	0.282227	0.976051	1729	2437	708	0
AQP7	protein_coding	0.049864	0.101754	510	812	302	0
AQPEP;	protein_coding	0.164711	0.0215068	1308	85	-1223	0
AQR	protein_coding	25.8056	20.6385	8369	7566	-803	0
AR	protein_coding	0.00679857	0.0123775	45	1	-44	0
ARAF	protein_coding	35.6992	53.7647	9579	10948	1369	0
ARAP1	protein_coding	30.1656	41.7683	8952	10144	1192	0
ARAP3	protein_coding	27.3896	49.0813	8606	10675	2069	0
ARC	protein_coding	6.78563	9.99984	4601	5416	815	0
ARCN1	protein_coding	156.029	156.324	13148	13150	2	0
AREL1	protein_coding	43.2966	55.9539	10263	11055	792	0
ARF1	protein_coding	652.453	574.33	13968	13942	-26	0
ARF3	protein_coding	100.282	114.945	12492	12733	241	0
ARF4	protein_coding	347.408	400.421	13766	13834	68	0
ARF5	protein_coding	548.991	611.76	13928	13956	28	0
ARF6	protein_coding	65.6217	38.6727	11534	9859	-1675	0
ARFGAP1	protein_coding	44.0255	65.521	10318	11527	1209	0
ARFGAP2	protein_coding	64.1531	63.637	11474	11446	-28	0
ARFGAP3	protein_coding	19.5755	28.3558	7396	8736	1340	0
ARFGEF1	protein_coding	22.3973	17.5143	7853	7030	-823	0
ARFGEF2	protein_coding	16.0266	19.7543	6743	7424	681	0
ARFIP1	protein_coding	29.6596	31.6971	8896	9145	249	0
ARFIP2	protein_coding	38.867	56.8168	9879	11095	1216	0
ARFRP1	protein_coding	18.3516	44.0529	7193	10321	3128	1
ARG1	protein_coding	0.0581187	0.119503	588	925	337	0
ARG2	protein_coding	67.742	41.4523	11615	10119	-1496	0
ARGLU1	protein_coding	63.637	24.7425	11449	8216	-3233	-1
ARHGAP1	protein_coding	53.4158	114.292	10924	12724	1800	0
ARHGAP10	protein_coding	12.3887	8.70367	5982	5087	-895	0
ARHGAP11A	protein_coding	56.6706	3.39265	11094	3599	-7495	-1
ARHGAP11B	protein_coding	6.22285	0.75925	4458	2209	-2249	-1
ARHGAP12	protein_coding	9.91041	9.39133	5426	5260	-166	0
ARHGAP17	protein_coding	44.3923	47.7254	10343	10570	227	0
ARHGAP19	protein_coding	29.9155	7.59333	8924	4803	-4121	-1
ARHGAP21	protein_coding	17.905	11.1593	7106	5687	-1419	0
ARHGAP22	protein_coding	0.482663	0.135436	2138	1008	-1130	0
ARHGAP23	protein_coding	12.21	34.4709	5943	9461	3518	1
ARHGAP24	protein_coding	0.292373	0.268277	1756	1483	-273	0
ARHGAP26	protein_coding	11.0813	11.5691	5699	5780	81	0
ARHGAP27	protein_coding	0.52349	2.33205	2193	3202	1009	0
ARHGAP28	protein_coding	13.7889	13.288	6273	6158	-115	0
ARHGAP29	protein_coding	0.151183	0.150494	1250	1078	-172	0
ARHGAP30	protein_coding	0.577025	2.13558	2257	3108	851	0
ARHGAP31	protein_coding	33.1367	75.3556	9316	11882	2566	1
ARHGAP32	protein_coding	9.61195	8.22712	5344	4976	-368	0
ARHGAP33	protein_coding	5.33396	2.94978	4228	3435	-793	0
ARHGAP35	protein_coding	50.0181	46.52	10732	10498	-234	0
ARHGAP36	protein_coding	658.038	1439.48	13969	14065	96	0
ARHGAP39	protein_coding	7.82842	9.30417	4903	5236	333	0
ARHGAP4	protein_coding	7.11659	10.2959	4699	5494	795	0
ARHGAP42	protein_coding	19.388	31.2907	7365	9103	1738	0
ARHGAP44	protein_coding	1.24851	0.821066	2791	2280	-511	0
ARHGAP5	protein_coding	14.4482	12.9182	6429	6079	-350	0
ARHGAP6	protein_coding	0.0156568	0.0420717	111	330	219	0
ARHGAP9	protein_coding	0.108783	3.0278	1007	3468	2461	1
ARHGDIA	protein_coding	971.141	741.544	14025	13993	-32	0
ARHGDIB	protein_coding	4.61152	1.56707	4031	2834	-1197	0
ARHGDIG	protein_coding	12.1692	25.3561	5933	8308	2375	1
ARHGEF1	protein_coding	92.8875	107.669	12360	12622	262	0
ARHGEF10	protein_coding	6.18435	4.19341	4446	3860	-586	0
ARHGEF10L	protein_coding	9.26198	17.7667	5248	7080	1832	0
ARHGEF11	protein_coding	30.2804	46.2622	8968	10474	1506	0
ARHGEF12	protein_coding	55.477	58.7405	11034	11216	182	0
ARHGEF15	protein_coding	0.0588204	0.178463	595	1199	604	0
ARHGEF17	protein_coding	9.00232	12.2871	5193	5943	750	0
ARHGEF19	protein_coding	3.34236	2.30808	3640	3191	-449	0
ARHGEF2	protein_coding	73.5216	218.422	11820	13464	1644	0
ARHGEF25	protein_coding	75.6398	66.8491	11898	11583	-315	0
ARHGEF26	protein_coding	9.34076	1.77388	5271	2925	-2346	-1
ARHGEF28	protein_coding	24.0854	27.1845	8106	8580	474	0
ARHGEF3	protein_coding	2.431	30.4351	3321	8996	5675	1
ARHGEF33	protein_coding	0.076571	0.137079	751	1016	265	0
ARHGEF38	protein_coding	0.0447397	0.0932241	459	762	303	0
ARHGEF39	protein_coding	22.6248	8.40735	7894	5016	-2878	-1
ARHGEF4	protein_coding	0.786933	0.446704	2461	1836	-625	0
ARHGEF40	protein_coding	36.8213	45.3765	9699	10415	716	0
ARHGEF6	protein_coding	5.93782	9.06851	4388	5181	793	0
ARHGEF7	protein_coding	31.8361	49.5432	9161	10704	1543	0
ARHGEF9	protein_coding	9.73244	10.7113	5381	5585	204	0
ARID1A	protein_coding	80.5765	62.8259	12049	11408	-641	0
ARID1B	protein_coding	36.3995	29.278	9646	8852	-794	0
ARID2	protein_coding	38.5618	29.0395	9848	8824	-1024	0
ARID3A	protein_coding	11.9052	16.2726	5881	6776	895	0
ARID3B	protein_coding	13.3951	24.5839	6187	8192	2005	0
ARID3C	protein_coding	0.372772	0.985266	1929	2443	514	0
ARID4A	protein_coding	11.9987	8.65764	5898	5079	-819	0
ARID4B	protein_coding	31.9224	23.1091	9172	7971	-1201	0
ARID5A	protein_coding	3.13823	2.35309	3572	3210	-362	0
ARID5B	protein_coding	4.63613	3.84695	4038	3749	-289	0
ARIH1	protein_coding	10.1152	13.9135	5468	6287	819	0
ARIH2	protein_coding	30.6523	36.7229	9022	9687	665	0
ARIH2OS	protein_coding	1.56657	5.29269	2947	4173	1226	0
ARL1	protein_coding	27.4861	38.8743	8623	9882	1259	0
ARL10	protein_coding	37.0361	54.6008	9717	10984	1267	0
ARL11	protein_coding	0.0885438	0.135157	849	1006	157	0
ARL13B	protein_coding	10.6864	10.1551	5607	5452	-155	0
ARL14EP	protein_coding	27.9689	23.735	8686	8063	-623	0
ARL15	protein_coding	12.1461	4.69129	5927	4011	-1916	0
ARL16	protein_coding	75.9475	132.709	11910	12946	1036	0
ARL17A	protein_coding	8.24449	5.93472	5013	4347	-666	0
ARL2	protein_coding	126.266	140.648	12877	13017	140	0
ARL2BP	protein_coding	87.3625	147.099	12239	13076	837	0
ARL3	protein_coding	34.7555	28.9953	9487	8818	-669	0
ARL4A	protein_coding	6.76468	1.28492	4594	2660	-1934	0
ARL4C	protein_coding	0.0188461	0.0247171	144	120	-24	0
ARL4D	protein_coding	18.8119	26.6127	7260	8493	1233	0
ARL5A	protein_coding	36.0538	14.1895	9614	6356	-3258	-1
ARL5B	protein_coding	38.882	18.7443	9883	7249	-2634	-1
ARL6	protein_coding	19.0417	14.037	7305	6322	-983	0
ARL6IP1	protein_coding	453.707	166.043	13874	13212	-662	0
ARL6IP4	protein_coding	232.465	167.106	13519	13224	-295	0
ARL6IP5	protein_coding	82.5138	157.119	12104	13157	1053	0
ARL6IP6	protein_coding	64.0245	43.4085	11468	10275	-1193	0
ARL8A	protein_coding	92.5573	178.834	12352	13290	938	0
ARL8B	protein_coding	42.7384	58.3001	10219	11182	963	0
ARMC1	protein_coding	48.7192	25.3143	10647	8301	-2346	-1
ARMC10	protein_coding	45.5958	49.215	10435	10687	252	0
ARMC12	protein_coding	1.07509	2.91817	2684	3424	740	0
ARMC2	protein_coding	2.03629	0.669229	3144	2106	-1038	0
ARMC5	protein_coding	9.66698	11.1419	5364	5681	317	0
ARMC6	protein_coding	57.3478	28.9022	11134	8803	-2331	-1
ARMC7	protein_coding	26.8547	48.1672	8518	10606	2088	0
ARMC8	protein_coding	11.0335	8.5985	5690	5065	-625	0
ARMC9	protein_coding	14.7049	28.9209	6481	8807	2326	1
ARMCX1	protein_coding	22.5342	46.4206	7877	10493	2616	1
ARMCX2	protein_coding	42.4325	52.1091	10193	10850	657	0
ARMCX3	protein_coding	23.8003	57.9284	8065	11162	3097	1
ARMCX4	protein_coding	9.62584	5.31667	5350	4180	-1170	0
ARMCX5	protein_coding	9.24084	4.61152	5243	3980	-1263	0
ARMCX6	protein_coding	15.0168	28.9299	6536	8808	2272	1
ARNT	protein_coding	42.0615	56.1345	10162	11063	901	0
ARNT2	protein_coding	45.0485	67.7823	10384	11618	1234	0
ARNTL	protein_coding	25.71	11.9845	8356	5872	-2484	-1
ARNTL2	protein_coding	15.4854	4.21763	6630	3869	-2761	-1
ARPC1A	protein_coding	400.421	292.018	13832	13675	-157	0
ARPC1B	protein_coding	172.657	342.103	13256	13762	506	0
ARPC2	protein_coding	412.399	537.845	13840	13923	83	0
ARPC3	protein_coding	511.631	468.985	13911	13886	-25	0
ARPC4-TTLL3	protein_coding	76.4917	113.767	11930	12712	782	0
ARPC5	protein_coding	354.964	343.562	13775	13763	-12	0
ARPC5L	protein_coding	81.9955	84.9337	12086	12167	81	0
ARPP19	protein_coding	166.288	125.834	13216	12875	-341	0
ARPP21	protein_coding	0.00664883	0.1034	41	824	783	0
ARRB1	protein_coding	0.454785	0.175885	2093	1184	-909	0
ARRB2	protein_coding	77.6367	64.2805	11966	11477	-489	0
ARRDC1	protein_coding	11.376	34.639	5764	9474	3710	1
ARRDC2	protein_coding	8.9364	8.98602	5180	5161	-19	0
ARRDC3	protein_coding	19.0148	47.8728	7297	10582	3285	1
ARRDC4	protein_coding	8.84588	23.2153	5153	7990	2837	1
ARSA	protein_coding	6.33496	44.1402	4487	10327	5840	1
ARSB	protein_coding	17.0168	22.139	6929	7817	888	0
ARSD	protein_coding	0.0519838	0.0289103	535	180	-355	0
ARSG	protein_coding	2.24736	6.48215	3246	4485	1239	0
ARSJ	protein_coding	6.99476	2.21725	4661	3142	-1519	0
ARSK	protein_coding	7.45604	4.97853	4793	4094	-699	0
ART4	protein_coding	0.130077	0.0197444	1137	64	-1073	0
ARTN	protein_coding	1.81358	1.25536	3041	2641	-400	0
ARV1	protein_coding	39.2856	35.4517	9921	9552	-369	0
ARVCF	protein_coding	34.3657	41.5084	9454	10122	668	0
ARX	protein_coding	0.0272019	0.060383	250	498	248	0
AS3MT	protein_coding	50.9406	26.2005	10789	8430	-2359	-1
ASAH1	protein_coding	43.3182	76.083	10265	11911	1646	0
ASAH2	protein_coding	2.46907	1.48563	3332	2782	-550	0
ASAH2B	protein_coding	5.7456	1.86663	4335	2973	-1362	0
ASAP1	protein_coding	67.0734	71.4648	11592	11753	161	0
ASAP2	protein_coding	30.5708	56.9442	9010	11101	2091	0
ASAP3	protein_coding	8.65764	16.4128	5108	6803	1695	0
ASB1	protein_coding	31.1746	34.9258	9088	9506	418	0
ASB10	protein_coding	0.796189	0.906258	2468	2368	-100	0
ASB11	protein_coding	0.0347098	0.179663	331	1205	874	0
ASB12	protein_coding	0.675857	0.479764	2363	1879	-484	0
ASB13	protein_coding	38.5055	41.3282	9843	10110	267	0
ASB14	protein_coding	4.3726	3.87597	3959	3758	-201	0
ASB16	protein_coding	3.88312	4.03213	3815	3809	-6	0
ASB18	protein_coding	0.418319	0.177847	2025	1196	-829	0
ASB4	protein_coding	0.0867735	0.0455857	837	377	-460	0
ASB6	protein_coding	47.6142	51.654	10564	10830	266	0
ASB7	protein_coding	8.84088	13.7952	5152	6265	1113	0
ASB8	protein_coding	23.924	32.1244	8080	9196	1116	0
ASB9	protein_coding	27.0001	3.57236	8542	3655	-4887	-1
ASCC1	protein_coding	21.7932	27.4702	7760	8626	866	0
ASCC2	protein_coding	68.5016	68.4104	11652	11650	-2	0
ASCC3	protein_coding	27.7245	21.8853	8654	7775	-879	0
ASCL1	protein_coding	65.2952	15.8939	11515	6708	-4807	-1
ASF1A	protein_coding	29.3374	17.7349	8860	7073	-1787	0
ASF1B	protein_coding	61.409	17.0392	11351	6931	-4420	-1
ASGR1	protein_coding	2.58924	9.21202	3375	5212	1837	0
ASH1L	protein_coding	29.7775	30.8249	8905	9046	141	0
ASH2L	protein_coding	33.5711	33.2311	9368	9326	-42	0
ASIC1	protein_coding	6.07134	14.2836	4417	6382	1965	0
ASIC3	protein_coding	1.92442	2.9651	3091	3441	350	0
ASIC4	protein_coding	0.256292	40.7188	1663	10060	8397	1
ASL	protein_coding	38.0236	209.559	9802	13430	3628	1
ASMTL	protein_coding	15.6578	20.2684	6665	7509	844	0
ASNA1	protein_coding	146.85	169.715	13072	13237	165	0
ASNS	protein_coding	185.578	826.09	13326	14012	686	0
ASNSD1	protein_coding	41.2733	23.596	10103	8046	-2057	0
ASPDH	protein_coding	33.7728	25.3164	9391	8302	-1089	0
ASPH	protein_coding	18.1217	9.90064	7149	5395	-1754	0
ASPHD1	protein_coding	0.27612	6.69276	1717	4543	2826	1
ASPHD2	protein_coding	8.07675	13.9364	4972	6294	1322	0
ASPM	protein_coding	119.78	1.81882	12805	2948	-9857	-1
ASPRV1	protein_coding	0.199214	0.394014	1458	1740	282	0
ASPSCR1	protein_coding	28.5473	32.6942	8753	9258	505	0
ASRGL1	protein_coding	9.21547	14.2367	5236	6369	1133	0
ASS1	protein_coding	7.64954	12.2725	4848	5937	1089	0
ASTE1	protein_coding	9.52674	10.7525	5324	5596	272	0
ASTL	protein_coding	0.0635555	0.190774	637	1241	604	0
ASTN2	protein_coding	13.9581	9.6226	6307	5319	-988	0
ASUN	protein_coding	40.6069	12.1973	10043	5920	-4123	-1
ASXL1	protein_coding	60.9612	48.2099	11330	10609	-721	0
ASXL2	protein_coding	2.83268	1.53119	3458	2805	-653	0
ASXL3	protein_coding	3.9075	1.63395	3823	2867	-956	0
ATAD1	protein_coding	42.0206	62.6492	10159	11402	1243	0
ATAD2	protein_coding	58.4394	11.6397	11201	5794	-5407	-1
ATAD2B	protein_coding	12.7867	5.03943	6064	4114	-1950	0
ATAD3A	protein_coding	30.9545	22.0585	9063	7803	-1260	0
ATAD3B	protein_coding	22.0929	10.8616	7808	5621	-2187	0
ATAD3C	protein_coding	1.81882	6.21108	3045	4415	1370	0
ATAD5	protein_coding	13.1142	1.8686	6126	2979	-3147	-1
ATAT1	protein_coding	25.9738	20.9831	8395	7621	-774	0
ATCAY	protein_coding	0.946735	3.41293	2592	3603	1011	0
ATE1	protein_coding	14.9105	32.3411	6517	9221	2704	1
ATF1	protein_coding	17.6648	14.3155	7060	6389	-671	0
ATF2	protein_coding	36.4982	31.6204	9659	9137	-522	0
ATF3	protein_coding	11.1041	68.7664	5705	11665	5960	1
ATF4	protein_coding	182.001	484.111	13306	13895	589	0
ATF5	protein_coding	21.893	50.433	7775	10755	2980	1
ATF6	protein_coding	27.2771	39.4701	8590	9934	1344	0
ATF6B	protein_coding	50.4956	44.0255	10759	10319	-440	0
ATF7	protein_coding	20.4161	34.26	7529	9441	1912	0
ATF7IP	protein_coding	23.3583	22.2871	8001	7840	-161	0
ATF7IP2	protein_coding	3.22789	1.17186	3597	2593	-1004	0
ATG10	protein_coding	15.0642	13.3062	6544	6163	-381	0
ATG101	protein_coding	71.4475	124.589	11751	12858	1107	0
ATG12	protein_coding	29.2563	29.268	8845	8851	6	0
ATG13	protein_coding	41.6629	89.3313	10134	12288	2154	0
ATG14	protein_coding	7.72091	11.2107	4867	5701	834	0
ATG16L1	protein_coding	23.1342	29.9341	7970	8932	962	0
ATG16L2	protein_coding	2.96922	2.08288	3506	3085	-421	0
ATG2A	protein_coding	9.90064	10.971	5424	5647	223	0
ATG2B	protein_coding	12.5345	13.1129	6014	6117	103	0
ATG3	protein_coding	39.2925	23.9461	9922	8089	-1833	0
ATG4A	protein_coding	12.0322	18.4435	5904	7203	1299	0
ATG4B	protein_coding	31.0175	42.9606	9068	10242	1174	0
ATG4C	protein_coding	12.8115	4.78392	6069	4038	-2031	0
ATG4D	protein_coding	46.3943	47.6125	10489	10564	75	0
ATG5	protein_coding	20.2083	18.5472	7498	7218	-280	0
ATG7	protein_coding	24.606	46.4184	8189	10492	2303	1
ATG9A	protein_coding	45.3671	54.4256	10415	10974	559	0
ATG9B	protein_coding	2.7899	3.53707	3442	3642	200	0
ATHL1	protein_coding	0.775423	1.10094	2448	2544	96	0
ATIC	protein_coding	144.718	99.7331	13053	12487	-566	0
ATL1	protein_coding	19.045	23.8242	7307	8075	768	0
ATL2	protein_coding	55.5858	22.8755	11041	7941	-3100	-1
ATL3	protein_coding	24.6512	30.5737	8196	9015	819	0
ATM	protein_coding	15.6315	12.3667	6661	5957	-704	0
ATMIN	protein_coding	39.6963	42.1629	9954	10171	217	0
ATN1	protein_coding	147.953	214.305	13086	13446	360	0
ATOH8	protein_coding	11.5356	10.0111	5798	5419	-379	0
ATOX1	protein_coding	146.592	139.78	13070	13012	-58	0
ATP10D	protein_coding	26.0677	32.6858	8409	9255	846	0
ATP11A	protein_coding	19.8261	12.261	7429	5935	-1494	0
ATP11B	protein_coding	35.6473	25.7182	9575	8363	-1212	0
ATP11C	protein_coding	39.4809	14.093	9935	6334	-3601	-1
ATP13A1	protein_coding	59.658	76.905	11262	11936	674	0
ATP13A2	protein_coding	38.7861	32.8735	9870	9281	-589	0
ATP13A3	protein_coding	41.6243	22.3016	10131	7842	-2289	-1
ATP13A4	protein_coding	0.0380115	0.0227867	375	99	-276	0
ATP1A1	protein_coding	116.249	136.16	12758	12983	225	0
ATP1A3	protein_coding	1.86094	10.4947	3070	5538	2468	1
ATP1B1	protein_coding	44.7773	81.9502	10370	12079	1709	0
ATP1B2	protein_coding	10.4959	6.01815	5568	4365	-1203	0
ATP1B3	protein_coding	147.93	105.557	13085	12595	-490	0
ATP1B4	protein_coding	0.0334423	0.0542398	318	446	128	0
ATP2A1	protein_coding	2.57218	1.93285	3369	3005	-364	0
ATP2A2	protein_coding	158.385	142.476	13168	13035	-133	0
ATP2A3	protein_coding	6.36294	10.6471	4496	5569	1073	0
ATP2B1	protein_coding	17.1194	16.6328	6951	6851	-100	0
ATP2B3	protein_coding	0.247405	0.355353	1632	1668	36	0
ATP2B4	protein_coding	0.01304	0.0214139	94	84	-10	0
ATP2C1	protein_coding	32.7598	56.9687	9271	11105	1834	0
ATP2C2	protein_coding	0.0719726	0.0497761	710	412	-298	0
ATP4A	protein_coding	0.0194654	0.0254802	149	126	-23	0
ATP5A1	protein_coding	639.259	476.931	13963	13890	-73	0
ATP5B	protein_coding	1337.91	931.395	14054	14025	-29	0
ATP5C1	protein_coding	397.172	278.549	13829	13648	-181	0
ATP5D	protein_coding	114.292	90.9422	12725	12318	-407	0
ATP5E	protein_coding	122.104	140.272	12832	13015	183	0
ATP5F1	protein_coding	87.6005	80.6806	12245	12046	-199	0
ATP5G1	protein_coding	200.336	144.339	13403	13052	-351	0
ATP5G2	protein_coding	329.048	279.139	13741	13650	-91	0
ATP5G3	protein_coding	85.1909	69.5308	12179	11696	-483	0
ATP5H	protein_coding	491.124	472.132	13900	13888	-12	0
ATP5I	protein_coding	318.825	365.645	13724	13792	68	0
ATP5J	protein_coding	444.331	383.544	13868	13812	-56	0
ATP5J2-PTCD1	protein_coding	77.181	83.2918	11948	12127	179	0
ATP5L	protein_coding	215.625	262.045	13452	13612	160	0
ATP5O	protein_coding	313.762	235.346	13715	13533	-182	0
ATP5S	protein_coding	4.98755	4.69878	4133	4013	-120	0
ATP5SL	protein_coding	100.377	109.04	12494	12643	149	0
ATP6AP1	protein_coding	81.4807	232.215	12073	13518	1445	0
ATP6AP1L	protein_coding	1.2553	4.36526	2797	3907	1110	0
ATP6AP2	protein_coding	66.036	92.7652	11553	12357	804	0
ATP6V0A1	protein_coding	31.6786	69.2126	9146	11682	2536	1
ATP6V0A2	protein_coding	18.1016	17.532	7145	7034	-111	0
ATP6V0A4	protein_coding	0.0227029	0.0277115	191	163	-28	0
ATP6V0B	protein_coding	203.839	256.773	13415	13595	180	0
ATP6V0C	protein_coding	250.157	440.989	13574	13865	291	0
ATP6V0D1	protein_coding	64.6945	139.646	11493	13009	1516	0
ATP6V0D2	protein_coding	0.17654	0.104903	1358	836	-522	0
ATP6V0E1	protein_coding	61.3618	130.563	11347	12924	1577	0
ATP6V0E2	protein_coding	124.635	189.255	12858	13343	485	0
ATP6V1A	protein_coding	47.2261	60.2371	10540	11284	744	0
ATP6V1B1	protein_coding	2.34565	1.92778	3286	3002	-284	0
ATP6V1B2	protein_coding	78.4024	119.476	11985	12802	817	0
ATP6V1C1	protein_coding	28.7419	26.8159	8778	8519	-259	0
ATP6V1C2	protein_coding	89.9039	77.9783	12301	11968	-333	0
ATP6V1D	protein_coding	54.1102	38.9121	10966	9888	-1078	0
ATP6V1E1	protein_coding	155.471	229.532	13144	13510	366	0
ATP6V1E2	protein_coding	4.17455	4.35491	3902	3904	2	0
ATP6V1F	protein_coding	290.917	441.237	13670	13866	196	0
ATP6V1G1	protein_coding	220.372	308.873	13472	13708	236	0
ATP6V1G2	protein_coding	12.6267	40.8102	6031	10070	4039	1
ATP6V1H	protein_coding	40.4439	70.9582	10024	11737	1713	0
ATP7A	protein_coding	28.4325	241.694	8742	13548	4806	1
ATP7B	protein_coding	7.20079	8.70093	4719	5085	366	0
ATP8A1	protein_coding	11.068	3.32613	5697	3572	-2125	0
ATP8A2	protein_coding	0.00888228	0.0281588	84	172	88	0
ATP8B1	protein_coding	0.284849	0.0713664	1735	589	-1146	0
ATP8B2	protein_coding	48.9227	71.6895	10662	11759	1097	0
ATP8B3	protein_coding	1.72318	0.376764	3009	1713	-1296	0
ATP9A	protein_coding	3.9085	8.80007	3824	5114	1290	0
ATP9B	protein_coding	7.35728	10.4102	4764	5517	753	0
ATPAF1	protein_coding	30.1439	25.7662	8949	8370	-579	0
ATPAF2	protein_coding	17.9927	17.0997	7123	6942	-181	0
ATPIF1	protein_coding	349.516	304.993	13768	13699	-69	0
ATR	protein_coding	12.9208	3.44753	6091	3615	-2476	-1
ATRAID	protein_coding	130.488	260.182	12919	13604	685	0
ATRIP	protein_coding	10.4295	7.25369	5551	4702	-849	0
ATRN	protein_coding	27.0601	40.5874	8549	10043	1494	0
ATRX	protein_coding	50.9794	34.9825	10792	9513	-1279	0
ATXN1	protein_coding	0.891817	0.0557136	2545	456	-2089	0
ATXN10	protein_coding	169.715	170.442	13239	13240	1	0
ATXN1L	protein_coding	26.0008	34.6569	8402	9476	1074	0
ATXN2	protein_coding	29.0076	38.1585	8815	9819	1004	0
ATXN2L	protein_coding	100.414	165.134	12495	13205	710	0
ATXN3	protein_coding	2.7587	2.62349	3427	3315	-112	0
ATXN7	protein_coding	12.4551	9.67887	5996	5336	-660	0
ATXN7L1	protein_coding	3.93499	4.51161	3834	3954	120	0
ATXN7L2	protein_coding	11.4489	9.25616	5779	5224	-555	0
ATXN7L3	protein_coding	70.1699	99.4958	11717	12483	766	0
ATXN7L3B	protein_coding	75.7186	86.565	11900	12210	310	0
AUH	protein_coding	11.8898	15.5312	5878	6634	756	0
AUNIP	protein_coding	20.0255	13.0171	7466	6099	-1367	0
AUP1	protein_coding	172.322	179.878	13253	13294	41	0
AURKA	protein_coding	93.852	2.67779	12376	3333	-9043	-1
AURKAIP1	protein_coding	244.538	169.314	13554	13234	-320	0
AURKB	protein_coding	224.784	17.3916	13489	6999	-6490	-1
AURKC	protein_coding	1.3253	1.07542	2830	2523	-307	0
AUTS2	protein_coding	26.2811	18.8406	8436	7266	-1170	0
AVEN	protein_coding	20.0244	49.3053	7465	10692	3227	1
AVIL	protein_coding	0.893263	0.838639	2547	2300	-247	0
AVL9	protein_coding	32.3662	30.5595	9229	9012	-217	0
AVPI1	protein_coding	4.34214	8.60617	3947	5068	1121	0
AVPR2	protein_coding	0.617321	0.626504	2303	2068	-235	0
AXIN1	protein_coding	39.1377	40.8441	9910	10073	163	0
AXIN2	protein_coding	3.7189	2.88025	3763	3410	-353	0
AXL	protein_coding	0.121443	0.256647	1084	1452	368	0
AZGP1	protein_coding	0.272134	1.05749	1710	2505	795	0
AZI2	protein_coding	29.4183	26.5443	8869	8482	-387	0
AZIN1	protein_coding	104.994	119.393	12585	12801	216	0
AZIN2	protein_coding	0.468555	4.59506	2116	3974	1858	0
B2M	protein_coding	197.488	128.705	13385	12903	-482	0
B3GALNT1	protein_coding	24.168	21.5636	8118	7720	-398	0
B3GALNT2	protein_coding	49.8501	27.466	10724	8625	-2099	0
B3GALT1	protein_coding	3.04988	0.917148	3536	2376	-1160	0
B3GALT2	protein_coding	0.18458	0.129248	1394	976	-418	0
B3GALT4	protein_coding	2.01096	5.87643	3130	4329	1199	0
B3GALT5	protein_coding	0.00319422	0.016798	4	32	28	0
B3GALT6	protein_coding	35.3604	40.8892	9547	10075	528	0
B3GALTL	protein_coding	14.2696	10.6709	6387	5575	-812	0
B3GAT2	protein_coding	13.5092	13.0044	6212	6096	-116	0
B3GAT3	protein_coding	54.1564	120.378	10967	12813	1846	0
B3GNT1	protein_coding	47.0692	54.2855	10530	10968	438	0
B3GNT2	protein_coding	19.3676	21.8705	7361	7772	411	0
B3GNT4	protein_coding	9.39133	20.5346	5286	7547	2261	1
B3GNT5	protein_coding	39.043	11.9511	9899	5867	-4032	-1
B3GNT7	protein_coding	0.254852	0.861359	1662	2327	665	0
B3GNT8	protein_coding	3.55548	15.2863	3711	6581	2870	1
B3GNT9	protein_coding	16.3279	48.2257	6798	10610	3812	1
B3GNTL1	protein_coding	7.80541	8.256	4894	4981	87	0
B4GALNT1	protein_coding	63.8442	80.4018	11460	12038	578	0
B4GALNT3	protein_coding	2.11837	1.45459	3181	2766	-415	0
B4GALNT4	protein_coding	54.0196	44.3923	10962	10343	-619	0
B4GALT1	protein_coding	16.8523	27.7787	6895	8663	1768	0
B4GALT2	protein_coding	104.747	63.9574	12578	11462	-1116	0
B4GALT3	protein_coding	108.903	134.249	12640	12965	325	0
B4GALT4	protein_coding	36.3784	69.2751	9644	11684	2040	0
B4GALT5	protein_coding	68.9968	68.6309	11670	11659	-11	0
B4GALT6	protein_coding	12.728	5.41343	6052	4201	-1851	0
B4GALT7	protein_coding	23.2409	34.7356	7987	9481	1494	0
B9D1	protein_coding	8.05861	7.73505	4967	4846	-121	0
B9D2	protein_coding	7.40922	4.07874	4779	3831	-948	0
BAALC	protein_coding	2.00825	1.31936	3128	2684	-444	0
BABAM1	protein_coding	209.344	246.492	13429	13563	134	0
BACE1	protein_coding	53.7647	86.8457	10950	12218	1268	0
BACE2	protein_coding	0.0254802	0.0574876	227	476	249	0
BACH1	protein_coding	14.95	16.4141	6522	6804	282	0
BACH2	protein_coding	9.28101	17.7114	5252	7068	1816	0
BAD	protein_coding	88.3061	182.977	12264	13311	1047	0
BAG1	protein_coding	23.0572	25.7056	7960	8360	400	0
BAG2	protein_coding	20.467	10.6748	7536	5576	-1960	0
BAG3	protein_coding	17.1949	20.2106	6967	7500	533	0
BAG4	protein_coding	18.4979	13.7505	7213	6256	-957	0
BAG5	protein_coding	25.5916	21.7023	8340	7745	-595	0
BAG6	protein_coding	247.851	394.38	13566	13824	258	0
BAHCC1	protein_coding	0.188129	0.0573563	1411	473	-938	0
BAHD1	protein_coding	25.8494	33.4742	8377	9352	975	0
BAI1	protein_coding	0.229936	0.106443	1570	846	-724	0
BAI2	protein_coding	4.19602	8.45851	3908	5028	1120	0
BAI3	protein_coding	7.25207	24.778	4734	8221	3487	1
BAIAP2	protein_coding	0.454073	2.71074	2091	3346	1255	0
BAIAP2L1	protein_coding	1.06492	1.01334	2680	2477	-203	0
BAIAP2L2	protein_coding	0.0792595	0.73154	776	2171	1395	0
BAIAP3	protein_coding	5.75222	10.132	4338	5444	1106	0
BAK1	protein_coding	55.734	60.7616	11046	11316	270	0
BAMBI	protein_coding	4.84585	6.08542	4098	4385	287	0
BANF1	protein_coding	383.544	281.173	13811	13653	-158	0
BANP	protein_coding	12.137	15.6188	5924	6652	728	0
BAP1	protein_coding	81.7735	97.2006	12079	12446	367	0
BARD1	protein_coding	18.1292	4.21569	7150	3868	-3282	-1
BATF2	protein_coding	0.0373877	0.748691	367	2196	1829	0
BATF3	protein_coding	0.278156	0.916472	1722	2375	653	0
BAX	protein_coding	157.165	265.206	13157	13621	464	0
BAZ1A	protein_coding	82.5993	25.2064	12107	8283	-3824	-1
BAZ1B	protein_coding	221.87	124.116	13479	12855	-624	0
BAZ2A	protein_coding	49.3665	51.8351	10695	10835	140	0
BAZ2B	protein_coding	18.0117	13.3893	7126	6180	-946	0
BBC3	protein_coding	21.0816	47.4788	7638	10556	2918	1
BBIP1	protein_coding	28.1574	21.128	8705	7647	-1058	0
BBS1	protein_coding	6.51377	21.4052	4522	7692	3170	1
BBS10	protein_coding	26.382	27.4124	8451	8616	165	0
BBS12	protein_coding	2.09985	4.10539	3170	3837	667	0
BBS2	protein_coding	22.1737	40.0985	7820	9989	2169	0
BBS4	protein_coding	15.1155	24.2076	6557	8130	1573	0
BBS5	protein_coding	9.06851	9.48476	5206	5284	78	0
BBS7	protein_coding	15.3708	14.6213	6604	6453	-151	0
BBS9	protein_coding	10.2883	18.4727	5520	7206	1686	0
BBX	protein_coding	37.9245	22.4261	9792	7859	-1933	0
BCAM	protein_coding	0.149637	0.424448	1237	1800	563	0
BCAN	protein_coding	3.0278	13.7062	3528	6245	2717	1
BCAP29	protein_coding	32.3187	33.5078	9221	9356	135	0
BCAP31	protein_coding	140.648	263.572	13015	13616	601	0
BCAR1	protein_coding	27.8015	30.7231	8662	9032	370	0
BCAR3	protein_coding	4.37371	3.72835	3960	3714	-246	0
BCAS1	protein_coding	0.439235	0.129977	2059	979	-1080	0
BCAS2	protein_coding	76.064	44.9605	11912	10380	-1532	0
BCAS3	protein_coding	8.66743	26.2977	5109	8447	3338	1
BCAS4	protein_coding	3.76197	11.9475	3778	5866	2088	0
BCAT1	protein_coding	72.9758	49.3308	11799	10693	-1106	0
BCAT2	protein_coding	53.3233	44.9823	10918	10381	-537	0
BCCIP	protein_coding	56.1854	19.2942	11069	7348	-3721	-1
BCDIN3D	protein_coding	6.20682	16.8656	4452	6892	2440	1
BCHE	protein_coding	38.695	12.1882	9862	5917	-3945	-1
BCKDHA	protein_coding	43.3877	43.8559	10270	10306	36	0
BCKDHB	protein_coding	16.5661	14.5209	6843	6434	-409	0
BCKDK	protein_coding	74.9476	71.3765	11866	11748	-118	0
BCL10	protein_coding	11.1593	16.3854	5716	6797	1081	0
BCL11A	protein_coding	4.13689	2.1988	3891	3130	-761	0
BCL2	protein_coding	18.5472	35.9385	7219	9600	2381	1
BCL2L1	protein_coding	58.9537	72.5108	11231	11785	554	0
BCL2L11	protein_coding	11.7641	15.4471	5848	6613	765	0
BCL2L12	protein_coding	60.0718	21.2134	11285	7655	-3630	-1
BCL2L13	protein_coding	27.905	47.1733	8675	10537	1862	0
BCL2L15	protein_coding	0.263354	0.0879264	1683	718	-965	0
BCL2L2-PABPN1	protein_coding	83.4463	80.3721	12135	12037	-98	0
BCL3	protein_coding	2.13808	7.15278	3191	4674	1483	0
BCL6	protein_coding	0.0815984	0.354015	793	1664	871	0
BCL6B	protein_coding	0.0935341	0.072236	884	598	-286	0
BCL7A	protein_coding	30.8936	20.3778	9052	7526	-1526	0
BCL7B	protein_coding	67.0104	88.0212	11590	12253	663	0
BCL7C	protein_coding	32.6272	44.0649	9252	10322	1070	0
BCL9	protein_coding	39.3286	30.4078	9924	8992	-932	0
BCL9L	protein_coding	12.5735	13.753	6020	6257	237	0
BCLAF1	protein_coding	67.9729	36.4447	11628	9650	-1978	0
BCO2	protein_coding	0.142865	1.01127	1207	2472	1265	0
BCOR	protein_coding	23.695	31.1746	8052	9086	1034	0
BCORL1	protein_coding	21.4792	24.1161	7703	8114	411	0
BCR	protein_coding	27.1197	32.1992	8563	9207	644	0
BCS1L	protein_coding	44.2263	30.5246	10333	9007	-1326	0
BDH1	protein_coding	9.36458	2.98433	5279	3448	-1831	0
BDH2	protein_coding	81.96	70.083	12085	11718	-367	0
BDKRB1	protein_coding	2.2866	16.0071	3264	6731	3467	1
BDKRB2	protein_coding	2.4361	27.2031	3323	8583	5260	1
BDNF	protein_coding	7.90834	8.58119	4924	5061	137	0
BDP1	protein_coding	23.7499	10.2519	8059	5482	-2577	-1
BECN1	protein_coding	48.8897	65.1911	10660	11510	850	0
BEGAIN	protein_coding	132.323	34.7808	12938	9488	-3450	-1
BEND2	protein_coding	0.0533925	0.0735372	549	613	64	0
BEND3	protein_coding	6.45069	4.462	4512	3942	-570	0
BEND4	protein_coding	39.8739	18.1677	9966	7156	-2810	-1
BEND5	protein_coding	15.5847	22.7684	6653	7924	1271	0
BEND6	protein_coding	4.42939	3.9075	3978	3770	-208	0
BEND7	protein_coding	7.06513	8.96533	4683	5158	475	0
BEST1	protein_coding	95.8758	413.336	12423	13842	1419	0
BET1	protein_coding	14.0871	7.10229	6342	4658	-1684	0
BET1L	protein_coding	44.4979	73.5216	10349	11819	1470	0
BEX1	protein_coding	28.9912	66.0446	8813	11554	2741	1
BEX2	protein_coding	3.99946	38.1437	3856	9817	5961	1
BEX4	protein_coding	71.7126	144.891	11759	13057	1298	0
BFAR	protein_coding	66.8877	71.7428	11584	11762	178	0
BFSP1	protein_coding	0.0591833	0.179419	601	1203	602	0
BGN	protein_coding	43.9285	172.534	10311	13252	2941	1
BHLHA15	protein_coding	0.525497	0.534048	2197	1948	-249	0
BHLHB9	protein_coding	4.45155	5.98922	3988	4359	371	0
BHLHE40	protein_coding	0.602164	9.70861	2285	5344	3059	1
BHLHE41	protein_coding	0.0425379	0.153731	429	1091	662	0
BHMT2	protein_coding	0.213604	0.043516	1510	348	-1162	0
BICC1	protein_coding	21.8571	15.0684	7768	6537	-1231	0
BICD1	protein_coding	11.9424	7.08144	5887	4653	-1234	0
BICD2	protein_coding	36.5281	37.3028	9663	9738	75	0
BID	protein_coding	41.98	32.7329	10157	9262	-895	0
BIN1	protein_coding	52.9114	36.3784	10892	9643	-1249	0
BIN2	protein_coding	0.0367249	0.040486	361	310	-51	0
BIN3	protein_coding	21.4118	22.8731	7692	7940	248	0
BIRC2	protein_coding	27.8985	23.4624	8674	8023	-651	0
BIRC5	protein_coding	251.857	14.1161	13578	6340	-7238	-1
BIRC6	protein_coding	27.0025	21.3688	8543	7682	-861	0
BIRC7	protein_coding	0.062403	0.0654747	627	539	-88	0
BIVM	protein_coding	25.1037	21.5455	8261	7717	-544	0
BLCAP	protein_coding	18.0872	68.7834	7141	11666	4525	1
BLK	protein_coding	0.359878	0.192215	1904	1249	-655	0
BLM	protein_coding	25.1606	3.59655	8269	3661	-4608	-1
BLMH	protein_coding	81.4767	93.9271	12072	12377	305	0
BLOC1S1	protein_coding	186.883	221.752	13335	13478	143	0
BLOC1S2	protein_coding	22.8465	37.0402	7932	9716	1784	0
BLOC1S3	protein_coding	7.38759	7.36132	4773	4734	-39	0
BLOC1S4	protein_coding	24.3427	29.8055	8148	8915	767	0
BLOC1S5	protein_coding	21.8853	20.2358	7773	7502	-271	0
BLOC1S5-TXNDC5	protein_coding	198.53	140.841	13390	13019	-371	0
BLOC1S6	protein_coding	43.5948	34.7971	10287	9491	-796	0
BLVRA	protein_coding	200.267	197.763	13402	13385	-17	0
BLVRB	protein_coding	6.76273	55.5496	4593	11036	6443	1
BLZF1	protein_coding	23.5407	19.5999	8027	7401	-626	0
BMF	protein_coding	10.3069	38.5946	5523	9850	4327	1
BMP1	protein_coding	16.3149	31.2937	6795	9104	2309	1
BMP2K	protein_coding	13.5143	6.26031	6215	4432	-1783	0
BMP3	protein_coding	0.00750671	0.0314323	58	220	162	0
BMP7	protein_coding	0.147182	0.227172	1229	1354	125	0
BMP8A	protein_coding	0.102322	0.153899	949	1092	143	0
BMP8B	protein_coding	0.164206	0.463037	1305	1858	553	0
BMPER	protein_coding	0.269656	0.897867	1702	2360	658	0
BMPR1A	protein_coding	13.4353	14.6261	6197	6454	257	0
BMPR1B	protein_coding	2.48523	6.00575	3340	4362	1022	0
BMPR2	protein_coding	18.7054	21.73	7244	7750	506	0
BMS1	protein_coding	33.1286	17.7872	9315	7083	-2232	0
BNC2	protein_coding	2.45947	1.24237	3329	2631	-698	0
BNIP1	protein_coding	25.8525	27.1425	8378	8573	195	0
BNIP2	protein_coding	27.3351	25.3305	8600	8304	-296	0
BNIP3	protein_coding	147.582	49.8791	13082	10726	-2356	-1
BNIP3L	protein_coding	94.337	70.0296	12389	11716	-673	0
BNIPL	protein_coding	0.617838	0.696371	2305	2131	-174	0
BOC	protein_coding	25.8999	5.88889	8385	4335	-4050	-1
BOD1	protein_coding	111.009	132.816	12675	12947	272	0
BOD1L1	protein_coding	25.2758	20.6068	8286	7560	-726	0
BOK	protein_coding	2.15113	20.7262	3196	7581	4385	1
BOLA1	protein_coding	30.8248	25.5213	9043	8332	-711	0
BOLA2B	protein_coding	0.98336	1.20796	2624	2617	-7	0
BOLA3	protein_coding	54.5339	22.3324	10985	7846	-3139	-1
BOP1	protein_coding	108.452	62.2684	12633	11382	-1251	0
BORA	protein_coding	19.2942	3.31822	7348	3567	-3781	-1
BPGM	protein_coding	41.849	31.9492	10150	9172	-978	0
BPHL	protein_coding	18.6252	31.7539	7232	9150	1918	0
BPNT1	protein_coding	61.7733	85.6757	11367	12190	823	0
BPTF	protein_coding	54.0597	33.4433	10964	9350	-1614	0
BRAF	protein_coding	16.3026	19.8906	6792	7445	653	0
BRAP	protein_coding	15.9349	21.1062	6725	7644	919	0
BRAT1	protein_coding	55.5988	46.9538	11042	10524	-518	0
BRCA1	protein_coding	27.1111	7.93907	8562	4905	-3657	-1
BRCA2	protein_coding	10.0546	1.36286	5457	2708	-2749	-1
BRCC3	protein_coding	22.6971	18.3616	7906	7192	-714	0
BRD1	protein_coding	39.3969	39.2925	9929	9923	-6	0
BRD2	protein_coding	108.318	125.257	12630	12867	237	0
BRD3	protein_coding	62.6492	68.1665	11406	11638	232	0
BRD4	protein_coding	25.2077	28.3646	8277	8737	460	0
BRD7	protein_coding	92.4881	63.4223	12348	11435	-913	0
BRD8	protein_coding	27.4514	25.3874	8617	8313	-304	0
BRD9	protein_coding	55.4183	39.2856	11032	9922	-1110	0
BRDT	protein_coding	0.0181808	0.0444014	137	362	225	0
BRE	protein_coding	25.7496	38.0139	8362	9803	1441	0
BRF1	protein_coding	4.75783	5.66496	4075	4268	193	0
BRF2	protein_coding	29.7114	37.5333	8900	9758	858	0
BRI3	protein_coding	105.487	218.946	12594	13466	872	0
BRI3BP	protein_coding	24.9574	7.15202	8241	4673	-3568	-1
BRICD5	protein_coding	9.38162	6.96801	5282	4618	-664	0
BRINP3	protein_coding	0.177949	0.766143	1367	2224	857	0
BRIP1	protein_coding	30.0834	8.9364	8941	5151	-3790	-1
BRIX1	protein_coding	100.615	32.9425	12499	9288	-3211	-1
BRK1	protein_coding	131.588	200.267	12929	13399	470	0
BRMS1	protein_coding	78.359	73.8955	11984	11835	-149	0
BRMS1L	protein_coding	21.0289	13.2332	7632	6144	-1488	0
BROX	protein_coding	32.3205	33.8325	9222	9395	173	0
BRPF1	protein_coding	20.4711	20.5279	7537	7546	9	0
BRPF3	protein_coding	15.2667	27.7117	6584	8657	2073	0
BRSK1	protein_coding	53.8226	90.5989	10952	12310	1358	0
BRSK2	protein_coding	1.91326	7.42716	3090	4754	1664	0
BRWD1	protein_coding	10.4011	5.70211	5543	4276	-1267	0
BRWD3	protein_coding	13.3324	8.81196	6176	5117	-1059	0
BSCL2	protein_coding	44.7792	77.3179	10371	11953	1582	0
BSDC1	protein_coding	51.444	115.94	10818	12750	1932	0
BSG	protein_coding	667.011	611.014	13972	13955	-17	0
BSN	protein_coding	0.519994	0.652139	2189	2093	-96	0
BST1	protein_coding	5.25713	7.05732	4202	4647	445	0
BST2	protein_coding	4.3944	38.8501	3964	9877	5913	1
BTAF1	protein_coding	25.8343	17.6702	8374	7058	-1316	0
BTBD1	protein_coding	64.9506	62.1259	11503	11377	-126	0
BTBD10	protein_coding	32.1244	46.4086	9199	10490	1291	0
BTBD11	protein_coding	0.136528	0.0696857	1173	573	-600	0
BTBD18	protein_coding	0.138922	0.085064	1192	697	-495	0
BTBD19	protein_coding	1.84638	2.02676	3059	3056	-3	0
BTBD2	protein_coding	183.876	182.329	13318	13306	-12	0
BTBD3	protein_coding	32.6494	26.0713	9255	8416	-839	0
BTBD6	protein_coding	44.2558	65.7023	10335	11538	1203	0
BTBD7	protein_coding	19.1525	16.8405	7323	6889	-434	0
BTBD8	protein_coding	0.909812	0.815548	2564	2273	-291	0
BTBD9	protein_coding	7.62652	12.5702	4840	6003	1163	0
BTD	protein_coding	7.78237	12.0167	4886	5878	992	0
BTF3	protein_coding	1200.56	726.46	14043	13988	-55	0
BTF3L4	protein_coding	40.8441	44.7773	10070	10370	300	0
BTG1	protein_coding	20.8652	33.2118	7601	9324	1723	0
BTG2	protein_coding	9.95582	55.7597	5436	11045	5609	1
BTG3	protein_coding	57.4982	45.191	11145	10396	-749	0
BTK	protein_coding	0.0255719	0.422273	228	1793	1565	0
BTN2A1	protein_coding	22.9331	26.7185	7942	8507	565	0
BTN2A2	protein_coding	10.2201	17.1173	5499	6945	1446	0
BTN3A1	protein_coding	10.0927	10.7814	5466	5601	135	0
BTN3A2	protein_coding	10.5456	5.89055	5578	4336	-1242	0
BTN3A3	protein_coding	0.633645	0.527353	2320	1938	-382	0
BTRC	protein_coding	14.1164	29.3516	6350	8868	2518	1
BUB1	protein_coding	105.582	4.98755	12596	4097	-8499	-1
BUB1B	protein_coding	130.236	8.01249	12917	4924	-7993	-1
BUB3	protein_coding	69.44	40.965	11691	10081	-1610	0
BUD13	protein_coding	46.864	28.76	10518	8787	-1731	0
BUD31	protein_coding	250.772	296.508	13577	13680	103	0
BVES	protein_coding	10.4435	10.7795	5554	5600	46	0
BYSL	protein_coding	77.1562	37.4436	11947	9751	-2196	0
BZRAP1	protein_coding	0.339402	2.02563	1859	3055	1196	0
BZW1	protein_coding	231.13	126.896	13513	12882	-631	0
BZW2	protein_coding	226.977	76.1491	13499	11913	-1586	0
C10orf10	protein_coding	0.247581	0.728011	1633	2169	536	0
C10orf107	protein_coding	2.27571	0.102916	3258	822	-2436	-1
C10orf111	protein_coding	0.601503	0.456606	2284	1852	-432	0
C10orf12	protein_coding	8.03408	6.16152	4961	4402	-559	0
C10orf2	protein_coding	42.8357	35.046	10230	9518	-712	0
C10orf25	protein_coding	0.213141	1.30291	1509	2670	1161	0
C10orf32	protein_coding	14.0215	21.2895	6326	7666	1340	0
C10orf35	protein_coding	36.5104	60.9704	9662	11326	1664	0
C10orf76	protein_coding	16.7675	17.6245	6880	7050	170	0
C10orf88	protein_coding	15.9907	22.8465	6735	7937	1202	0
C10orf91	protein_coding	0.141255	0.207634	1202	1297	95	0
C10orf95	protein_coding	1.86061	1.82089	3069	2949	-120	0
C11orf1	protein_coding	5.61204	17.8111	4300	7086	2786	1
C11orf16	protein_coding	0.0905593	0.0929778	870	758	-112	0
C11orf21	protein_coding	0.423131	1.36832	2035	2712	677	0
C11orf24	protein_coding	54.6581	54.0866	10990	10963	-27	0
C11orf30	protein_coding	11.7738	11.5227	5849	5768	-81	0
C11orf31	protein_coding	162.013	166.957	13188	13221	33	0
C11orf42	protein_coding	0.387687	0.856552	1960	2320	360	0
C11orf49	protein_coding	51.979	59.6506	10843	11254	411	0
C11orf54	protein_coding	13.2102	21.6228	6145	7734	1589	0
C11orf57	protein_coding	49.1265	51.9655	10677	10841	164	0
C11orf58	protein_coding	203.319	188.728	13413	13342	-71	0
C11orf63	protein_coding	0.0190248	0.0249569	146	123	-23	0
C11orf65	protein_coding	1.53277	0.277126	2929	1504	-1425	0
C11orf68	protein_coding	33.0754	80.5765	9308	12044	2736	1
C11orf71	protein_coding	7.90766	13.4238	4923	6188	1265	0
C11orf73	protein_coding	65.8525	78.4024	11545	11982	437	0
C11orf74	protein_coding	28.0907	24.8667	8699	8235	-464	0
C11orf80	protein_coding	24.1175	30.4687	8110	9002	892	0
C11orf84	protein_coding	125.54	134.309	12868	12966	98	0
C11orf86	protein_coding	0.0736922	0.603049	726	2028	1302	0
C11orf91	protein_coding	0.229622	0.223641	1567	1344	-223	0
C11orf94	protein_coding	0.29199	1.39245	1755	2725	970	0
C11orf95	protein_coding	23.5119	57.4365	8022	11134	3112	1
C11orf96	protein_coding	170.819	152.217	13245	13119	-126	0
C11orf98	protein_coding	91.6858	96.8405	12336	12440	104	0
C12orf10	protein_coding	116.203	148.45	12756	13090	334	0
C12orf29	protein_coding	42.3619	17.4397	10188	7010	-3178	-1
C12orf4	protein_coding	12.2046	8.3019	5941	4989	-952	0
C12orf43	protein_coding	19.5329	19.7191	7389	7418	29	0
C12orf45	protein_coding	18.0469	12.2432	7133	5930	-1203	0
C12orf49	protein_coding	31.8184	31.6719	9159	9142	-17	0
C12orf5	protein_coding	15.8235	20.9688	6701	7620	919	0
C12orf57	protein_coding	558.101	1458.67	13931	14066	135	0
C12orf60	protein_coding	3.0595	2.24367	3541	3155	-386	0
C12orf65	protein_coding	29.4792	21.4903	8875	7707	-1168	0
C12orf66	protein_coding	3.83699	2.70983	3800	3344	-456	0
C12orf73	protein_coding	15.3753	19.0107	6607	7295	688	0
C12orf75	protein_coding	54.0381	21.9191	10963	7782	-3181	-1
C12orf76	protein_coding	10.1889	19.5674	5491	7394	1903	0
C12orf77	protein_coding	0.0564925	0.525763	573	1937	1364	0
C12orf79	protein_coding	0.363783	0.0419729	1914	328	-1586	0
C14orf1	protein_coding	30.4616	30.8132	8997	9043	46	0
C14orf105	protein_coding	0.124515	0.0763748	1103	636	-467	0
C14orf119	protein_coding	27.239	40.1499	8583	9995	1412	0
C14orf142	protein_coding	20.6108	24.5016	7559	8181	622	0
C14orf159	protein_coding	5.95293	11.2988	4393	5716	1323	0
C14orf166	protein_coding	40.5943	23.0188	10041	7959	-2082	0
C14orf169	protein_coding	30.3336	15.5344	8979	6635	-2344	-1
C14orf178	protein_coding	0.313967	0.775748	1799	2232	433	0
C14orf180	protein_coding	0.141482	0.900844	1203	2362	1159	0
C14orf182	protein_coding	0.0201544	0.139644	160	1029	869	0
C14orf2	protein_coding	194.537	195.623	13373	13376	3	0
C14orf28	protein_coding	1.28739	1.21788	2812	2621	-191	0
C14orf37	protein_coding	0.220746	0.154392	1529	1095	-434	0
C14orf39	protein_coding	4.59451	1.25717	4024	2643	-1381	0
C14orf79	protein_coding	4.51405	9.08934	4003	5187	1184	0
C14orf80	protein_coding	25.5567	9.10415	8336	5191	-3145	-1
C14orf93	protein_coding	11.322	14.9605	5750	6516	766	0
C15orf27	protein_coding	0.205455	0.57919	1481	2001	520	0
C15orf38-AP3S2	protein_coding	12.3949	22.7856	5984	7928	1944	0
C15orf39	protein_coding	9.88506	6.29482	5417	4439	-978	0
C15orf40	protein_coding	6.8344	8.31821	4618	4992	374	0
C15orf41	protein_coding	10.4102	16.1321	5546	6755	1209	0
C15orf52	protein_coding	5.27112	12.4809	4207	5981	1774	0
C15orf57	protein_coding	10.0255	9.11325	5451	5194	-257	0
C15orf61	protein_coding	6.16648	4.6383	4439	3989	-450	0
C15orf62	protein_coding	3.2328	6.8344	3598	4584	986	0
C15orf65	protein_coding	3.08549	7.34904	3550	4730	1180	0
C16orf13	protein_coding	165.034	135.535	13205	12976	-229	0
C16orf45	protein_coding	30.8248	37.5136	9044	9756	712	0
C16orf46	protein_coding	3.00518	2.63248	3517	3318	-199	0
C16orf52	protein_coding	10.3814	13.0293	5539	6102	563	0
C16orf58	protein_coding	73.1519	120.698	11806	12817	1011	0
C16orf59	protein_coding	57.6153	20.3658	11152	7524	-3628	-1
C16orf62	protein_coding	32.7448	54.0196	9269	10960	1691	0
C16orf70	protein_coding	22.5519	31.9565	7880	9175	1295	0
C16orf71	protein_coding	0.0609735	0.660538	612	2099	1487	0
C16orf72	protein_coding	17.0717	18.0117	6940	7124	184	0
C16orf86	protein_coding	5.73563	7.07373	4330	4652	322	0
C16orf87	protein_coding	35.0093	17.5308	9518	7033	-2485	-1
C16orf89	protein_coding	0.32372	1.47548	1823	2776	953	0
C16orf91	protein_coding	40.2482	39.8896	10005	9971	-34	0
C16orf92	protein_coding	0.496896	3.22476	2158	3538	1380	0
C16orf93	protein_coding	5.79952	8.41816	4349	5019	670	0
C16orf95	protein_coding	2.36748	3.93137	3294	3780	486	0
C17orf100	protein_coding	3.24777	11.5408	3604	5773	2169	0
C17orf104	protein_coding	0.577895	0.0922627	2259	751	-1508	0
C17orf105	protein_coding	0.227666	0.309843	1558	1574	16	0
C17orf107	protein_coding	0.10528	1.56292	972	2831	1859	0
C17orf49	protein_coding	102.043	129.608	12527	12915	388	0
C17orf50	protein_coding	0.0867964	0.533197	839	1946	1107	0
C17orf51	protein_coding	7.13129	7.37368	4703	4739	36	0
C17orf53	protein_coding	10.7162	5.74101	5615	4291	-1324	0
C17orf58	protein_coding	49.0813	32.4385	10675	9230	-1445	0
C17orf59	protein_coding	9.08626	10.4689	5210	5532	322	0
C17orf62	protein_coding	44.7027	64.7326	10365	11492	1127	0
C17orf67	protein_coding	3.88369	3.81096	3816	3736	-80	0
C17orf70	protein_coding	42.482	53.7316	10198	10946	748	0
C17orf74	protein_coding	0.0516755	0.0537608	532	441	-91	0
C17orf75	protein_coding	18.6459	19.846	7234	7436	202	0
C17orf80	protein_coding	30.5157	48.5452	9001	10634	1633	0
C17orf82	protein_coding	0.85144	6.38874	2508	4468	1960	0
C17orf85	protein_coding	41.514	46.636	10121	10505	384	0
C17orf89	protein_coding	91.8378	114.509	12339	12727	388	0
C17orf96	protein_coding	21.6843	10.9972	7741	5654	-2087	0
C17orf97	protein_coding	2.20509	3.68778	3223	3697	474	0
C17orf98	protein_coding	0.150453	0.149834	1244	1073	-171	0
C18orf21	protein_coding	19.9877	17.3612	7458	6995	-463	0
C18orf25	protein_coding	17.259	17.1031	6980	6943	-37	0
C18orf54	protein_coding	14.5316	3.81874	6446	3740	-2706	-1
C18orf65	protein_coding	0.20967	0.0841629	1499	688	-811	0
C18orf8	protein_coding	31.3977	39.1175	9116	9906	790	0
C19orf10	protein_coding	228.064	234.563	13505	13528	23	0
C19orf12	protein_coding	16.8312	30.9545	6892	9063	2171	0
C19orf18	protein_coding	0.098727	0.396471	922	1743	821	0
C19orf24	protein_coding	52.4777	37.4151	10868	9748	-1120	0
C19orf25	protein_coding	41.7192	49.0441	10139	10671	532	0
C19orf26	protein_coding	9.87201	11.9575	5413	5869	456	0
C19orf35	protein_coding	0.0646916	0.227666	644	1356	712	0
C19orf38	protein_coding	0.0711151	0.725568	702	2166	1464	0
C19orf40	protein_coding	7.23774	7.96174	4730	4910	180	0
C19orf43	protein_coding	283.872	311.475	13656	13714	58	0
C19orf44	protein_coding	27.5342	21.982	8632	7791	-841	0
C19orf45	protein_coding	0.153731	0.251003	1262	1432	170	0
C19orf47	protein_coding	15.1792	16.0686	6570	6744	174	0
C19orf48	protein_coding	104.538	61.1084	12574	11332	-1242	0
C19orf52	protein_coding	39.4273	31.5353	9931	9131	-800	0
C19orf53	protein_coding	263.318	305.655	13613	13700	87	0
C19orf54	protein_coding	6.9056	12.8862	4631	6071	1440	0
C19orf57	protein_coding	3.67023	5.45147	3748	4211	463	0
C19orf60	protein_coding	57.9174	63.6184	11166	11444	278	0
C19orf66	protein_coding	1.85981	11.9563	3068	5868	2800	1
C19orf68	protein_coding	9.85588	12.7916	5408	6052	644	0
C19orf70	protein_coding	96.1068	143.004	12428	13041	613	0
C19orf71	protein_coding	6.55979	20.7351	4540	7582	3042	1
C19orf73	protein_coding	2.19039	3.67697	3217	3693	476	0
C19orf80	protein_coding	2.9259	4.04233	3489	3812	323	0
C19orf81	protein_coding	0.812883	0.344271	2478	1647	-831	0
C19orf83	protein_coding	3.06491	12.3343	3544	5952	2408	1
C1D	protein_coding	30.4525	28.2916	8996	8726	-270	0
C1GALT1	protein_coding	15.5532	5.54166	6646	4234	-2412	-1
C1GALT1C1	protein_coding	25.3809	24.2139	8305	8131	-174	0
C1orf101	protein_coding	0.051298	0.10417	531	829	298	0
C1orf106	protein_coding	0.534561	0.130944	2212	984	-1228	0
C1orf109	protein_coding	37.1016	25.8838	9723	8389	-1334	0
C1orf112	protein_coding	32.8837	15.4994	9286	6627	-2659	-1
C1orf115	protein_coding	5.99863	1.87141	4399	2980	-1419	0
C1orf116	protein_coding	0.0908025	0.0326537	873	235	-638	0
C1orf122	protein_coding	101.238	253.451	12513	13583	1070	0
C1orf123	protein_coding	66.9299	88.4986	11586	12264	678	0
C1orf131	protein_coding	34.8471	32.6218	9500	9247	-253	0
C1orf159	protein_coding	18.0469	6.28789	7134	4437	-2697	-1
C1orf162	protein_coding	0.0787673	0.401675	772	1754	982	0
C1orf167	protein_coding	0.769642	2.01602	2443	3049	606	0
C1orf174	protein_coding	43.2139	24.6295	10257	8199	-2058	0
C1orf198	protein_coding	42.9271	43.0763	10238	10250	12	0
C1orf21	protein_coding	14.0081	11.9201	6319	5860	-459	0
C1orf216	protein_coding	27.4943	45.9637	8625	10459	1834	0
C1orf226	protein_coding	0.157123	0.0409922	1279	316	-963	0
C1orf229	protein_coding	1.73194	11.8809	3012	5851	2839	1
C1orf233	protein_coding	2.75261	4.22335	3425	3872	447	0
C1orf27	protein_coding	24.058	16.6282	8102	6850	-1252	0
C1orf35	protein_coding	67.1319	61.3404	11595	11340	-255	0
C1orf43	protein_coding	583.573	694.756	13941	13982	41	0
C1orf50	protein_coding	13.7881	29.6539	6272	8900	2628	1
C1orf52	protein_coding	36.6704	41.0494	9683	10087	404	0
C1orf53	protein_coding	14.5925	5.11663	6458	4128	-2330	-1
C1orf54	protein_coding	14.8253	96.1068	6498	12427	5929	1
C1orf56	protein_coding	24.3863	53.9256	8154	10957	2803	1
C1orf74	protein_coding	11.1419	15.2941	5712	6584	872	0
C1orf85	protein_coding	63.4158	77.3121	11438	11952	514	0
C1orf86	protein_coding	15.4521	26.664	6623	8499	1876	0
C1QBP	protein_coding	663.525	390.182	13971	13819	-152	0
C1QL1	protein_coding	3.23949	0.336053	3601	1631	-1970	0
C1QL4	protein_coding	25.4212	21.3385	8311	7677	-634	0
C1QTNF1	protein_coding	0.350924	0.773373	1885	2228	343	0
C1QTNF2	protein_coding	0.104557	0.0711151	967	587	-380	0
C1QTNF3	protein_coding	2.34097	0.934639	3283	2389	-894	0
C1QTNF4	protein_coding	0.51451	2.52516	2181	3275	1094	0
C1QTNF6	protein_coding	5.17554	38.867	4180	9880	5700	1
C1R	protein_coding	18.9303	77.4048	7282	11956	4674	1
C1RL	protein_coding	7.35277	31.4184	4763	9117	4354	1
C2	protein_coding	1.75411	5.20062	3020	4148	1128	0
C20orf144	protein_coding	0.340368	1.15638	1863	2584	721	0
C20orf194	protein_coding	12.4756	19.3014	5999	7349	1350	0
C20orf195	protein_coding	0.391969	1.70453	1966	2892	926	0
C20orf196	protein_coding	5.09165	9.71128	4161	5345	1184	0
C20orf202	protein_coding	0.053175	0.323142	547	1603	1056	0
C20orf27	protein_coding	103.579	39.0261	12555	9898	-2657	-1
C20orf96	protein_coding	18.1958	47.9413	7165	10587	3422	1
C21orf2	protein_coding	10.491	15.2143	5565	6571	1006	0
C21orf33	protein_coding	0.666879	0.361824	2352	1683	-669	0
C21orf58	protein_coding	18.431	4.0602	7205	3824	-3381	-1
C21orf59	protein_coding	85.0198	62.3406	12176	11386	-790	0
C21orf62	protein_coding	0.446075	0.187037	2074	1228	-846	0
C21orf91	protein_coding	15.8691	7.04587	6711	4642	-2069	0
C22orf15	protein_coding	1.12427	2.85443	2726	3401	675	0
C22orf23	protein_coding	3.44168	12.9151	3674	6078	2404	1
C22orf24	protein_coding	0.286337	0.571092	1738	1992	254	0
C22orf29	protein_coding	7.43317	7.237	4787	4697	-90	0
C22orf39	protein_coding	14.1417	27.8632	6355	8676	2321	1
C22orf46	protein_coding	6.27277	11.0875	4471	5670	1199	0
C2CD2	protein_coding	6.30123	5.79356	4478	4306	-172	0
C2CD2L	protein_coding	15.2143	15.3743	6577	6598	21	0
C2CD3	protein_coding	18.175	15.1155	7159	6548	-611	0
C2CD5	protein_coding	31.1497	17.0168	9084	6925	-2159	0
C2orf15	protein_coding	1.55558	6.49873	2944	4487	1543	0
C2orf16	protein_coding	0.628195	1.15744	2315	2585	270	0
C2orf27A	protein_coding	0.719907	2.5274	2398	3276	878	0
C2orf42	protein_coding	4.93977	8.83145	4121	5121	1000	0
C2orf43	protein_coding	22.8076	14.4729	7928	6426	-1502	0
C2orf44	protein_coding	26.5779	17.7451	8481	7076	-1405	0
C2orf47	protein_coding	25.727	21.4448	8359	7698	-661	0
C2orf48	protein_coding	4.46554	0.549417	3993	1967	-2026	0
C2orf49	protein_coding	14.7409	18.8523	6486	7267	781	0
C2orf50	protein_coding	0.0908025	0.0931604	872	760	-112	0
C2orf54	protein_coding	0.128893	0.454785	1128	1850	722	0
C2orf61	protein_coding	0.100375	0.10071	933	805	-128	0
C2orf66	protein_coding	0.0512473	0.156291	530	1107	577	0
C2orf68	protein_coding	35.371	42.1547	9549	10169	620	0
C2orf69	protein_coding	17.1645	4.17521	6961	3855	-3106	-1
C2orf72	protein_coding	0.210583	0.0933533	1503	763	-740	0
C2orf74	protein_coding	17.6779	16.1287	7065	6754	-311	0
C2orf76	protein_coding	7.69635	7.69254	4860	4833	-27	0
C2orf78	protein_coding	0.138777	0.0570034	1190	469	-721	0
C2orf81	protein_coding	4.28729	4.3944	3932	3915	-17	0
C2orf82	protein_coding	1.09567	1.06038	2702	2506	-196	0
C2orf83	protein_coding	0.141232	0.277843	1201	1506	305	0
C2orf88	protein_coding	2.80175	0.776934	3449	2234	-1215	0
C3AR1	protein_coding	0.0392532	0.327207	393	1610	1217	0
C3orf14	protein_coding	26.8361	20.1941	8514	7497	-1017	0
C3orf17	protein_coding	27.2859	16.0841	8592	6747	-1845	0
C3orf18	protein_coding	24.3039	40.1705	8142	9998	1856	0
C3orf20	protein_coding	0.0227156	0.0277739	192	164	-28	0
C3orf33	protein_coding	6.95183	10.1613	4644	5453	809	0
C3orf38	protein_coding	22.4919	23.7854	7868	8070	202	0
C3orf49	protein_coding	0.19709	0.0973581	1450	787	-663	0
C3orf52	protein_coding	1.60661	0.339402	2966	1635	-1331	0
C3orf58	protein_coding	13.7852	6.92046	6271	4600	-1671	0
C3orf62	protein_coding	2.72861	4.8843	3416	4070	654	0
C3orf67	protein_coding	8.31168	3.35376	5027	3585	-1442	0
C3orf70	protein_coding	0.098727	0.140831	923	1035	112	0
C3orf80	protein_coding	0.030319	0.0344647	287	250	-37	0
C4A	protein_coding	0.107472	0.10768	990	853	-137	0
C4B	protein_coding	0.00789077	0.0326564	67	236	169	0
C4orf26	protein_coding	0.499431	0.318163	2161	1594	-567	0
C4orf27	protein_coding	100.534	46.4167	12498	10491	-2007	0
C4orf29	protein_coding	10.8986	7.9043	5660	4892	-768	0
C4orf3	protein_coding	46.1169	68.2667	10468	11643	1175	0
C4orf32	protein_coding	2.75109	1.54787	3424	2819	-605	0
C4orf33	protein_coding	3.73584	1.55824	3773	2827	-946	0
C4orf46	protein_coding	50.2484	19.0431	10747	7305	-3442	-1
C4orf47	protein_coding	0.464864	0.0797402	2109	663	-1446	0
C4orf48	protein_coding	162.875	198.53	13193	13388	195	0
C4orf6	protein_coding	0.104345	96.8788	964	12441	11477	1
C5	protein_coding	7.5295	5.70578	4812	4279	-533	0
C5AR2	protein_coding	0.478201	0.252695	2131	1440	-691	0
C5orf15	protein_coding	65.7355	78.9399	11540	11997	457	0
C5orf22	protein_coding	32.027	32.2687	9190	9215	25	0
C5orf24	protein_coding	76.561	67.742	11932	11616	-316	0
C5orf28	protein_coding	7.25369	12.7609	4735	6048	1313	0
C5orf30	protein_coding	27.9853	12.2828	8689	5942	-2747	-1
C5orf34	protein_coding	17.9979	5.52191	7124	4231	-2893	-1
C5orf42	protein_coding	7.99835	8.41561	4951	5018	67	0
C5orf45	protein_coding	19.7042	67.2653	7414	11600	4186	1
C5orf51	protein_coding	30.3314	24.7826	8978	8223	-755	0
C5orf55	protein_coding	3.60904	12.2983	3724	5944	2220	0
C5orf56	protein_coding	1.03616	1.98164	2663	3036	373	0
C5orf64	protein_coding	0.0834243	0.0581187	803	481	-322	0
C5orf66	protein_coding	38.1225	26.8997	9812	8530	-1282	0
C6	protein_coding	0.225312	0.0679433	1549	561	-988	0
C6orf1	protein_coding	27.3472	73.7344	8601	11828	3227	1
C6orf106	protein_coding	76.1576	120.631	11917	12816	899	0
C6orf120	protein_coding	37.8151	16.2714	9783	6775	-3008	-1
C6orf132	protein_coding	0.0384014	0.0292645	380	186	-194	0
C6orf136	protein_coding	11.4934	11.134	5789	5679	-110	0
C6orf163	protein_coding	0.338438	0.198901	1855	1266	-589	0
C6orf165	protein_coding	0.11643	0.191127	1053	1242	189	0
C6orf201	protein_coding	11.5889	7.54581	5812	4792	-1020	0
C6orf203	protein_coding	14.1475	16.9167	6356	6903	547	0
C6orf211	protein_coding	22.5839	13.0216	7885	6100	-1785	0
C6orf223	protein_coding	0.920011	0.448089	2569	1838	-731	0
C6orf226	protein_coding	5.86094	27.2859	4367	8598	4231	1
C6orf25	protein_coding	0.0669457	0.136528	666	1013	347	0
C6orf48	protein_coding	283.111	1189.81	13655	14046	391	0
C6orf52	protein_coding	2.53948	8.05145	3356	4935	1579	0
C6orf57	protein_coding	24.9403	40.5329	8238	10039	1801	0
C6orf58	protein_coding	0.293749	0.144667	1760	1052	-708	0
C6orf62	protein_coding	85.3436	86.851	12184	12219	35	0
C6orf89	protein_coding	30.1048	64.8335	8944	11495	2551	1
C7	protein_coding	259.271	146.592	13597	13071	-526	0
C7orf25	protein_coding	23.5661	26.6697	8033	8500	467	0
C7orf26	protein_coding	60.3635	97.7692	11297	12455	1158	0
C7orf31	protein_coding	3.73818	5.16761	3775	4138	363	0
C7orf43	protein_coding	21.0936	34.1709	7640	9430	1790	0
C7orf49	protein_coding	81.0356	92.2466	12059	12344	285	0
C7orf50	protein_coding	99.3299	175.027	12482	13269	787	0
C7orf60	protein_coding	11.5556	13.1739	5804	6129	325	0
C7orf61	protein_coding	0.446135	1.5587	2075	2829	754	0
C7orf71	protein_coding	0.0861426	0.216314	832	1318	486	0
C7orf73	protein_coding	53.6186	53.4238	10941	10925	-16	0
C8G	protein_coding	0.106213	0.854801	979	2317	1338	0
C8orf31	protein_coding	1.60159	31.1836	2964	9087	6123	1
C8orf33	protein_coding	88.1051	63.3961	12259	11433	-826	0
C8orf37	protein_coding	3.70006	3.33501	3758	3575	-183	0
C8orf44	protein_coding	4.20172	3.96223	3910	3791	-119	0
C8orf48	protein_coding	3.93367	3.85776	3833	3753	-80	0
C8orf58	protein_coding	13.1841	17.7176	6139	7071	932	0
C8orf59	protein_coding	82.8957	50.9095	12118	10787	-1331	0
C8orf82	protein_coding	30.4422	40.6295	8994	10049	1055	0
C8orf86	protein_coding	0.115925	0.26704	1051	1477	426	0
C8orf88	protein_coding	52.9315	12.9617	10893	6085	-4808	-1
C9orf114	protein_coding	56.4087	34.5831	11082	9470	-1612	0
C9orf116	protein_coding	4.42296	7.16243	3974	4676	702	0
C9orf117	protein_coding	2.92803	2.70639	3491	3342	-149	0
C9orf131	protein_coding	0.0217224	0.0750107	180	626	446	0
C9orf142	protein_coding	84.803	62.5193	12169	11396	-773	0
C9orf156	protein_coding	3.98225	5.42257	3851	4203	352	0
C9orf16	protein_coding	98.3093	261.442	12464	13609	1145	0
C9orf163	protein_coding	0.894817	0.859222	2550	2325	-225	0
C9orf173	protein_coding	0.0715805	0.0734716	706	612	-94	0
C9orf24	protein_coding	0.0775252	0.313052	763	1581	818	0
C9orf3	protein_coding	27.4565	26.094	8618	8418	-200	0
C9orf40	protein_coding	31.162	12.7867	9087	6050	-3037	-1
C9orf41	protein_coding	6.4786	2.03823	4516	3063	-1453	0
C9orf43	protein_coding	0.203294	0.401899	1472	1755	283	0
C9orf47	protein_coding	0.202627	0.0560386	1471	457	-1014	0
C9orf50	protein_coding	0.0544604	0.218657	561	1324	763	0
C9orf64	protein_coding	42.5455	61.0169	10203	11328	1125	0
C9orf66	protein_coding	0.176578	0.0313241	1359	218	-1141	0
C9orf69	protein_coding	34.3719	41.2219	9455	10103	648	0
C9orf72	protein_coding	20.8285	13.5712	7593	6219	-1374	0
C9orf78	protein_coding	69.919	48.9588	11710	10666	-1044	0
C9orf84	protein_coding	0.0398332	0.0846257	400	691	291	0
C9orf85	protein_coding	13.13	15.8415	6129	6699	570	0
C9orf89	protein_coding	56.9502	65.358	11108	11516	408	0
C9orf9	protein_coding	2.97784	13.5312	3507	6211	2704	1
C9orf91	protein_coding	13.406	26.5663	6190	8487	2297	1
CA11	protein_coding	8.1412	49.1296	4988	10678	5690	1
CA12	protein_coding	0.367224	0.540281	1921	1954	33	0
CA13	protein_coding	0.200726	0.239068	1462	1396	-66	0
CA14	protein_coding	1.53647	2.11837	2932	3100	168	0
CA4	protein_coding	0.0757065	0.384253	746	1720	974	0
CA5A	protein_coding	0.276466	0.261024	1721	1461	-260	0
CA5B	protein_coding	3.23547	4.75783	3600	4029	429	0
CA9	protein_coding	24.4867	6.09505	8172	4388	-3784	-1
CAAP1	protein_coding	31.5198	30.7655	9131	9036	-95	0
CAB39	protein_coding	33.7041	32.4821	9383	9236	-147	0
CAB39L	protein_coding	3.5497	3.48097	3710	3624	-86	0
CABIN1	protein_coding	38.9749	34.4271	9891	9456	-435	0
CABLES1	protein_coding	2.08231	0.372772	3162	1705	-1457	0
CABLES2	protein_coding	11.4757	9.91841	5784	5399	-385	0
CABP1	protein_coding	0.466905	2.28324	2112	3178	1066	0
CABP4	protein_coding	0.831167	3.38126	2494	3592	1098	0
CABP7	protein_coding	6.31964	8.07098	4482	4940	458	0
CABYR	protein_coding	15.0986	6.63825	6554	4529	-2025	0
CACFD1	protein_coding	19.3212	54.952	7354	11004	3650	1
CACHD1	protein_coding	21.1799	8.75257	7650	5098	-2552	-1
CACNA1A	protein_coding	0.00488909	0.0145452	19	17	-2	0
CACNA1C	protein_coding	0.0032131	0.0272955	5	157	152	0
CACNA1G	protein_coding	0.00519575	0.0151142	22	20	-2	0
CACNA2D1	protein_coding	49.1535	22.4919	10680	7870	-2810	-1
CACNA2D2	protein_coding	28.3776	22.8252	8733	7934	-799	0
CACNA2D4	protein_coding	0.0458951	0.0192188	473	58	-415	0
CACNB1	protein_coding	7.08144	11.7232	4687	5816	1129	0
CACNB2	protein_coding	0.426904	0.303356	2042	1562	-480	0
CACNB3	protein_coding	59.7553	96.4897	11268	12434	1166	0
CACNB4	protein_coding	3.36139	0.958223	3650	2412	-1238	0
CACNG4	protein_coding	57.2285	17.5499	11126	7037	-4089	-1
CACNG6	protein_coding	0.045195	2.05993	467	3074	2607	1
CACNG7	protein_coding	52.775	132.392	10883	12942	2059	0
CACNG8	protein_coding	5.16459	9.66698	4177	5332	1155	0
CACTIN	protein_coding	34.6319	25.8735	9476	8388	-1088	0
CACUL1	protein_coding	10.8287	10.0403	5645	5426	-219	0
CACYBP	protein_coding	141.252	54.3545	13019	10969	-2050	0
CAD	protein_coding	59.8383	35.5327	11272	9559	-1713	0
CADM1	protein_coding	23.8849	66.494	8073	11568	3495	1
CADM2	protein_coding	1.92778	1.83944	3092	2959	-133	0
CADM4	protein_coding	60.5707	116.835	11309	12767	1458	0
CADPS2	protein_coding	0.0249569	0.030163	219	200	-19	0
CAGE1	protein_coding	0.155822	0.156913	1274	1111	-163	0
CALCB	protein_coding	3.46695	8.55215	3685	5052	1367	0
CALCOCO1	protein_coding	15.5433	60.8776	6643	11321	4678	1
CALCOCO2	protein_coding	31.6312	108.963	9141	12641	3500	1
CALCRL	protein_coding	0.677591	0.575831	2364	1996	-368	0
CALD1	protein_coding	98.9767	45.1623	12477	10393	-2084	0
CALHM1	protein_coding	0.74712	0.389431	2418	1731	-687	0
CALHM2	protein_coding	51.9991	58.0942	10844	11173	329	0
CALM1	protein_coding	154.92	145.947	13139	13064	-75	0
CALM2	protein_coding	2353.99	1516.79	14092	14070	-22	0
CALM3	protein_coding	485.861	284.577	13896	13660	-236	0
CALML4	protein_coding	6.89473	4.05441	4628	3822	-806	0
CALML6	protein_coding	0.0792595	0.403937	777	1763	986	0
CALR	protein_coding	791.91	753.652	14003	13995	-8	0
CALR3	protein_coding	0.207094	0.201794	1490	1273	-217	0
CALU	protein_coding	243.612	268.056	13551	13628	77	0
CALY	protein_coding	1.42648	17.9809	2878	7117	4239	1
CAMK1	protein_coding	91.4905	147.339	12332	13080	748	0
CAMK1D	protein_coding	0.348017	0.341784	1879	1643	-236	0
CAMK2A	protein_coding	0.0766028	0.599612	752	2023	1271	0
CAMK2B	protein_coding	4.64407	4.96247	4043	4092	49	0
CAMK2D	protein_coding	20.9404	19.9499	7614	7456	-158	0
CAMK2G	protein_coding	36.4966	37.1735	9658	9729	71	0
CAMK2N1	protein_coding	4.40567	42.4325	3969	10196	6227	1
CAMK2N2	protein_coding	1.11242	10.96	2717	5644	2927	1
CAMK4	protein_coding	39.6688	6.13474	9949	4398	-5551	-1
CAMKK1	protein_coding	7.69388	4.81271	4859	4048	-811	0
CAMKK2	protein_coding	40.7774	32.6272	10063	9248	-815	0
CAMKMT	protein_coding	8.41816	9.28505	5051	5231	180	0
CAMKV	protein_coding	1.26403	0.69439	2803	2130	-673	0
CAMLG	protein_coding	50.6472	51.9991	10769	10844	75	0
CAMSAP1	protein_coding	56.898	54.764	11105	10992	-113	0
CAMSAP2	protein_coding	51.1753	42.527	10807	10203	-604	0
CAMSAP3	protein_coding	10.4689	13.5502	5561	6215	654	0
CAMTA1	protein_coding	34.0924	31.0688	9423	9073	-350	0
CAMTA2	protein_coding	16.8536	27.6862	6896	8654	1758	0
CAND1	protein_coding	56.767	28.5522	11098	8760	-2338	-1
CAND2	protein_coding	8.09472	6.96624	4976	4617	-359	0
CANT1	protein_coding	67.3219	85.1914	11602	12177	575	0
CANX	protein_coding	218.422	341.329	13464	13761	297	0
CAP1	protein_coding	414.907	453.707	13843	13875	32	0
CAP2	protein_coding	1.58657	1.95704	2957	3019	62	0
CAPG	protein_coding	2.01903	26.9168	3134	8533	5399	1
CAPN1	protein_coding	108.148	220.83	12628	13475	847	0
CAPN10	protein_coding	33.8325	29.1304	9398	8834	-564	0
CAPN12	protein_coding	0.251128	0.367224	1646	1695	49	0
CAPN14	protein_coding	0.33171	0.238749	1842	1395	-447	0
CAPN15	protein_coding	41.881	17.2727	10152	6977	-3175	-1
CAPN2	protein_coding	170.494	124.702	13243	12861	-382	0
CAPN5	protein_coding	11.6619	34.4576	5827	9459	3632	1
CAPN6	protein_coding	2.17614	1.5562	3209	2824	-385	0
CAPN7	protein_coding	22.6321	27.7892	7896	8665	769	0
CAPN9	protein_coding	0.0308177	0.133456	291	996	705	0
CAPNS1	protein_coding	316.436	465.72	13722	13883	161	0
CAPRIN1	protein_coding	288.433	220.15	13663	13471	-192	0
CAPRIN2	protein_coding	15.7367	10.6657	6678	5573	-1105	0
CAPS	protein_coding	4.32045	8.21278	3942	4972	1030	0
CAPS2	protein_coding	2.41345	0.795029	3318	2254	-1064	0
CAPZA1	protein_coding	144.388	72.0604	13051	11771	-1280	0
CAPZA2	protein_coding	59.9268	44.6603	11277	10359	-918	0
CAPZB	protein_coding	87.1199	128.048	12232	12895	663	0
CARD14	protein_coding	0.221149	0.588141	1530	2011	481	0
CARD6	protein_coding	0.0366709	0.266851	360	1476	1116	0
CARD8	protein_coding	11.0749	16.18	5698	6762	1064	0
CARD9	protein_coding	20.838	21.5154	7594	7712	118	0
CARF	protein_coding	2.8715	4.29264	3474	3885	411	0
CARHSP1	protein_coding	115.857	94.727	12748	12393	-355	0
CARKD	protein_coding	33.6914	49.1938	9380	10685	1305	0
CARM1	protein_coding	109.509	96.1923	12650	12428	-222	0
CARNS1	protein_coding	0.0167405	0.146052	119	1057	938	0
CARS	protein_coding	61.6329	172.084	11362	13249	1887	0
CARS2	protein_coding	49.2608	47.5854	10690	10562	-128	0
CASC1	protein_coding	0.172053	0.0693656	1335	572	-763	0
CASC10	protein_coding	8.6988	7.6352	5116	4815	-301	0
CASC3	protein_coding	88.1433	82.5138	12261	12099	-162	0
CASC4	protein_coding	57.5149	71.9212	11147	11767	620	0
CASC5	protein_coding	32.533	1.78863	9244	2930	-6314	-1
CASD1	protein_coding	30.221	30.0929	8959	8946	-13	0
CASK	protein_coding	12.2754	10.7248	5958	5588	-370	0
CASKIN1	protein_coding	17.8556	16.0948	7095	6749	-346	0
CASKIN2	protein_coding	18.8145	24.555	7261	8188	927	0
CASP10	protein_coding	0.115771	0.304165	1048	1564	516	0
CASP14	protein_coding	0.0233727	0.053175	203	437	234	0
CASP2	protein_coding	47.284	42.8499	10543	10233	-310	0
CASP3	protein_coding	45.2182	43.2455	10399	10261	-138	0
CASP4	protein_coding	0.196761	0.663652	1448	2101	653	0
CASP6	protein_coding	53.4046	43.1559	10923	10254	-669	0
CASP7	protein_coding	16.6041	19.0635	6847	7309	462	0
CASP8	protein_coding	0.383587	0.901194	1949	2363	414	0
CASP8AP2	protein_coding	22.0817	7.15638	7805	4675	-3130	-1
CASP9	protein_coding	10.0859	27.3351	5463	8606	3143	1
CASQ1	protein_coding	0.185661	10.6194	1397	5565	4168	1
CASS4	protein_coding	0.0770203	0.0986339	757	793	36	0
CAST	protein_coding	75.1285	95.0513	11875	12401	526	0
CASZ1	protein_coding	1.10822	7.09661	2715	4656	1941	0
CAT	protein_coding	39.2079	20.0303	9915	7470	-2445	-1
CATSPER1	protein_coding	0.162327	0.0342249	1298	248	-1050	0
CATSPER2	protein_coding	0.483104	0.532989	2139	1945	-194	0
CATSPER3	protein_coding	0.701697	1.01471	2383	2478	95	0
CATSPERD	protein_coding	0.373022	0.0685895	1930	569	-1361	0
CATSPERG	protein_coding	0.112502	0.566794	1030	1987	957	0
CAV2	protein_coding	0.104007	0.307533	960	1571	611	0
CBFA2T2	protein_coding	22.0552	15.4881	7800	6623	-1177	0
CBFB	protein_coding	79.5411	43.5644	12016	10286	-1730	0
CBL	protein_coding	33.3859	34.0139	9348	9413	65	0
CBLB	protein_coding	14.551	16.5252	6449	6825	376	0
CBLL1	protein_coding	33.8781	36.6704	9404	9682	278	0
CBLN1	protein_coding	2.34251	0.986988	3284	2447	-837	0
CBLN2	protein_coding	5.26789	0.284124	4206	1516	-2690	-1
CBLN3	protein_coding	0.722436	2.03345	2402	3060	658	0
CBR1	protein_coding	144.152	141.53	13049	13025	-24	0
CBR3	protein_coding	17.259	12.2014	6979	5921	-1058	0
CBR4	protein_coding	19.1054	6.30368	7315	4443	-2872	-1
CBS	protein_coding	2.61212	3.01202	3383	3461	78	0
CBS	protein_coding	2.30436	2.43445	3270	3239	-31	0
CBWD1	protein_coding	6.1247	4.12034	4431	3840	-591	0
CBWD2	protein_coding	9.39732	6.77099	5289	4564	-725	0
CBWD3	protein_coding	0.0773905	0.119347	761	923	162	0
CBWD5	protein_coding	1.35594	0.896348	2847	2359	-488	0
CBWD7	protein_coding	1.5498	0.710242	2941	2148	-793	0
CBX1	protein_coding	495.343	260.373	13903	13606	-297	0
CBX2	protein_coding	123.355	73.4172	12849	11816	-1033	0
CBX3	protein_coding	555.798	154.584	13930	13139	-791	0
CBX4	protein_coding	21.2959	52.4947	7666	10869	3203	1
CBX5	protein_coding	118.862	70.2142	12794	11721	-1073	0
CBX6	protein_coding	15.4971	18.5674	6634	7223	589	0
CBX7	protein_coding	0.450379	0.518875	2083	1928	-155	0
CBX8	protein_coding	22.7684	28.92	7920	8806	886	0
CBY1	protein_coding	20.0819	24.7122	7476	8211	735	0
CC2D1A	protein_coding	28.0551	35.9766	8694	9603	909	0
CC2D1B	protein_coding	13.2963	20.5429	6169	7548	1379	0
CC2D2A	protein_coding	4.64194	7.25207	4042	4701	659	0
CC2D2B	protein_coding	0.0812656	0.0428908	792	343	-449	0
CCAR1	protein_coding	61.4938	26.8696	11357	8526	-2831	-1
CCAR2	protein_coding	165.413	153.121	13208	13126	-82	0
CCBE1	protein_coding	0.239429	0.630691	1604	2070	466	0
CCBL1	protein_coding	15.746	10.1753	6682	5459	-1223	0
CCDC101	protein_coding	15.0437	24.9403	6542	8244	1702	0
CCDC102A	protein_coding	5.65755	6.75425	4307	4559	252	0
CCDC102B	protein_coding	0.562489	1.25595	2239	2642	403	0
CCDC106	protein_coding	34.8232	43.4381	9496	10280	784	0
CCDC107	protein_coding	38.7327	26.8278	9866	8520	-1346	0
CCDC108	protein_coding	0.136873	0.435284	1176	1818	642	0
CCDC109B	protein_coding	58.391	18.1626	11195	7155	-4040	-1
CCDC110	protein_coding	0.146696	0.088681	1226	725	-501	0
CCDC112	protein_coding	20.3446	14.0225	7521	6318	-1203	0
CCDC113	protein_coding	0.588141	2.25444	2271	3162	891	0
CCDC114	protein_coding	0.0235065	0.207469	206	1296	1090	0
CCDC115	protein_coding	34.607	62.9673	9474	11414	1940	0
CCDC116	protein_coding	0.230155	0.0775351	1571	650	-921	0
CCDC117	protein_coding	36.7683	28.0907	9693	8704	-989	0
CCDC12	protein_coding	75.0644	48.8897	11873	10660	-1213	0
CCDC120	protein_coding	5.23776	8.80222	4197	5115	918	0
CCDC121	protein_coding	6.97192	3.95578	4653	3788	-865	0
CCDC122	protein_coding	0.642281	0.865086	2332	2330	-2	0
CCDC124	protein_coding	281.034	191.441	13650	13357	-293	0
CCDC125	protein_coding	10.4514	14.9105	5556	6509	953	0
CCDC126	protein_coding	13.9664	14.9258	6310	6511	201	0
CCDC127	protein_coding	7.64761	17.9155	4847	7105	2258	1
CCDC13	protein_coding	0.204164	0.0874659	1476	715	-761	0
CCDC130	protein_coding	25.6037	34.9362	8342	9507	1165	0
CCDC132	protein_coding	14.929	13.3229	6520	6165	-355	0
CCDC134	protein_coding	7.34134	4.82008	4757	4052	-705	0
CCDC136	protein_coding	20.5077	17.6936	7542	7065	-477	0
CCDC137	protein_coding	77.2483	55.9645	11952	11056	-896	0
CCDC138	protein_coding	21.0019	6.61401	7625	4525	-3100	-1
CCDC14	protein_coding	20.2424	13.5572	7503	6216	-1287	0
CCDC141	protein_coding	0.00473147	0.0215609	17	87	70	0
CCDC142	protein_coding	10.5917	13.0348	5589	6104	515	0
CCDC144NL	protein_coding	1.46429	1.20676	2899	2612	-287	0
CCDC146	protein_coding	1.38542	1.89506	2860	2991	131	0
CCDC148	protein_coding	0.162543	0.0831144	1299	682	-617	0
CCDC15	protein_coding	6.66225	2.47602	4565	3251	-1314	0
CCDC150	protein_coding	6.03816	1.01718	4407	2480	-1927	0
CCDC151	protein_coding	0.485258	1.00733	2142	2466	324	0
CCDC152	protein_coding	20.1029	9.52276	7482	5293	-2189	0
CCDC153	protein_coding	0.306286	2.90948	1786	3420	1634	0
CCDC154	protein_coding	1.43306	1.73971	2883	2910	27	0
CCDC157	protein_coding	3.34406	5.17167	3641	4140	499	0
CCDC158	protein_coding	0.0678654	0.0476282	676	397	-279	0
CCDC159	protein_coding	3.0524	7.62652	3537	4813	1276	0
CCDC167	protein_coding	113.487	60.0308	12709	11277	-1432	0
CCDC169-SOHLH2	protein_coding	1.59788	2.81161	2963	3384	421	0
CCDC17	protein_coding	0.319256	0.233179	1812	1382	-430	0
CCDC171	protein_coding	1.08733	0.997687	2695	2455	-240	0
CCDC173	protein_coding	0.505249	0.231302	2168	1372	-796	0
CCDC174	protein_coding	15.8452	32.9787	6707	9294	2587	1
CCDC175	protein_coding	0.546409	0.427678	2225	1806	-419	0
CCDC176	protein_coding	2.14129	2.81037	3192	3383	191	0
CCDC177	protein_coding	1.02783	0.122571	2659	941	-1718	0
CCDC18	protein_coding	6.57219	1.42135	4546	2745	-1801	0
CCDC181	protein_coding	18.4945	8.3691	7212	5005	-2207	0
CCDC183	protein_coding	1.22354	2.9219	2780	3427	647	0
CCDC184	protein_coding	9.6753	20.3446	5367	7522	2155	0
CCDC186	protein_coding	6.05027	3.04829	4409	3475	-934	0
CCDC22	protein_coding	14.0519	17.3559	6336	6994	658	0
CCDC23	protein_coding	32.8523	40.0021	9281	9980	699	0
CCDC24	protein_coding	4.9028	15.7589	4111	6678	2567	1
CCDC25	protein_coding	39.5892	39.3442	9940	9926	-14	0
CCDC27	protein_coding	0.0374463	0.157995	368	1115	747	0
CCDC28A	protein_coding	18.695	33.4875	7242	9354	2112	0
CCDC28B	protein_coding	51.8958	120.141	10839	12810	1971	0
CCDC30	protein_coding	0.360556	0.508768	1906	1916	10	0
CCDC33	protein_coding	1.2703	4.79729	2806	4045	1239	0
CCDC34	protein_coding	42.8302	14.1939	10229	6359	-3870	-1
CCDC37	protein_coding	0.0392849	0.0424979	394	335	-59	0
CCDC38	protein_coding	0.228104	0.149637	1559	1071	-488	0
CCDC39	protein_coding	1.41591	0.946735	2873	2404	-469	0
CCDC40	protein_coding	2.9219	5.658	3488	4266	778	0
CCDC42B	protein_coding	21.2504	11.8429	7660	5842	-1818	0
CCDC43	protein_coding	39.0261	28.2535	9897	8722	-1175	0
CCDC47	protein_coding	84.2332	77.4484	12154	11958	-196	0
CCDC50	protein_coding	25.1884	24.5721	8273	8190	-83	0
CCDC51	protein_coding	17.7114	25.9738	7072	8401	1329	0
CCDC53	protein_coding	38.6523	59.8279	9854	11264	1410	0
CCDC57	protein_coding	12.2595	28.6159	5952	8769	2817	1
CCDC58	protein_coding	60.0308	21.8431	11284	7768	-3516	-1
CCDC59	protein_coding	40.6359	14.0511	10047	6326	-3721	-1
CCDC6	protein_coding	27.1752	17.4227	8572	7006	-1566	0
CCDC61	protein_coding	8.57362	5.65363	5087	4262	-825	0
CCDC62	protein_coding	0.0966137	0.170138	907	1153	246	0
CCDC64	protein_coding	0.136553	0.110048	1174	871	-303	0
CCDC65	protein_coding	0.827341	1.31802	2491	2682	191	0
CCDC66	protein_coding	10.3164	3.80435	5525	3733	-1792	0
CCDC69	protein_coding	0.0975118	0.1227	911	942	31	0
CCDC7	protein_coding	0.267949	0.133119	1696	993	-703	0
CCDC7	protein_coding	0.731002	0.603151	2404	2029	-375	0
CCDC71	protein_coding	19.9499	30.181	7454	8959	1505	0
CCDC71L	protein_coding	15.3896	11.2477	6609	5707	-902	0
CCDC73	protein_coding	12.4645	8.33027	5998	4995	-1003	0
CCDC74A	protein_coding	13.6696	22.964	6244	7951	1707	0
CCDC74B	protein_coding	16.7624	51.9344	6878	10840	3962	1
CCDC77	protein_coding	41.9589	17.5744	10156	7041	-3115	-1
CCDC78	protein_coding	2.56777	2.35372	3367	3211	-156	0
CCDC80	protein_coding	18.4878	10.13	7211	5442	-1769	0
CCDC81	protein_coding	0.77024	0.499431	2445	1907	-538	0
CCDC82	protein_coding	22.8041	19.8527	7926	7437	-489	0
CCDC84	protein_coding	19.5113	15.277	7385	6580	-805	0
CCDC85B	protein_coding	94.8793	64.4544	12399	11481	-918	0
CCDC85C	protein_coding	13.9955	10.5388	6318	5547	-771	0
CCDC86	protein_coding	69.0279	31.6685	11672	9141	-2531	-1
CCDC87	protein_coding	0.265108	0.346971	1686	1652	-34	0
CCDC88A	protein_coding	42.2454	10.414	10176	5519	-4657	-1
CCDC88B	protein_coding	1.01994	2.69114	2653	3337	684	0
CCDC88C	protein_coding	15.7589	10.5917	6685	5562	-1123	0
CCDC89	protein_coding	0.189564	0.305212	1417	1566	149	0
CCDC9	protein_coding	24.7122	29.838	8204	8919	715	0
CCDC90B	protein_coding	34.7396	41.1545	9485	10097	612	0
CCDC91	protein_coding	24.8796	25.2733	8231	8292	61	0
CCDC92	protein_coding	50.433	80.774	10754	12048	1294	0
CCDC93	protein_coding	22.2028	25.293	7825	8297	472	0
CCDC94	protein_coding	24.3366	24.1844	8147	8125	-22	0
CCDC96	protein_coding	0.248172	0.963638	1635	2420	785	0
CCDC97	protein_coding	28.9299	47.9239	8804	10586	1782	0
[truncated: 12,146 more rows]

## Sheet: RPF
geneName	baseMean	log2FoldChange	lfcSE	stat	pval	padj
TSPAN6	21.3484	-0.475061	0.590079	-0.805079	0.420774	0.806659
DPM1	52.6505	0.0292052	0.478142	0.0610806	0.951295	0.989847
SCYL3	12.275	0.177861	0.64925	0.273948	0.784125	0.954358
C1orf112	7.61363	0.454121	0.680252	0.667577	0.504403	NA
FUCA2	54.0618	-0.736615	0.481034	-1.53132	0.125691	0.5438
GCLC	24.2634	0.952915	0.607873	1.56762	0.116969	0.527778
NFYA	64.2747	0.497587	0.411891	1.20806	0.227026	0.671588
NIPAL3	15.0732	0.170066	0.638987	0.266149	0.790125	0.957193
LAS1L	20.3977	0.263976	0.584378	0.451721	0.65147	0.912206
SEMA3F	38.4259	0.691521	0.504253	1.37138	0.170257	0.615893
ANKIB1	39.1356	-0.109769	0.496456	-0.221106	0.82501	0.963681
CYP51A1	53.6542	0.0991555	0.442168	0.224248	0.822564	0.963681
KRIT1	23.8343	0.589959	0.605459	0.974401	0.329858	0.74495
BAD	23.4731	0.12501	0.591189	0.211455	0.832532	0.963681
LAP3	17.0776	-0.325466	0.610417	-0.533187	0.593904	0.889305
CD99	51.0886	0.00790932	0.468482	0.0168828	0.98653	0.996317
MAD1L1	20.2927	0.867901	0.595545	1.45732	0.145028	0.576926
LASP1	24.9084	-1.34716	0.572131	-2.35463	0.0185411	0.239382
SNX11	15.8719	-0.811756	0.635274	-1.2778	0.201318	0.652383
M6PR	46.6715	-0.340103	0.466728	-0.728697	0.466187	0.829867
KLHL13	133.661	-0.800421	0.349515	-2.29009	0.0220161	0.264016
ICA1	62.5597	0.4441	0.423107	1.04961	0.293895	0.720682
ALS2	12.9297	0.0135247	0.664684	0.0203476	0.983766	0.996026
CFLAR	18.1238	-0.76299	0.611626	-1.24748	0.212222	0.661133
NDUFAF7	10.0441	0.0814967	0.669018	0.121815	0.903045	NA
RBM5	39.8704	-1.05981	0.540921	-1.95927	0.0500809	0.376184
MTMR7	8.43393	0.148363	0.67415	0.220075	0.825813	NA
SLC7A2	8.25369	0.057893	0.674649	0.085812	0.931616	NA
ARF5	197.481	-0.596932	0.287749	-2.07449	0.0380341	0.334293
SARM1	29.3997	-0.86222	0.549403	-1.56938	0.11656	0.527393
POLDIP2	41.514	0.110192	0.481325	0.228935	0.818919	0.963681
PLXND1	8.1892	1.32907	0.680042	1.9544	0.0506542	NA
AK2	33.395	-0.827061	0.602842	-1.37194	0.170083	0.615893
FKBP4	46.9374	0.942236	0.461092	2.04349	0.0410044	0.345858
KDM1A	124.024	1.6123	0.338746	4.75962	1.93957e-06	0.000225822
RBM6	16.5159	-0.48979	0.618168	-0.792325	0.428171	0.809287
RECQL	43.1292	0.233983	0.479567	0.487905	0.625617	0.902039
NDUFAB1	70.1623	0.622397	0.429294	1.44982	0.14711	0.580581
PDK4	4.344	0.0523899	0.661401	0.0792106	0.936865	NA
SLC25A13	30.1549	-0.133284	0.556601	-0.239461	0.810748	0.961166
ST7	18.5295	1.08818	0.63153	1.72308	0.0848734	0.472876
CDC27	44.5657	-0.0503703	0.48171	-0.104566	0.91672	0.984195
DVL2	43.3821	-0.553435	0.48631	-1.13803	0.255108	0.690456
UPF1	51.9795	0.0460304	0.463166	0.099382	0.920835	0.985639
SKAP2	20.425	-1.28813	0.601221	-2.14252	0.0321517	0.315231
SLC25A5	38.593	0.432833	0.495163	0.874122	0.382052	0.781606
CCDC109B	9.38339	-0.168328	0.669414	-0.251456	0.801462	NA
POLR2J	5.37199	-0.0150709	0.672856	-0.0223984	0.98213	NA
THSD7A	61.353	2.20162	0.435067	5.06041	4.18361e-07	6.19934e-05
LIG3	24.3696	0.819287	0.559679	1.46385	0.143234	0.573765
RPAP3	21.9665	-0.133149	0.586361	-0.227077	0.820364	0.963681
CIAPIN1	29.4307	0.579187	0.565429	1.02433	0.305678	0.72887
SPPL2B	13.1085	-0.759289	0.64388	-1.17924	0.238303	0.683356
COPZ2	8.51519	-1.07547	0.676948	-1.5887	0.112127	NA
PRKAR2B	15.562	-0.00833086	0.629178	-0.0132409	0.989436	0.997055
MSL3	5.85054	0.250456	0.678671	0.36904	0.712098	NA
CREBBP	49.883	-1.09639	0.472562	-2.32009	0.0203358	0.25449
BZRAP1	5.074	-0.128452	0.667878	-0.192328	0.847485	NA
GCFC2	8.36488	0.389695	0.673756	0.578392	0.563	NA
WDR54	43.9886	0.355025	0.503232	0.70549	0.480505	0.837225
CROT	12.6633	-0.119028	0.644366	-0.18472	0.853448	0.969591
ABCB4	30.4982	1.02941	0.521653	1.97337	0.0484535	0.371093
KMT2E	12.8339	0.858949	0.658591	1.30422	0.192158	0.640526
RHBDD2	54.921	-1.01722	0.45472	-2.23702	0.0252849	0.281018
IBTK	28.5343	0.0789165	0.534329	0.147693	0.882585	0.974921
ZNF195	15.7643	0.486308	0.64361	0.755595	0.449892	0.821573
MYCBP2	26.283	0.64378	0.621883	1.03521	0.300571	0.728587
FBXL3	20.0416	0.172206	0.599297	0.287347	0.773846	0.950922
PDK2	17.7803	-0.0845191	0.626929	-0.134814	0.892759	0.978185
ITGA3	12.8933	-0.596004	0.655655	-0.909021	0.363339	0.770545
ZFX	44.5905	0.0297454	0.483091	0.0615732	0.950903	0.989847
LAMP2	78.9928	-0.304467	0.415111	-0.733459	0.463279	0.829085
GDE1	18.811	-0.475351	0.626249	-0.759044	0.447826	0.821404
TMEM98	30.2235	-0.918966	0.547992	-1.67697	0.0935486	0.486781
TMEM132A	65.7797	0.00759353	0.427786	0.0177508	0.985838	0.996317
AP2B1	139.867	-0.496043	0.320458	-1.54792	0.121641	0.536267
ZNF263	15.9787	0.406285	0.637463	0.637347	0.523899	0.86134
SPATA20	22.4428	-0.571586	0.579768	-0.985887	0.324189	0.743812
RALA	53.6493	0.241629	0.437838	0.551868	0.581039	0.885786
KDM7A	15.5612	0.679387	0.624313	1.08822	0.2765	0.706916
ETV1	123.074	-0.810536	0.389387	-2.08157	0.0373818	0.331604
AGK	25.7163	0.547319	0.549681	0.995704	0.319394	0.741242
PHTF2	45.7413	-0.346568	0.535172	-0.647583	0.517255	0.859017
FARP2	11.7845	-0.762272	0.670063	-1.13761	0.255283	0.690456
GGCT	20.9743	1.2832	0.583455	2.19931	0.0278558	0.293409
DBF4	8.005	-0.409911	0.677385	-0.605138	0.545087	NA
IFRD1	57.9396	-0.1062	0.495699	-0.214243	0.830358	0.963681
GTF2IRD1	33.303	0.160686	0.5321	0.301984	0.762664	0.946976
PAF1	31.1249	-0.399362	0.546947	-0.730165	0.465289	0.829551
VPS41	61.266	-0.490069	0.456413	-1.07374	0.282939	0.71038
ELAC2	38.9455	-0.058826	0.511294	-0.115053	0.908403	0.981569
ADIPOR2	17.0898	0.617129	0.624728	0.987836	0.323233	0.743772
MARK4	12.9577	0.162004	0.656418	0.2468	0.805063	0.960104
CCDC124	24.906	-0.617336	0.564802	-1.09301	0.274388	0.705816
PAFAH1B1	76.4238	-0.120484	0.399657	-0.30147	0.763056	0.947178
KIAA0100	47.2431	0.232819	0.469345	0.49605	0.619859	0.898879
ST7L	8.20604	-0.0496845	0.674416	-0.0736705	0.941273	NA
LUC7L	17.1471	-0.499591	0.616587	-0.810252	0.417795	0.806163
CACNA2D2	51.9258	-0.747621	0.464232	-1.61045	0.1073	0.508798
TSR3	10.4089	-0.209703	0.664933	-0.315375	0.752477	NA
PIGQ	15.1175	-0.625789	0.62723	-0.997703	0.318423	0.741242
DNAJC11	21.8539	0.146195	0.59505	0.245685	0.805926	0.960104
E2F2	2.7185	0.276475	0.619418	0.446346	0.655347	NA
PSMB1	139.103	0.0193316	0.349422	0.0553246	0.95588	0.990522
JARID2	12.3807	-0.882745	0.652621	-1.35262	0.176178	0.622232
CDK11A	7.4752	-0.357295	0.67846	-0.526627	0.598452	NA
NADK	19.8242	-0.384117	0.590131	-0.6509	0.515111	0.858279
TFAP2B	60.5016	0.103233	0.42447	0.243205	0.807847	0.960491
CYTH3	36.0362	-1.81743	0.528769	-3.4371	0.000587968	0.0235187
ADAM22	81.3571	-0.313679	0.412346	-0.760719	0.446825	0.821294
SYPL1	52.5714	0.374683	0.492686	0.760491	0.446961	0.821294
CYB561	64.728	-2.02268	0.45398	-4.45544	8.37209e-06	0.000690458
SPAG9	112.688	-0.302616	0.366889	-0.824817	0.409475	0.801213
AASS	10.6343	-0.63555	0.665848	-0.954498	0.339832	NA
SS18L2	15.6041	0.792961	0.636087	1.24662	0.212536	0.661133
MPND	6.75003	0.743546	0.6802	1.09313	0.274338	NA
MGST1	26.7575	1.27729	0.579367	2.20463	0.0274804	0.291811
CRY1	4.83275	-0.44467	0.672983	-0.660745	0.508776	NA
NFIX	10.8589	0.204643	0.661511	0.309357	0.75705	NA
PKD1	10.105	-0.651946	0.664266	-0.981454	0.326369	NA
MED24	56.382	0.682207	0.439723	1.55145	0.120794	0.53499
RHOBTB2	5.591	-0.0290311	0.674249	-0.0430569	0.965656	NA
HEATR5B	44.1861	0.467563	0.470916	0.992881	0.320768	0.742951
SEC62	99.4337	0.067643	0.354146	0.191003	0.848523	0.967874
RPS20	31.4397	-0.940387	0.540875	-1.73864	0.0820983	0.466591
CSDE1	100.867	-0.203584	0.37648	-0.540758	0.588674	0.886615
UBE3C	74.3695	-0.166362	0.397591	-0.418424	0.675637	0.924481
REV3L	18.0449	-1.02186	0.627053	-1.62963	0.103181	0.5025
POMT2	6.60596	-0.0809489	0.680616	-0.118935	0.905327	NA
VTA1	38.3133	0.0121727	0.526	0.0231421	0.981537	0.995718
BAZ1B	63.7391	0.022247	0.472735	0.0470603	0.962465	0.991041
RANBP9	20.7094	-0.794101	0.604429	-1.3138	0.188912	0.637792
SPRTN	11.9393	0.947331	0.657776	1.4402	0.14981	0.58349
METTL13	31.8324	0.327286	0.533055	0.613982	0.539227	0.870695
DYRK4	7.94994	-0.263076	0.680098	-0.38682	0.69889	NA
ZNF207	74.5362	-0.0718309	0.397434	-0.180737	0.856574	0.969631
UQCRC1	42.8139	0.572742	0.471698	1.21421	0.224666	0.668736
STARD3NL	31.7616	0.0849741	0.524304	0.16207	0.87125	0.973023
CD9	48.1645	0.510591	0.525333	0.971939	0.331081	0.745647
NCAPD2	47.0002	0.95946	0.515887	1.85983	0.0629102	0.416421
IFFO1	8.84955	0.433783	0.677047	0.640698	0.521719	NA
NISCH	44.3433	-0.637903	0.482896	-1.32099	0.186504	0.63617
FUZ	18.1621	0.37897	0.608056	0.623248	0.533121	0.86531
IDS	15.7289	-0.103385	0.626141	-0.165114	0.868854	0.973023
PRSS3	13.1574	0.143989	0.65354	0.220322	0.82562	0.963681
ZNF200	4.91249	-0.456137	0.67198	-0.678796	0.497267	NA
LRRC23	4.16972	0.301172	0.66427	0.453388	0.65027	NA
SCMH1	7.61971	0.188926	0.677188	0.278986	0.780256	NA
FYN	41.5819	-0.165361	0.50461	-0.3277	0.743139	0.941925
HIVEP2	13.3287	-0.117522	0.63957	-0.183751	0.854209	0.969591
TCEB3	21.4194	0.557364	0.616092	0.904677	0.365636	0.770545
LYPLA2	49.8974	-0.569878	0.462013	-1.23347	0.217401	0.663724
CLCN6	12.3761	0.484409	0.6548	0.739781	0.459433	0.827226
MRC2	390.84	0.14197	0.261193	0.543543	0.586756	0.886353
NME2	203.489	-0.249668	0.294682	-0.847245	0.396858	0.795011
TSPAN9	13.9453	0.269475	0.634375	0.424788	0.670991	0.92249
BTBD7	12.5985	-0.631253	0.648133	-0.973957	0.330078	0.74519
MKS1	19.5667	-0.350341	0.617432	-0.567417	0.570431	0.88297
ABHD5	11.8474	-0.862771	0.657476	-1.31225	0.189437	0.638567
AKAP8L	40.5716	0.166911	0.486752	0.342909	0.731667	0.937611
MBTD1	43.2138	-0.628341	0.517445	-1.21431	0.224628	0.668736
UTP18	28.5779	0.309647	0.556689	0.556231	0.578053	0.885259
RNF216	29.5146	1.01499	0.570449	1.77929	0.0751928	0.447723
TTC19	31.6912	-0.451476	0.530291	-0.851374	0.394561	0.792038
PTBP1	179.204	0.49097	0.320433	1.53221	0.125471	0.543762
DPF1	1.35419	0.140119	0.536062	0.261386	0.793795	NA
LARS2	15.8153	0.670038	0.636726	1.05232	0.292654	0.720682
PIK3C2A	40.7649	-0.0376273	0.509297	-0.0738808	0.941105	0.987733
ANLN	26.6036	0.547478	0.546839	1.00117	0.316745	0.739441
WIZ	22.6252	-0.0251155	0.567767	-0.0442355	0.964717	0.991481
RABGAP1	55.586	-0.923829	0.463641	-1.99255	0.0463106	0.367705
DCN	182.02	0.57284	0.307001	1.86592	0.0620527	0.413262
QPCTL	8.48879	0.346636	0.673517	0.514665	0.606787	NA
PPP5C	39.6693	0.162281	0.526212	0.308395	0.757782	0.944691
MAP4K3	23.4732	0.399305	0.56748	0.703646	0.481654	0.837679
TMEM159	7.95403	-1.15354	0.680616	-1.69484	0.0901051	NA
BRCA1	4.39585	0.0560665	0.670084	0.0836708	0.933318	NA
ERCC1	31.6154	-0.158353	0.52938	-0.299129	0.764842	0.94814
SEMA3B	6.81072	-0.727922	0.680173	-1.0702	0.284529	NA
MBTPS2	95.4223	-0.338794	0.38464	-0.880807	0.378422	0.778577
EXTL3	41.1337	-1.65169	0.56425	-2.92723	0.00342	0.0779665
ELOVL5	60.6355	-0.80067	0.473666	-1.69037	0.0909576	0.481367
CALCOCO1	19.0825	0.228449	0.648037	0.352525	0.724445	0.935693
UBR7	24.3619	-0.872879	0.592878	-1.47227	0.140947	0.572689
MAP4K5	32.0178	-0.512738	0.519984	-0.986064	0.324102	0.743812
EHD3	11.8532	-0.286088	0.651227	-0.439306	0.66044	0.917551
PSMC4	116.962	-0.199332	0.349553	-0.570249	0.568509	0.882727
SLC25A39	22.6728	0.363414	0.565603	0.642526	0.520532	0.860905
MVP	28.2943	-1.0206	0.56101	-1.81923	0.0688766	0.428408
NUB1	64.6212	0.501218	0.426428	1.17539	0.239839	0.684029
PGM3	28.1879	1.20668	0.549297	2.19677	0.0280371	0.294367
RWDD2A	6.5601	0.352715	0.680356	0.518427	0.604161	NA
CLK1	44.6909	-0.239694	0.472344	-0.507455	0.611835	0.897248
POLR3B	13.1951	-0.444498	0.664685	-0.668735	0.503665	0.851803
ANGEL1	4.56845	0.318184	0.674351	0.471837	0.637043	NA
RNF14	18.68	0.0267861	0.594571	0.0450512	0.964066	0.991481
DDX11	2.36546	0.35015	0.616231	0.568212	0.569891	NA
TACC3	9.18579	0.365433	0.669027	0.546216	0.584917	NA
UFL1	32.6494	0.594143	0.537567	1.10525	0.269053	0.702929
ZC3H3	9.76364	1.00997	0.666861	1.51451	0.129897	NA
CAPN1	66.0925	-1.03492	0.417319	-2.47992	0.0131412	0.193754
MDH1	76.0069	0.361985	0.390498	0.926981	0.353936	0.765025
SLC30A9	49.7393	0.12889	0.450452	0.286134	0.774776	0.950922
MTMR11	16.3647	-0.764826	0.622355	-1.22892	0.219101	0.663863
COX15	17.9116	-0.184909	0.603189	-0.306551	0.759185	0.945176
CCDC88C	41.1533	-0.646701	0.493659	-1.31002	0.190191	0.639149
YAF2	14.1606	-0.569451	0.641322	-0.887932	0.374577	0.775412
ZMYND11	16.015	-0.439905	0.631169	-0.696968	0.485823	0.840183
BID	13.5292	0.75865	0.643757	1.17847	0.238608	0.683356
MATR3	99.1097	0.0590287	0.389569	0.151523	0.879563	0.974921
XYLT2	11.429	0.564802	0.674895	0.836874	0.402663	0.797165
STMN4	18.3689	0.0934279	0.625618	0.149337	0.881288	0.974921
NUDCD3	57.7386	0.0206177	0.429956	0.047953	0.961754	0.990962
ISL1	61.2553	1.24251	0.419148	2.96437	0.00303308	0.0727048
GLT8D1	25.1003	0.0754584	0.570142	0.13235	0.894707	0.978848
ATP2C1	73.8348	-0.566989	0.400302	-1.4164	0.156658	0.599066
RALBP1	13.3517	0.892679	0.647767	1.37809	0.168177	0.613606
RUFY3	43.5406	0.0783992	0.483379	0.16219	0.871156	0.973023
CNTN1	430.38	1.81088	0.24834	7.29195	3.05491e-13	1.42271e-10
AGPS	43.4804	-0.311895	0.488592	-0.638356	0.523242	0.86134
TTC27	18.0315	0.796525	0.609503	1.30684	0.191266	0.639187
PHLDB1	22.7745	0.505944	0.591537	0.855304	0.392383	0.789692
PRDM11	5.23116	-0.957549	0.675437	-1.41767	0.156286	NA
CD74	21.8608	-0.322251	0.610533	-0.527819	0.597625	0.88956
HGF	37.9251	0.530423	0.493559	1.07469	0.282513	0.710299
ZRANB1	21.6264	0.151566	0.584741	0.259201	0.79548	0.958393
NCDN	29.8786	-0.517506	0.574608	-0.900624	0.367788	0.772545
GPR124	15.9102	-0.463693	0.622621	-0.744743	0.456427	0.826243
ZFP64	15.5755	0.539474	0.626448	0.861163	0.389148	0.787484
SAMD4A	3.77146	0.200698	0.658943	0.304575	0.76069	NA
MRE11A	9.79813	0.727231	0.669493	1.08624	0.277372	NA
PLEKHB1	14.0579	-1.47468	0.660876	-2.2314	0.0256547	0.28306
SERPINB1	10.3701	0.537914	0.669178	0.803843	0.421488	NA
SPAST	23.2994	0.396676	0.575445	0.689339	0.49061	0.843337
OSBPL5	4.39581	-0.101728	0.668357	-0.152205	0.879025	NA
AQR	38.2435	-0.193164	0.49423	-0.390839	0.695916	0.929666
CPS1	13.502	-0.0709191	0.636931	-0.111345	0.911343	0.982629
FHL1	38.5902	0.236208	0.493615	0.478527	0.632275	0.906146
RTFDC1	26.5118	0.211218	0.566941	0.372557	0.709478	0.934116
RNF10	14.9813	-0.256079	0.631343	-0.405611	0.685029	0.927709
ZDHHC6	6.40495	-0.349998	0.68064	-0.514219	0.607099	NA
RNH1	35.1338	0.554899	0.527997	1.05095	0.29328	0.720682
NDUFS1	69.5536	-0.0390063	0.403847	-0.0965868	0.923055	0.985639
RB1CC1	38.6952	-0.280687	0.488475	-0.574619	0.565549	0.882256
ERP44	84.8282	0.185259	0.377608	0.490613	0.6237	0.901469
ALAS1	14.5392	0.860401	0.637786	1.34904	0.177323	0.622794
AKAP11	31.7853	0.207908	0.523687	0.397007	0.691362	0.929235
GLRX2	5.79601	-1.08123	0.67861	-1.5933	0.111093	NA
SNAPC1	36.0812	-0.76216	0.506915	-1.50353	0.132703	0.556462
DERA	18.2837	0.590518	0.658279	0.897064	0.369685	0.773042
STRAP	78.7767	0.947558	0.392211	2.41594	0.0156946	0.215883
PLEKHO1	19.482	-1.02401	0.615079	-1.66484	0.0959444	0.490874
GCLM	19.6527	0.0505307	0.597141	0.084621	0.932563	0.987548
UBR2	26.7724	-0.149978	0.546545	-0.274411	0.783769	0.954358
EHD2	20.4891	-0.756972	0.614769	-1.23131	0.218206	0.663724
DEPDC1	7.61559	0.552952	0.680255	0.81286	0.416299	NA
CCDC28A	12.4207	0.938043	0.661875	1.41725	0.156409	0.599066
HSF2	34.235	0.865345	0.518361	1.66939	0.0950407	0.490587
NCAPH2	14.056	-0.0892621	0.639217	-0.139643	0.888942	0.976712
TOMM34	33.4506	0.627853	0.514122	1.22121	0.222005	0.664894
SEC63	91.8718	1.04084	0.396285	2.6265	0.00862688	0.149993
KPNA6	44.936	0.489842	0.494894	0.989791	0.322276	0.743349
VIM	553.536	-0.126438	0.240253	-0.52627	0.598701	0.88956
RNASET2	15.7754	0.0507598	0.666274	0.0761847	0.939272	0.987733
INSRR	19.413	-0.821239	0.597686	-1.37403	0.169432	0.615511
IFNGR1	52.8935	0.655957	0.450714	1.45537	0.145566	0.578388
B4GALT7	6.71546	0.74569	0.679869	1.09681	0.272722	NA
VEZT	34.879	-0.448566	0.50727	-0.884273	0.376549	0.776438
BRD9	15.872	-0.648812	0.631495	-1.02742	0.304222	0.72887
SNX1	55.3126	-0.169886	0.450584	-0.377035	0.706147	0.932756
TBPL1	18.853	0.408974	0.599647	0.682024	0.495224	0.84658
BCLAF1	10.2227	-0.637593	0.666016	-0.957324	0.338404	NA
SLC39A9	54.2889	-0.413783	0.448039	-0.923541	0.355725	0.765025
TFB1M	9.68326	0.565775	0.673645	0.839871	0.400981	NA
RABEP1	28.977	0.19979	0.529693	0.377182	0.706039	0.932756
HMGB3	8.87967	0.73124	0.67661	1.08074	0.279812	NA
NUP160	87.7166	0.31073	0.382856	0.811612	0.417014	0.805688
GRN	135.605	-0.730982	0.332154	-2.20073	0.0277548	0.292818
FAM13B	9.93484	-0.719735	0.668371	-1.07685	0.281548	NA
ARHGAP31	57.1201	-2.08007	0.480162	-4.33202	1.47749e-05	0.00116063
CENPQ	10.014	-0.175845	0.669248	-0.26275	0.792744	NA
SARS	200.663	0.928504	0.284153	3.26761	0.00108458	0.0359473
RANBP3	28.0602	0.311593	0.546747	0.569903	0.568744	0.882727
ARID4A	7.99531	-0.624566	0.677423	-0.921973	0.356543	NA
TSSC1	12.1614	0.521674	0.652857	0.799064	0.424253	0.808458
PNPLA6	23.0903	-0.645236	0.58551	-1.10201	0.270458	0.705273
IFT88	7.18821	-0.815586	0.680504	-1.1985	0.230722	NA
ALG1	5.49054	-0.0289845	0.678463	-0.0427208	0.965924	NA
ABCF2	15.4601	0.0650624	0.641201	0.10147	0.919178	0.985375
CHPF2	23.3903	-1.53056	0.60635	-2.52422	0.0115955	0.177117
UBA6	68.0714	0.0449604	0.410432	0.109544	0.912771	0.983193
GAB2	57.1987	-0.479519	0.451245	-1.06266	0.287938	0.716474
ATP6V0A1	43.4617	-0.498942	0.483686	-1.03154	0.302287	0.72887
PIAS1	33.7235	0.259579	0.517901	0.501214	0.61622	0.897465
SLC4A7	23.5018	0.000238096	0.591828	0.000402305	0.999679	0.999917
APBA2	38.5354	0.210906	0.501571	0.42049	0.674127	0.923608
TMSB10	176.67	0.06808	0.313325	0.217283	0.827988	0.963681
ASTE1	4.18452	0.111546	0.666604	0.167335	0.867107	NA
RNF19A	15.3147	-0.738511	0.62844	-1.17515	0.239935	0.684029
GABARAPL2	107.865	-0.47133	0.362687	-1.29955	0.193756	0.642567
FAM136A	7.95246	-0.0386133	0.676723	-0.0570593	0.954498	NA
VCL	39.8172	-0.394981	0.488764	-0.808121	0.419021	0.80648
NSMAF	12.3281	-0.0517101	0.645812	-0.0800698	0.936182	0.987584
ADSS	24.458	-1.13733	0.592261	-1.92033	0.0548169	0.391892
TIMP2	185.56	-0.290495	0.300461	-0.96683	0.333629	0.747375
RFC1	22.0346	0.423433	0.579919	0.730158	0.465293	0.829551
TBC1D23	25.4511	0.460598	0.572736	0.804206	0.421278	0.806764
CUL3	68.1025	-0.172145	0.427438	-0.402737	0.687142	0.928608
ZZZ3	20.0489	-0.800454	0.625175	-1.28037	0.200416	0.651839
TUBG2	5.10909	-0.053794	0.673751	-0.0798425	0.936363	NA
RPL26L1	7.66608	-0.139146	0.679032	-0.204918	0.837636	NA
NSUN2	56.3778	0.0915574	0.457443	0.20015	0.841363	0.96511
FBXO42	10.5383	-0.600305	0.664238	-0.903749	0.366128	NA
MFAP3	52.8836	-0.819699	0.451545	-1.81532	0.0694747	0.428953
MRI1	5.5804	-0.0102786	0.679893	-0.015118	0.987938	NA
METTL1	3.33573	0.167329	0.652027	0.256629	0.797465	NA
AGA	8.64642	-0.282652	0.675752	-0.418277	0.675745	NA
BOD1L1	56.8575	0.446577	0.43026	1.03792	0.299305	0.727699
MAT2B	40.4362	0.0851507	0.524695	0.162286	0.871081	0.973023
EDC4	37.8873	-0.0711189	0.489476	-0.145296	0.884477	0.975273
TRIO	73.1027	-0.805233	0.413849	-1.94572	0.0516886	0.381233
VCAN	359.586	-0.661629	0.272564	-2.42743	0.0152062	0.212756
CLEC16A	14.531	-0.100556	0.630738	-0.159427	0.873333	0.973023
SKIV2L2	52.7316	0.516005	0.464668	1.11048	0.266792	0.701864
ZFYVE16	49.4646	-0.707703	0.489583	-1.44552	0.148311	0.582172
FAM65A	48.9683	0.985708	0.465781	2.11625	0.0343236	0.322929
PNKP	10.5693	-0.731359	0.664666	-1.10034	0.271184	NA
SPDL1	15.5666	0.72706	0.638629	1.13847	0.254924	0.690456
STAU2	24.751	0.729684	0.577277	1.26401	0.206227	0.656761
PQLC2	5.37639	-0.540754	0.676981	-0.798773	0.424422	NA
CTNS	3.75534	-0.395319	0.655218	-0.60334	0.546283	NA
PHF23	24.012	-0.0773117	0.571015	-0.135393	0.892301	0.978185
INPP4A	19.0111	-0.62098	0.602043	-1.03146	0.302327	0.72887
PSMA4	75.4842	0.0637731	0.414752	0.153762	0.877797	0.973751
LSG1	20.0833	-0.574681	0.60783	-0.945462	0.344423	0.75509
PARP3	5.2238	-0.426586	0.673359	-0.63352	0.526394	NA
THAP3	6.77871	-0.352528	0.680398	-0.51812	0.604375	NA
TDP1	5.83266	1.07594	0.677796	1.58741	0.112419	NA
MED17	40.4185	-0.637075	0.484994	-1.31357	0.18899	0.637792
RETSAT	27.6067	-0.134149	0.577058	-0.232471	0.816172	0.963416
AP2S1	68.8474	-0.349841	0.430386	-0.812852	0.416303	0.805688
DCUN1D1	11.5917	-0.699307	0.66531	-1.0511	0.293212	0.720682
JADE2	6.70378	-1.24865	0.6805	-1.8349	0.0665205	NA
CUL7	69.2787	0.953775	0.419935	2.27124	0.0231322	0.270504
CTNNA1	128.52	-0.631461	0.346647	-1.82163	0.0685117	0.428408
PHKA2	7.58222	0.238313	0.677621	0.351691	0.72507	NA
CNTLN	23.7713	-0.0294296	0.571497	-0.0514957	0.958931	0.990522
HSPA5	222.852	0.542886	0.297439	1.8252	0.0679705	0.427462
OFD1	5.10593	0.232977	0.674766	0.345271	0.729891	NA
GPM6B	22.7571	-1.37504	0.585097	-2.3501	0.0187684	0.241322
WDR37	8.82054	-1.3614	0.677024	-2.01086	0.0443399	NA
YTHDC2	6.88338	-0.463469	0.680334	-0.681239	0.495721	NA
CTPS2	21.8753	0.227603	0.585747	0.388569	0.697595	0.929936
ATP6V1H	45.9931	-2.27641	0.56143	-4.05467	5.02058e-05	0.00311754
POLR2B	111.782	0.663826	0.364083	1.82328	0.0682607	0.428408
FAM214A	15.09	-0.727547	0.632175	-1.15086	0.249789	0.688533
TPR	244.251	0.146255	0.28434	0.514367	0.606996	0.894173
KIAA0556	13.5168	-1.06167	0.66703	-1.59164	0.111465	0.517145
XK	8.1834	0.4871	0.677491	0.718976	0.472156	NA
C12orf4	6.69318	-1.21823	0.680185	-1.79103	0.0732888	NA
WWC3	5.44529	-0.303316	0.678971	-0.446728	0.655071	NA
MAP4	99.4677	-0.160072	0.35715	-0.448194	0.654013	0.912754
GOPC	27.496	-0.110925	0.542758	-0.204372	0.838063	0.964533
USP28	18.5065	0.300961	0.604614	0.497774	0.618643	0.897737
HDAC9	28.5053	0.589048	0.625243	0.942112	0.346135	0.756808
TSPAN17	11.8293	-0.205133	0.648682	-0.316231	0.751827	0.943695
NOP16	18.0476	0.493176	0.618801	0.796986	0.425459	0.808745
RRM2B	18.0865	0.256413	0.604054	0.424488	0.67121	0.92249
ZNF800	31.2168	0.0296358	0.565919	0.0523675	0.958236	0.990522
SNX29	8.16199	-0.550107	0.678375	-0.810918	0.417413	NA
MRPS10	24.6035	-0.209197	0.563913	-0.370973	0.710658	0.934552
GUCA1A	11.9075	-0.251124	0.673975	-0.372601	0.709445	0.934116
RSF1	55.8212	-0.358112	0.437645	-0.818272	0.413202	0.802699
VPS13D	23.5426	0.254096	0.565207	0.449563	0.653025	0.912615
FAM120A	57.394	0.710893	0.438526	1.6211	0.104997	0.504481
R3HDM1	19.465	0.435305	0.588247	0.740003	0.459298	0.827226
COL9A2	5.70483	0.00907279	0.680384	0.0133348	0.989361	NA
ERCC8	9.8743	0.336936	0.676577	0.498	0.618484	NA
H6PD	43.9266	-0.942938	0.518966	-1.81695	0.0692241	0.428408
VAMP3	26.3624	-0.0453026	0.551991	-0.0820713	0.93459	0.987584
PER3	5.55599	0.182346	0.679763	0.26825	0.788507	NA
RCN1	21.8456	0.048248	0.578973	0.0833338	0.933586	0.987584
ELN	21.1984	-0.130687	0.579121	-0.225665	0.821462	0.963681
RFC2	34.4391	-0.537264	0.53418	-1.00577	0.314524	0.738192
ARID1B	38.0835	0.192525	0.496967	0.3874	0.69846	0.930139
CLPTM1L	67.5694	-0.0546295	0.413899	-0.131988	0.894994	0.978848
PPP1R3F	4.21193	0.16891	0.670613	0.251874	0.801139	NA
HEXB	39.5443	0.193136	0.490295	0.393918	0.693642	0.929417
PTCD2	1.50655	0.399708	0.552623	0.723293	0.4695	NA
JKAMP	42.7608	0.242146	0.485865	0.498382	0.618215	0.897737
DKK3	47.4398	-0.779835	0.468262	-1.66538	0.0958368	0.490874
MCUR1	8.24841	-0.556627	0.677814	-0.821209	0.411527	NA
LIMA1	42.4245	-0.22589	0.516257	-0.437554	0.661709	0.91883
LETMD1	15.9687	-0.86553	0.658635	-1.31413	0.188804	0.637792
SLC4A8	21.093	-0.672196	0.591246	-1.13692	0.255574	0.690456
MAPK9	3.17625	0.231037	0.640644	0.360633	0.718374	NA
BCAR1	26.7989	0.542969	0.555458	0.977515	0.328314	0.743812
FAM160A2	8.71192	-0.0146802	0.673634	-0.0217926	0.982613	NA
HERPUD1	91.4778	-0.0472635	0.438116	-0.107879	0.914092	0.98364
HOMER3	19.767	-0.798691	0.601654	-1.32749	0.184346	0.632732
RAD51	3.12088	-0.170866	0.64583	-0.264568	0.791342	NA
PIK3CB	8.45706	1.02597	0.675964	1.51779	0.129067	NA
CYBA	64.139	-0.898504	0.462202	-1.94397	0.0518996	0.381925
HEBP2	63.8284	-2.46744	0.480219	-5.13816	2.77449e-07	4.30707e-05
MPHOSPH9	13.9291	0.939064	0.63495	1.47896	0.139152	0.568108
PLEKHA5	5.40592	0.607958	0.677965	0.896739	0.369858	NA
SIKE1	37.3389	0.26533	0.491552	0.539781	0.589348	0.887425
RRP12	23.9907	1.69836	0.604527	2.8094	0.00496338	0.101733
FNIP2	9.35655	-0.0321248	0.673799	-0.0476772	0.961974	NA
MSMO1	40.4818	0.950058	0.536455	1.77099	0.076562	0.451197
TTC17	72.2286	0.542355	0.411092	1.3193	0.187067	0.636684
FOXN3	17.7429	-0.44208	0.622298	-0.7104	0.477456	0.835731
AKR7A2	16.4858	-1.15475	0.636492	-1.81425	0.0696396	0.429159
MRTO4	15.7536	0.814563	0.632763	1.28731	0.197986	0.648677
USE1	7.58218	0.111692	0.676891	0.165007	0.868939	NA
MCF2L2	6.6298	0.530694	0.680078	0.780343	0.435189	NA
AP5M1	15.3735	-0.628186	0.623843	-1.00696	0.313953	0.737117
ANAPC4	17.0101	0.232819	0.616292	0.377774	0.705598	0.932597
TRAPPC3	21.6391	0.361604	0.617027	0.586042	0.557847	0.877349
THRAP3	56.6553	-0.275699	0.444146	-0.620739	0.534771	0.866478
PHPT1	68.7459	-0.0984625	0.405899	-0.242579	0.808332	0.960491
LY75	8.09698	0.46865	0.679456	0.689743	0.490356	NA
ARID4B	28.1312	-0.655945	0.557309	-1.17699	0.239201	0.683356
OPN3	22.8368	1.26128	0.569005	2.21664	0.0266476	0.288381
SDCCAG8	47.9794	-1.48313	0.568353	-2.60953	0.00906677	0.153148
HHAT	18.9541	-1.4784	0.6169	-2.3965	0.0165523	0.223902
KIF1B	62.1434	0.0982073	0.416089	0.236025	0.813413	0.963039
TBC1D22A	6.86445	0.0524594	0.68061	0.077077	0.938562	NA
SYNE2	101.667	0.760402	0.363294	2.09308	0.0363423	0.329558
ATP9A	13.6004	-0.706305	0.643157	-1.09818	0.272124	0.705385
FAM168A	43.8581	-2.04387	0.542164	-3.76983	0.00016336	0.00852086
GALC	38.9593	-0.547054	0.499348	-1.09553	0.273282	0.705385
NOP58	26.944	0.450192	0.552364	0.815028	0.415056	0.804634
SZRD1	17.3121	0.57733	0.636703	0.906749	0.364539	0.770545
KCNH2	75.3183	0.409019	0.396099	1.03262	0.301782	0.72887
CUL1	41.8246	-0.0421909	0.495431	-0.0851599	0.932134	0.987548
FAM114A2	8.87524	-0.633205	0.673221	-0.94056	0.34693	NA
CYFIP2	9.28681	-0.265079	0.679975	-0.389836	0.696658	NA
TAB2	25.2373	0.404488	0.60264	0.671194	0.502097	0.850526
GINM1	27.4347	-0.876689	0.56531	-1.55081	0.120947	0.53499
EIF2AK2	20.9072	0.12312	0.584779	0.210541	0.833246	0.963681
USP36	24.344	-0.815041	0.625897	-1.3022	0.192849	0.641192
KMT2C	60.3189	-0.81851	0.491318	-1.66595	0.0957241	0.490874
PUM2	74.259	0.104243	0.428344	0.243362	0.807725	0.960491
MRPL43	48.7542	-0.161882	0.505011	-0.320551	0.74855	0.942737
C4orf27	28.1449	0.473574	0.536205	0.883196	0.37713	0.776749
ZFR	76.4767	-0.15745	0.427096	-0.368652	0.712387	0.934552
ZNF280C	24.3391	1.25469	0.578076	2.17047	0.0299716	0.306741
NPFFR2	7.2559	0.733496	0.678998	1.08026	0.280025	NA
RC3H2	28.4835	-1.68812	0.581274	-2.90418	0.0036822	0.0819724
DCBLD2	22.8465	-1.18192	0.582308	-2.02972	0.0423847	0.350916
SOAT1	45.5505	-0.61797	0.480599	-1.28583	0.198501	0.649386
GDI2	81.2662	0.305079	0.420538	0.725449	0.468176	0.831233
PITHD1	27.4687	-0.491779	0.573866	-0.856958	0.391468	0.788743
MTA3	23.788	-0.804239	0.567653	-1.41678	0.156548	0.599066
USP13	16.9452	0.694197	0.635861	1.09174	0.274946	0.705822
ATP11B	38.6217	-0.108803	0.490266	-0.221926	0.824372	0.963681
CDK14	15.2025	0.391248	0.626724	0.624276	0.532447	0.865273
SEC61A1	151.997	-0.532955	0.328984	-1.62001	0.105231	0.504862
PPP1R12A	45.776	0.200664	0.459175	0.437011	0.662104	0.918884
CAMK2B	7.99275	1.71274	0.678457	2.52446	0.0115875	NA
CROCC	20.0987	-0.467034	0.60991	-0.765743	0.443829	0.820009
POLR3E	21.9963	0.276734	0.605338	0.457157	0.647558	0.912206
ZC3H11A	12.176	-0.913162	0.664768	-1.37366	0.169549	0.615511
RIOK2	17.3293	0.541009	0.617606	0.875977	0.381042	0.78052
YIPF1	16.9511	0.823377	0.621535	1.32475	0.185255	0.633715
NDC1	33.6984	0.52125	0.58396	0.892613	0.372065	0.774293
UNKL	7.20789	0.0565281	0.679526	0.0831875	0.933702	NA
ALDH18A1	52.0887	0.51584	0.459392	1.12288	0.26149	0.697591
GATB	6.36022	-0.53863	0.680635	-0.791364	0.428731	NA
MXD1	6.21735	-0.0683191	0.680631	-0.100376	0.920046	NA
CDK17	19.0752	0.330726	0.602383	0.54903	0.582985	0.885947
CTDP1	6.48741	0.98476	0.67947	1.44931	0.147252	NA
WNK1	55.9183	-0.0511349	0.450034	-0.113624	0.909535	0.982099
CCAR1	38.0202	0.698052	0.516831	1.35064	0.176811	0.622237
OGFR	5.90827	0.266623	0.672808	0.396284	0.691895	NA
SNRNP40	28.3785	-0.299843	0.54874	-0.546421	0.584777	0.886353
RIMBP2	60.8823	-0.786887	0.520832	-1.51082	0.130833	0.55284
QSER1	45.5162	0.399341	0.465942	0.857063	0.39141	0.788743
MPC1	15.0582	-0.700223	0.633746	-1.1049	0.269205	0.702929
ACAA1	15.8076	-1.18245	0.63032	-1.87596	0.0606612	0.406111
BCAT1	69.9201	0.526474	0.399692	1.3172	0.187771	0.637308
HDAC7	20.5683	-0.326731	0.589371	-0.554371	0.579325	0.885498
SPAG4	3.08271	0.49469	0.639933	0.773033	0.439503	NA
NCKAP1	141.496	-0.0856695	0.347358	-0.246632	0.805193	0.960104
MRPS35	22.8234	0.223841	0.578157	0.387164	0.698635	0.930182
GUCY1B3	15.659	0.41713	0.617931	0.675043	0.499648	0.848141
SFSWAP	24.4094	0.386474	0.603719	0.640156	0.522071	0.86134
TNK2	6.69397	0.839581	0.680327	1.23408	0.217172	NA
GPBP1	14.9916	0.601418	0.660021	0.911211	0.362184	0.769714
CS	60.792	0.217459	0.421505	0.515912	0.605916	0.89404
LTK	21.6146	-0.340592	0.57699	-0.590292	0.554995	0.876591
MRPS24	43.1704	0.566237	0.468935	1.2075	0.227241	0.671629
ELMO2	24.9999	0.101038	0.598638	0.16878	0.86597	0.972783
WAPAL	14.6198	0.369202	0.626208	0.589584	0.55547	0.876754
VMP1	72.9221	0.442487	0.398974	1.10906	0.267403	0.702728
APPBP2	21.0541	0.392093	0.601	0.6524	0.514143	0.858002
POLD1	12.1024	0.0343214	0.648576	0.052918	0.957797	0.990522
EIF4B	9.67322	0.82058	0.664192	1.23545	0.216661	NA
GLTSCR1	15.0674	0.238124	0.622826	0.382329	0.702217	0.931679
RPL18	103.517	0.450991	0.354132	1.27351	0.202837	0.655027
CA11	10.8318	-0.549156	0.659808	-0.832297	0.405241	NA
ISOC2	19.0215	0.338162	0.596578	0.566836	0.570825	0.883096
U2AF2	87.8748	0.457789	0.384602	1.19029	0.233931	0.679745
EPN1	44.5523	-0.345328	0.474819	-0.727283	0.467053	0.830046
MED29	20.6063	-0.381013	0.589782	-0.646023	0.518265	0.859721
ZNF275	6.66813	-0.375806	0.680254	-0.552449	0.580641	NA
MTMR1	19.1063	-0.116475	0.599415	-0.194315	0.845929	0.967371
GPC1	9.06864	-0.197735	0.670876	-0.294742	0.768191	NA
HAGH	18.7757	-0.348773	0.613704	-0.568309	0.569825	0.88297
RNF4	11.6421	-0.599443	0.662497	-0.904824	0.365559	0.770545
LIMCH1	137.803	-0.233127	0.323999	-0.71953	0.471815	0.833441
ASUN	6.76723	0.415757	0.680636	0.610836	0.541308	NA
TM7SF3	31.5267	-1.14652	0.550413	-2.08301	0.0372503	0.331338
NGFR	93.6344	1.95795	0.376571	5.1994	1.99933e-07	3.17942e-05
CDON	100.43	-0.503097	0.357779	-1.40617	0.159675	0.602748
TAF2	27.4661	-0.719906	0.5487	-1.31202	0.189513	0.638567
HIPK2	14.6537	-1.27042	0.651308	-1.95057	0.0511084	0.379962
TNPO3	72.9025	0.837153	0.39286	2.13092	0.0330957	0.31781
MEF2BNB-MEF2B	4.1946	-0.000956983	0.66136	-0.00144699	0.998845	NA
RFXANK	30.4408	0.0338014	0.534175	0.0632778	0.949545	0.989774
TMEM161A	20.8598	-0.031179	0.588166	-0.0530106	0.957723	0.990522
LPAR2	5.5073	-0.107697	0.678388	-0.158754	0.873862	NA
CTSA	35.0044	-2.28587	0.565791	-4.04014	5.34202e-05	0.00325514
SUGP2	31.4895	-0.400029	0.544825	-0.734233	0.462807	0.828959
SLC12A2	29.8741	-0.997522	0.54771	-1.82126	0.0685675	0.428408
ABCA7	41.0705	-0.874062	0.525324	-1.66385	0.0961421	0.490874
DDX20	20.9668	-0.436779	0.608981	-0.717229	0.473233	0.834474
BTBD1	25.8464	-0.372057	0.571986	-0.650465	0.515392	0.858279
SBNO2	20.8735	0.17634	0.598796	0.294491	0.768382	0.948656
PMS1	11.4256	0.622474	0.653521	0.952493	0.340847	0.752093
HMG20B	11.5206	-0.549276	0.665371	-0.825518	0.409078	0.801213
CALCRL	1.53095	0.0482156	0.55779	0.0864404	0.931116	NA
TAF11	11.9191	0.329128	0.652793	0.504184	0.614132	0.897465
ANKS1A	15.797	-1.16136	0.635052	-1.82877	0.0674348	0.425696
AP3D1	69.2561	0.261243	0.436835	0.598036	0.549816	0.874465
ZNF76	6.23531	-0.497404	0.680586	-0.730847	0.464873	NA
SLC9A3R2	4.82795	0.4921	0.675464	0.728536	0.466285	NA
NTHL1	10.7309	0.521592	0.668023	0.780799	0.434921	NA
UHRF1BP1	32.5327	1.02188	0.517984	1.9728	0.0485181	0.371093
GNAI3	122.278	-0.00233217	0.339061	-0.00687833	0.994512	0.999109
IPO5	72.1041	-0.00218578	0.410947	-0.00531888	0.995756	0.999567
OAT	46.4455	-0.360013	0.481436	-0.74779	0.454587	0.826243
WDR3	24.8082	1.15522	0.559234	2.06572	0.0388549	0.337329
PKN2	14.2781	-0.418057	0.64375	-0.64941	0.516074	0.858279
WDR18	28.7074	0.496872	0.547993	0.906712	0.364559	0.770545
TRAM2	5.52503	-0.321426	0.678838	-0.473495	0.63586	NA
MCM10	12.2893	0.643042	0.650565	0.988436	0.322939	0.743753
DGKA	21.5851	-0.747391	0.592072	-1.26233	0.20683	0.656761
ANKRD44	19.3422	-0.60067	0.610135	-0.984487	0.324876	0.743812
KARS	76.2022	1.16414	0.406798	2.86171	0.00421365	0.0894886
ADAT1	11.9333	-0.0888874	0.663028	-0.134063	0.893353	0.978185
PDIA5	10.0334	0.615418	0.661779	0.929944	0.3524	NA
TBC1D22B	5.07448	-0.212465	0.677565	-0.313572	0.753846	NA
NDUFB4	56.1962	0.967874	0.453536	2.13406	0.0328377	0.31781
SPEN	24.2999	-0.581355	0.562167	-1.03413	0.301074	0.72887
ZC3H15	33.356	0.0106352	0.528923	0.0201073	0.983958	0.996026
TMEM206	39.3972	-0.11256	0.508069	-0.221545	0.824668	0.963681
SLK	33.9025	0.0401315	0.522451	0.0768139	0.938772	0.987584
CYB5R4	15.6726	-1.29234	0.633307	-2.04063	0.0412879	0.347269
SEC61A2	7.76026	-0.816314	0.679091	-1.20207	0.229337	NA
ASB1	11.9751	0.142685	0.660904	0.215894	0.82907	0.963681
FAM107B	18.2785	0.492339	0.614994	0.800559	0.423387	0.807713
ME1	31.9853	0.915789	0.522036	1.75426	0.0793853	0.458159
TBC1D1	10.8811	-0.867244	0.663173	-1.30772	0.190969	NA
CDK13	25.974	-1.15929	0.569768	-2.03467	0.0418837	0.349151
MTHFD2	92.5396	0.491177	0.393495	1.24824	0.211943	0.661133
FOXJ2	9.18299	-0.102165	0.676122	-0.151104	0.879894	NA
YBX1	21.6268	-0.835259	0.591335	-1.4125	0.157804	0.600936
PPP2R5A	8.01184	0.40199	0.678946	0.592079	0.553798	NA
CTNNA2	9.1767	0.931913	0.677332	1.37586	0.168866	NA
ELAVL1	75.337	-0.0242142	0.404281	-0.0598945	0.95224	0.990022
DIP2B	32.5127	-0.817448	0.579971	-1.40946	0.158698	0.601616
SMARCD1	66.302	-0.178016	0.437576	-0.406822	0.684139	0.927549
KDM4A	31.5034	-0.284855	0.524505	-0.543093	0.587066	0.886445
NFYC	21.6516	-1.37266	0.611179	-2.24593	0.0247086	0.279244
ASPM	51.7819	1.25209	0.52013	2.40726	0.0160727	0.219694
ELOVL1	37.2851	-0.600011	0.528442	-1.13543	0.256194	0.690663
ZNRD1	20.3145	0.205198	0.58141	0.352931	0.72414	0.935485
ZBTB11	12.7917	-0.0442786	0.646568	-0.0684824	0.945402	0.988554
ATXN3	12.9451	0.545716	0.67125	0.812986	0.416226	0.805688
GOLGA5	25.0373	-0.534758	0.55861	-0.957301	0.338415	0.750988
LRRC40	13.8201	0.418034	0.64857	0.644547	0.519221	0.860528
ISOC1	57.5447	0.422924	0.437484	0.966718	0.333685	0.747375
EML1	14.1126	-1.01668	0.655477	-1.55106	0.120888	0.53499
TRMT11	24.6516	0.98205	0.590766	1.66233	0.0964459	0.491432
THUMPD1	20.1327	-0.725603	0.596219	-1.21701	0.223601	0.666916
KIF26A	29.7548	0.839459	0.525124	1.59859	0.109911	0.514444
ATG2B	17.202	-0.390253	0.608928	-0.640885	0.521597	0.861183
ARFGEF1	40.4672	-0.556377	0.488465	-1.13903	0.25469	0.690456
FECH	17.8702	-0.0108033	0.621335	-0.0173872	0.986128	0.996317
MYO9A	9.79661	-0.606973	0.66608	-0.911261	0.362158	NA
PFKP	44.9443	-0.215317	0.47914	-0.449383	0.653155	0.912615
IDI1	21.515	0.198291	0.596044	0.332679	0.739377	0.940819
PPAP2A	10.849	0.0214043	0.663288	0.03227	0.974257	NA
NEO1	94.7097	-1.01607	0.387139	-2.62455	0.00867629	0.150052
TRAM1	65.0772	-0.0195288	0.420488	-0.0464431	0.962957	0.991235
PHKA1	29.9972	0.95835	0.561367	1.70717	0.08779	0.474392
TNFRSF1A	6.86846	0.276124	0.679593	0.406307	0.684517	NA
EVI5	19.1572	0.581845	0.590811	0.984823	0.324711	0.743812
STOML1	3.0345	0.0193558	0.636686	0.0304009	0.975747	NA
PKM	159.395	-0.0590079	0.343001	-0.172034	0.86341	0.971774
DHX29	18.0453	-0.827297	0.631965	-1.30909	0.190505	0.639149
DNTTIP2	21.5735	-0.572208	0.585084	-0.977993	0.328078	0.743812
METTL22	11.5827	0.848658	0.663334	1.27938	0.200762	0.651839
TP53BP1	78.9176	-0.957861	0.427444	-2.24091	0.0250322	0.281018
TRO	48.1234	-1.36355	0.499843	-2.72795	0.00637298	0.120995
RRP15	19.1681	0.00968039	0.592317	0.0163433	0.986961	0.996317
RHOA	72.5831	0.24756	0.415919	0.595211	0.551702	0.875206
DHX8	43.9766	-0.35093	0.485192	-0.723281	0.469507	0.832297
IARS2	126.373	-0.355938	0.338844	-1.05045	0.293512	0.720682
SYT1	75.9175	-0.269806	0.430249	-0.627094	0.530598	0.864442
IDH3G	13.5704	0.0186323	0.638645	0.0291748	0.976725	0.995279
ROGDI	35.8903	-0.790493	0.5204	-1.51901	0.12876	0.549061
ROCK1	40.1137	-0.106532	0.484708	-0.219787	0.826037	0.963681
CBFB	20.0901	-0.194201	0.586216	-0.331279	0.740434	0.940819
PDK3	4.8946	0.284494	0.671594	0.42361	0.67185	NA
HYAL2	36.8207	-1.39842	0.528304	-2.647	0.00812106	0.145274
RASSF1	9.241	0.144058	0.676261	0.213021	0.831311	NA
HEATR6	41.0847	0.314427	0.492597	0.638304	0.523276	0.86134
COASY	21.0804	0.440186	0.5846	0.752969	0.451469	0.823202
PLEKHH3	20.8041	1.10142	0.581521	1.89403	0.0582215	0.402977
MEF2A	19.6614	-0.0591951	0.599881	-0.098678	0.921394	0.985639
OTUD5	11.3317	-0.707626	0.659988	-1.07218	0.283639	0.710801
TFE3	9.12625	0.345804	0.668128	0.517572	0.604757	NA
ACSL4	23.9719	-0.204931	0.582345	-0.351906	0.724909	0.935717
INPP5A	6.78336	-0.640076	0.680583	-0.940482	0.346971	NA
GPKOW	13.7649	-0.125386	0.649966	-0.192912	0.847028	0.967371
GRIPAP1	29.9748	-0.22518	0.560918	-0.401449	0.688089	0.929234
FTSJ1	20.9909	-0.0749908	0.585541	-0.128071	0.898093	0.979344
PRR11	17.6221	0.838218	0.608746	1.37696	0.168525	0.614188
ATP11A	25.0833	0.60399	0.561747	1.0752	0.282286	0.710299
POLR1A	16.0493	-0.532696	0.635695	-0.837973	0.402046	0.797146
LAPTM4A	250.243	-2.02965	0.296796	-6.83853	8.00074e-12	2.74552e-09
IP6K2	29.8752	-0.303322	0.554864	-0.546661	0.584612	0.886353
STON1-GTF2A1L	9.54011	-0.561109	0.667913	-0.840093	0.400856	NA
SRBD1	8.42465	-0.684358	0.675299	-1.01342	0.310862	NA
KIF2A	30.6615	0.0809388	0.525527	0.154015	0.877598	0.973751
PSME4	69.7643	1.08238	0.461966	2.34298	0.0191304	0.243117
IFT80	11.6381	0.221043	0.654795	0.337577	0.735682	0.93923
SIRT2	25.6455	0.176854	0.549932	0.321593	0.747761	0.942544
ERLEC1	61.4661	-0.463728	0.432867	-1.07129	0.284037	0.711435
PPP2R5B	22.4191	-1.20896	0.64484	-1.87482	0.0608178	0.406283
PYGM	3.7339	-0.0746145	0.650206	-0.114755	0.908639	NA
MAST4	8.53468	0.0796599	0.673535	0.118271	0.905853	NA
NUP133	61.9531	0.14367	0.42539	0.337736	0.735562	0.93923
NUCKS1	158.131	0.72291	0.313446	2.30633	0.0210921	0.258984
VPS35	82.954	-1.00763	0.397239	-2.53658	0.0111942	0.174192
DNAJA2	38.3645	-0.605215	0.499894	-1.21069	0.226015	0.669827
KCNAB2	2.45236	0.230452	0.617833	0.373	0.709148	NA
GAL	189.017	-1.01175	0.300722	-3.3644	0.000767091	0.0282697
FUNDC1	21.1001	-1.03515	0.596759	-1.73463	0.0828071	0.469292
ATP1B3	48.1149	1.11353	0.461431	2.4132	0.015813	0.217055
NEDD4	19.7432	-0.206991	0.596304	-0.347123	0.728499	0.936902
PIGB	6.48685	0.794815	0.680622	1.16778	0.242897	NA
GNB5	19.6297	-0.0193553	0.604692	-0.0320085	0.974465	0.994751
RAB27A	11.0995	-1.4874	0.677073	-2.19682	0.0280336	0.294367
CECR5	16.2621	0.217861	0.611566	0.356235	0.721664	0.934552
UFD1L	13.4166	-0.598741	0.656902	-0.911461	0.362052	0.769714
LRP6	79.3212	-0.313422	0.439623	-0.712933	0.475887	0.835731
PHRF1	17.8745	0.349829	0.618838	0.5653	0.57187	0.883343
IKBKAP	34.8661	0.311918	0.513291	0.607682	0.543398	0.872647
NUCB2	39.9301	-0.116063	0.519313	-0.223494	0.823151	0.963681
PFN2	65.6935	0.376367	0.433649	0.867907	0.385445	0.783874
SLC44A1	41.2167	0.105247	0.503937	0.20885	0.834565	0.963886
TMEM260	2.49405	-0.0373107	0.623058	-0.0598832	0.952249	NA
SMG6	13.4537	-0.516029	0.65687	-0.785587	0.432109	0.812152
EXOC5	38.3702	0.313338	0.510525	0.613756	0.539377	0.870695
CLTCL1	3.14464	0.367778	0.647817	0.56772	0.570225	NA
DGCR2	18.9955	-1.85366	0.627224	-2.95535	0.00312319	0.0744346
RNF126	12.7006	0.166793	0.650825	0.256279	0.797735	0.958393
MNT	10.9079	-0.310827	0.656102	-0.473749	0.635679	NA
ZXDC	16.6298	0.519536	0.625413	0.830708	0.406139	0.800976
JMJD6	13.1779	1.01871	0.646415	1.57594	0.115041	0.524888
POLB	17.9925	-0.439347	0.607883	-0.722749	0.469834	0.832365
GBA2	26.3653	-0.322872	0.568043	-0.568394	0.569767	0.88297
NDST1	12.7737	0.132546	0.6686	0.198245	0.842853	0.966231
ASNS	307.813	1.13963	0.278678	4.08943	4.32434e-05	0.00273735
AP3M2	4.14227	0.0748134	0.664383	0.112606	0.910343	NA
PABPC1	23.532	-0.868635	0.570576	-1.52238	0.127913	0.54704
CFAP20	32.2775	-0.957118	0.560955	-1.70623	0.0879656	0.474392
CSNK2A2	23.5898	-0.731502	0.573072	-1.27646	0.201794	0.653064
PTPN21	16.2529	-0.67107	0.626828	-1.07058	0.284358	0.711441
EIF2B3	16.3625	0.209355	0.617065	0.339276	0.734402	0.938962
TCOF1	54.8171	0.518732	0.435625	1.19078	0.233741	0.679745
CDC42	64.4647	-0.818181	0.43273	-1.89074	0.0586589	0.403793
ATP2B1	36.6966	0.160697	0.514647	0.312248	0.754852	0.944317
NCK2	11.2284	-1.47825	0.666624	-2.21752	0.0265878	0.288381
MAP4K4	78.0223	-0.650096	0.393286	-1.65299	0.0983338	0.493832
RPL31	62.3948	0.18101	0.418426	0.432597	0.665308	0.919769
WDR1	70.6973	-0.231479	0.436584	-0.530206	0.595969	0.889305
SNX13	33.252	-1.16509	0.555447	-2.09758	0.0359426	0.328216
ARHGAP10	2.36546	0.35015	0.616231	0.568212	0.569891	NA
RPS6KA2	16.728	-0.571777	0.634012	-0.90184	0.367142	0.771933
ING3	18.9221	-0.0967031	0.612612	-0.157854	0.874572	0.9736
LMCD1	5.21024	-0.526705	0.677433	-0.777501	0.436863	NA
WBSCR22	36.7682	-0.653122	0.552029	-1.18313	0.236758	0.683036
SEL1L	99.4613	0.19566	0.358546	0.545703	0.58527	0.886353
TRIP13	16.3976	0.732188	0.631596	1.15927	0.246347	0.688313
ATP6AP1	90.2876	-0.850073	0.374326	-2.27094	0.0231505	0.270504
TCF3	35.7379	-0.435593	0.503684	-0.864816	0.38714	0.785997
DAZAP1	20.9809	1.14932	0.578593	1.9864	0.0469893	0.368111
MBD3	16.1484	-0.0794079	0.613516	-0.129431	0.897017	0.979272
HLTF	19.882	1.31667	0.596757	2.20638	0.0273574	0.291454
FAM50A	40.5699	-0.213709	0.495189	-0.431572	0.666053	0.919769
FAM3A	8.42101	-0.379167	0.673744	-0.562777	0.573587	NA
CPSF1	50.3417	-0.0523915	0.451219	-0.116111	0.907565	0.981005
CYBRD1	8.24049	-0.3725	0.680181	-0.547648	0.583934	NA
PDCD2	27.5653	-0.294549	0.54079	-0.544663	0.585985	0.886353
RDH11	60.3026	0.0110079	0.440132	0.0250105	0.980047	0.995718
PRKACA	71.5187	-1.54219	0.475664	-3.24218	0.0011862	0.0390606
LPHN1	25.0227	0.538706	0.567772	0.948808	0.342718	0.753888
ACTN1	63.2857	-0.100701	0.43287	-0.232636	0.816044	0.963416
RPS6KA6	6.44648	-0.0385784	0.680566	-0.0566857	0.954796	NA
EPN2	17.8506	0.484074	0.611192	0.792016	0.428351	0.809287
PTPN18	15.7782	0.22315	0.644397	0.346292	0.729123	0.93701
LIMS2	6.62732	-0.548373	0.678856	-0.807789	0.419212	NA
SPEG	24.2199	-0.687136	0.587052	-1.17049	0.241806	0.684871
ALDH3A2	18.3268	0.285653	0.602859	0.473832	0.63562	0.90646
TFRC	48.8975	-0.352114	0.459965	-0.765523	0.44396	0.820009
SREBF1	26.1493	-0.547178	0.552007	-0.991253	0.321562	0.743349
AFF4	63.391	-0.197802	0.42819	-0.461948	0.644119	0.910807
UBE2D1	13.5686	-0.419623	0.639911	-0.655752	0.511983	0.85747
MPP5	15.7482	-1.0195	0.631848	-1.61352	0.106631	0.507421
RHOBTB1	10.3461	0.0532445	0.668577	0.0796386	0.936525	NA
SMC1A	49.7915	-0.128169	0.474596	-0.270059	0.787115	0.9555
HSD17B10	45.7802	-1.25555	0.477276	-2.63067	0.0085217	0.149359
MARK2	16.9627	0.0541229	0.613323	0.0882454	0.929682	0.986679
HMMR	28.3818	0.852541	0.563124	1.51395	0.130039	0.551628
P4HA2	50.0104	0.904184	0.459654	1.9671	0.0491717	0.3736
NFATC3	12.9153	0.610734	0.663574	0.92037	0.357379	0.765025
TRNT1	16.0268	1.26177	0.623471	2.02378	0.0429931	0.353933
STK10	14.7151	-0.363852	0.62838	-0.579032	0.562568	0.879813
FBXW11	46.5614	-0.366096	0.461414	-0.793421	0.427532	0.809287
CRMP1	106.526	-0.151955	0.36088	-0.421068	0.673705	0.923608
EVC	10.7007	-0.468528	0.660466	-0.709391	0.478082	NA
DERL2	18.1481	-0.221271	0.637071	-0.347325	0.728347	0.936902
NDE1	18.6633	0.478351	0.620458	0.770965	0.440728	0.818673
AP1M1	61.8194	-0.538041	0.427491	-1.2586	0.208175	0.657592
PVR	30.0219	0.286473	0.541365	0.529168	0.596689	0.88939
XRCC1	20.0245	-0.287139	0.621751	-0.461823	0.644208	0.910807
SCARB1	4.70056	0.3458	0.670129	0.51602	0.60584	NA
MCM2	13.8388	0.00183642	0.64466	0.00284866	0.997727	0.999567
ALPK1	6.74123	-0.287374	0.68064	-0.422212	0.67287	NA
CLCN4	4.98814	0.0968712	0.675512	0.143404	0.885971	NA
NLE1	4.04461	0.925758	0.664097	1.39401	0.163315	NA
SDHA	21.4933	1.4326	0.58286	2.45788	0.0139761	0.199871
SMARCE1	49.8074	0.178423	0.458628	0.389036	0.697249	0.929936
KDM5A	52.2743	-1.0245	0.52158	-1.96423	0.0495036	0.374002
FERMT2	106.792	0.481703	0.35255	1.36634	0.171833	0.618484
PTGS2	6.20138	-1.15775	0.679765	-1.70316	0.0885388	NA
ST6GAL1	4.09758	0.0253542	0.660209	0.0384033	0.969366	NA
FRY	16.1579	-0.169713	0.627132	-0.270618	0.786685	0.955334
PICALM	64.5289	-0.243479	0.437055	-0.557089	0.577466	0.885259
NSF	7.66956	-0.00292155	0.680638	-0.00429237	0.996575	NA
CLASP1	46.5037	-0.489896	0.496935	-0.985835	0.324214	0.743812
MRPS34	44.0141	-0.0437652	0.512302	-0.0854284	0.931921	0.987506
NOTCH3	215.068	0.176779	0.309949	0.570348	0.568442	0.882727
CLNS1A	73.9835	1.01218	0.39872	2.53858	0.0111303	0.174128
TEAD2	26.2513	-0.435892	0.570925	-0.763483	0.445175	0.820674
EED	8.64458	0.451411	0.676673	0.667104	0.504706	NA
TSG101	55.0517	-0.670368	0.520992	-1.28671	0.198194	0.649032
C17orf85	16.2843	-0.596489	0.617289	-0.966304	0.333892	0.747375
ATP2A3	8.71444	0.225447	0.673476	0.334752	0.737812	NA
BCS1L	14.4394	0.61628	0.629048	0.979702	0.327233	0.743812
DPP8	24.9881	-0.362344	0.563534	-0.642985	0.520234	0.860905
ZNF532	29.9606	-0.989322	0.555311	-1.78156	0.0748202	0.446264
LMAN1	111.914	0.0185751	0.377459	0.049211	0.960751	0.99085
PTPLAD1	125.854	-0.442433	0.365184	-1.21154	0.22569	0.669472
IPCEF1	15.9676	-0.182062	0.625979	-0.290843	0.771172	0.94932
ZZEF1	23.5126	0.475241	0.586219	0.810688	0.417545	0.805918
ENO1	221.975	0.553528	0.300344	1.84298	0.0653313	0.421326
C19orf10	48.9312	0.546285	0.466039	1.17219	0.241122	0.684871
ANO8	20.6537	0.327789	0.57915	0.565982	0.571406	0.883274
TUBE1	46.2325	1.10858	0.512473	2.16319	0.0305265	0.3081
ACTR6	37.3514	0.714118	0.514152	1.38892	0.164856	0.610504
TIPIN	7.54501	-0.718934	0.680636	-1.05627	0.290846	NA
SRI	131.021	0.0262274	0.330081	0.0794574	0.936669	0.987584
EIF4G3	47.3902	0.109845	0.480477	0.228617	0.819167	0.963681
NUP37	20.396	0.394444	0.593291	0.664841	0.506152	0.853184
SEMA3A	75.7931	2.05703	0.411348	5.00069	5.7125e-07	7.92458e-05
GTSE1	10.4624	1.23117	0.671345	1.83389	0.0666701	NA
SEMA3C	43.6797	-0.602382	0.496171	-1.21406	0.224724	0.668736
TTC38	18.3839	-0.902812	0.612373	-1.47429	0.140405	0.571436
ACAT1	59.1641	0.247956	0.424321	0.584361	0.558978	0.877349
GRAMD4	13.0502	-1.40215	0.668778	-2.09658	0.0360307	0.328457
ZNF638	39.5227	-0.385639	0.488405	-0.789589	0.429768	0.80982
SLC25A40	10.455	-0.84531	0.663137	-1.27471	0.202411	NA
ADD2	34.4676	-0.182921	0.549564	-0.332848	0.739249	0.940819
RASAL2	7.81511	-0.616033	0.677939	-0.908685	0.363516	NA
MARK3	33.3685	0.429519	0.511203	0.840213	0.400789	0.797146
SLC25A3	117.291	-0.332131	0.344218	-0.964885	0.334602	0.747375
FNDC3B	24.1461	-1.02294	0.577054	-1.77269	0.0762793	0.45047
FRYL	21.6448	0.401536	0.578202	0.694456	0.487396	0.840472
TMEM131	46.2722	-0.313134	0.481625	-0.650162	0.515587	0.858279
FSCN1	246.067	0.156247	0.309246	0.505253	0.613381	0.897465
ACTB	950.578	-0.490418	0.257405	-1.90523	0.0567496	0.398658
DLG1	28.3472	0.405985	0.569226	0.713223	0.475708	0.835731
RAB7A	176.227	-0.412187	0.336925	-1.22338	0.221187	0.664362
BCAP29	60.7996	0.171676	0.431273	0.398068	0.69058	0.929235
SART3	34.5994	1.06903	0.50231	2.12822	0.033319	0.31781
EXOSC7	20.8379	1.23853	0.594743	2.08246	0.0373009	0.331338
KIFAP3	52.4977	-0.484858	0.471386	-1.02858	0.303678	0.72887
MKRN2	17.2358	-0.295775	0.628316	-0.470742	0.637825	0.907182
MCM6	32.0647	0.310214	0.565007	0.549044	0.582975	0.885947
REXO2	21.8443	-0.637376	0.580237	-1.09847	0.271998	0.705385
RBM7	7.20489	-0.150726	0.67873	-0.22207	0.824259	NA
BAZ2A	65.5439	-0.0226253	0.418706	-0.0540361	0.956906	0.990522
PTPN23	29.5653	0.177562	0.538309	0.329852	0.741512	0.941505
UNG	6.16982	-0.877379	0.680116	-1.29004	0.197036	NA
KLHL20	15.4255	-0.140764	0.653101	-0.215532	0.829352	0.963681
SLC46A1	5.41072	-0.295414	0.677812	-0.435836	0.662956	NA
SPAG5	31.0838	1.38123	0.524262	2.63462	0.00842311	0.148429
ANKRD13A	14.6726	-0.29922	0.655913	-0.456188	0.648255	0.912206
TRAF4	22.4931	-0.0465092	0.574187	-0.0810002	0.935442	0.987584
NT5C2	19.6884	-0.376846	0.598842	-0.629291	0.529158	0.863176
MCAM	33.5393	0.800053	0.513807	1.55711	0.119444	0.533775
XAB2	37.006	0.0738792	0.508139	0.145392	0.884402	0.975273
ARHGEF1	48.3246	-0.227321	0.458419	-0.495881	0.619978	0.898879
STXBP2	3.31792	0.0696558	0.648622	0.107391	0.914479	NA
MAP2K7	17.6297	0.995029	0.633442	1.57083	0.116223	0.526596
DGKD	9.67438	0.373726	0.668253	0.559257	0.575986	NA
TOP2B	72.1788	0.279532	0.472916	0.591083	0.554465	0.876391
TM9SF3	198.646	-0.347643	0.309996	-1.12144	0.2621	0.698076
NFKB2	12.9023	1.022	0.669737	1.52597	0.127016	0.545897
UBE2T	47.1301	0.754628	0.464419	1.62488	0.104187	0.503541
DNAJC10	41.3299	-0.918651	0.50597	-1.81562	0.0694283	0.428953
GTF3C1	45.6562	0.328632	0.472907	0.694919	0.487106	0.840193
USP33	44.0981	-0.867042	0.489769	-1.77031	0.0766758	0.451197
DCX	13.1123	1.48819	0.654744	2.27294	0.0230297	0.270504
SNRPA	27.0635	1.29895	0.571067	2.2746	0.02293	0.270504
EXOSC5	21.1646	0.527703	0.604748	0.8726	0.382881	0.78241
DYNC1I2	76.1367	-0.396615	0.405351	-0.978449	0.327852	0.743812
LRCH4	2.47977	0.312304	0.624237	0.500298	0.616866	NA
SIRT6	12.0618	-0.243093	0.661818	-0.367311	0.713387	0.934552
POLD3	5.76544	1.07856	0.678955	1.58856	0.112161	NA
CAPZB	65.7342	-1.41811	0.440995	-3.21569	0.0013013	0.0412869
NAALAD2	11.4922	0.284123	0.668094	0.425275	0.670636	0.92249
JADE1	14.001	1.3713	0.64474	2.12691	0.0334277	0.31781
UBE2A	46.3987	-0.445319	0.478087	-0.931459	0.351616	0.762654
FGFR1	9.94524	-0.422473	0.670692	-0.629906	0.528756	NA
FBLN1	209.344	-0.0188113	0.359872	-0.0522722	0.958312	0.990522
MAP2	36.4009	0.63305	0.507358	1.24774	0.212127	0.661133
PIAS2	20.2861	-1.22612	0.624477	-1.96344	0.0495952	0.374071
ARAF	14.9331	-0.45977	0.629108	-0.730829	0.464884	0.829551
MCCC1	10.2493	0.969202	0.674184	1.43759	0.15055	NA
UBE2K	60.9732	0.589019	0.463037	1.27208	0.203346	0.655244
PIK3C3	40.4211	-1.13762	0.565336	-2.01229	0.0441896	0.35955
N4BP2	15.2999	1.07462	0.641087	1.67625	0.0936886	0.486867
C12orf5	13.7668	-0.420218	0.648307	-0.648177	0.51687	0.858816
TULP3	21.2843	-0.222406	0.594003	-0.374418	0.708093	0.934116
SYNJ2	4.68628	0.650947	0.673366	0.966706	0.333691	NA
PPP2R5C	41.4351	0.0285813	0.494694	0.0577756	0.953927	0.990226
GNB1	294.307	-0.110482	0.258006	-0.428215	0.668494	0.92155
MLLT10	18.1197	0.30828	0.61635	0.50017	0.616955	0.89769
NRD1	56.8872	0.182486	0.452314	0.40345	0.686617	0.92848
VDAC3	38.4811	0.157532	0.496596	0.317223	0.751074	0.943695
PCM1	105.419	0.129024	0.347383	0.371417	0.710327	0.934552
TNRC6C	7.80063	-0.0915	0.67665	-0.135225	0.892434	NA
CBFA2T2	27.4871	-0.735576	0.560534	-1.31228	0.189427	0.638567
ITCH	22.1901	-0.340303	0.575248	-0.591577	0.554134	0.87608
SDF4	44.8003	0.136525	0.466141	0.292884	0.769611	0.948883
TOLLIP	17.3766	-1.06507	0.614514	-1.73319	0.0830617	0.469292
RUNX1T1	10.1194	-1.14172	0.67185	-1.69936	0.089251	NA
THOC1	17.8461	0.162932	0.629704	0.258744	0.795833	0.958393
FKBP7	40.5088	0.295439	0.498172	0.593046	0.55315	0.875586
XRCC5	265.282	0.440468	0.266236	1.65443	0.0980406	0.49361
TNS1	7.66624	-0.60097	0.677929	-0.886479	0.375359	NA
REXO1	5.67378	0.312326	0.679278	0.459791	0.645667	NA
SAR1A	66.5802	0.315777	0.41366	0.763374	0.44524	0.820674
CDC14A	3.84112	0.300526	0.662794	0.453424	0.650244	NA
CIC	9.5816	-0.40515	0.668912	-0.605684	0.544724	NA
FDFT1	55.9402	-0.69104	0.45701	-1.51209	0.130511	0.552195
PAFAH1B3	34.5276	-0.59412	0.533553	-1.11352	0.265487	0.701652
OPHN1	6.38102	-0.226955	0.68056	-0.333483	0.73877	NA
KIF22	30.3017	0.918054	0.532892	1.72278	0.0849291	0.472876
PGM1	30.0346	0.0236968	0.541901	0.043729	0.96512	0.991481
DDX1	52.2778	-0.135385	0.454556	-0.29784	0.765825	0.948535
DNM2	55.3182	0.384694	0.431779	0.890952	0.372955	0.774409
STX7	33.1	0.013094	0.524735	0.0249535	0.980092	0.995718
KEAP1	22.0449	-0.420248	0.575713	-0.729962	0.465414	0.829551
SLC35C2	27.9974	0.171873	0.53961	0.318513	0.750096	0.943575
CRYBG3	15.1959	0.014311	0.622829	0.0229775	0.981668	0.995718
RFX3	19.7833	-0.0311151	0.632623	-0.0491843	0.960772	0.99085
RIF1	50.5114	0.507838	0.459852	1.10435	0.269441	0.703265
RAB21	26.4305	-0.458346	0.557676	-0.821885	0.411143	0.801213
SMARCA2	7.33016	-1.01556	0.68049	-1.4924	0.135594	NA
SESN1	15.6341	0.115647	0.629409	0.183738	0.854219	0.969591
SRCAP	43.8787	-0.153104	0.475513	-0.321977	0.74747	0.942544
KIAA0020	21.6534	1.04765	0.589858	1.77611	0.0757151	0.448987
CHRNA3	261.339	-0.75103	0.27606	-2.72053	0.00651774	0.123176
PSEN1	64.8704	-0.431261	0.433688	-0.994402	0.320027	0.742026
CPOX	13.8693	-0.312666	0.63393	-0.493219	0.621858	0.90076
CLDND1	128.765	-0.284764	0.331695	-0.85851	0.390611	0.788743
HSP90AA1	152.317	-0.0177093	0.346793	-0.051066	0.959273	0.99057
RBL1	12.5712	-0.458511	0.651639	-0.703626	0.481665	0.837679
DLGAP4	28.5359	-0.2096	0.544034	-0.385269	0.700038	0.930576
IGSF9B	11.9898	1.05853	0.64753	1.63471	0.10211	0.501196
NDC80	24.7401	2.12767	0.608846	3.49459	0.000474791	0.0195926
AP4E1	5.19643	-0.331869	0.675724	-0.491131	0.623334	NA
RSBN1	18.2456	1.14161	0.625508	1.82509	0.0679875	0.427462
MAGI3	11.2068	-0.685035	0.660384	-1.03733	0.299583	0.727699
OSTM1	22.1912	0.0878962	0.58352	0.150631	0.880267	0.974921
CDH7	6.2916	1.43231	0.679915	2.1066	0.0351521	NA
PCNP	34.6631	0.384983	0.516589	0.74524	0.456127	0.826243
EXD2	33.1788	-0.404228	0.555855	-0.727219	0.467092	0.830046
ARG2	7.12079	0.450878	0.679918	0.663137	0.507243	NA
MEF2C	3.69241	-0.305165	0.654541	-0.466228	0.641052	NA
UBA5	19.6127	-0.124908	0.590466	-0.211541	0.832465	0.963681
ZNF510	11.3275	0.499457	0.672019	0.743219	0.457349	0.827089
JMJD4	9.90379	-0.475506	0.665476	-0.714535	0.474897	NA
DUSP12	15.5608	0.182189	0.647048	0.28157	0.778273	0.953047
AACS	8.70576	-1.26939	0.678629	-1.87052	0.0614118	NA
KIAA0141	30.0718	-0.0942925	0.534787	-0.176318	0.860044	0.970994
PCDHA6	24.7309	-0.112356	0.57206	-0.196406	0.844292	0.96664
PCDHGA2	88.93	0.0878869	0.374933	0.234407	0.814669	0.963126
HSPB11	16.6611	0.325027	0.665711	0.488241	0.625379	0.901896
SMARCD3	8.55368	-1.08822	0.677303	-1.60669	0.108122	NA
WDR70	24.7402	0.271983	0.559823	0.485838	0.627082	0.903353
BZW1	76.375	-0.545962	0.412333	-1.32408	0.185476	0.634141
ME2	25.5131	-0.641766	0.563771	-1.13834	0.254977	0.690456
C5orf22	24.3426	-1.23487	0.588204	-2.09939	0.0357829	0.327884
CCNT2	26.6856	0.791681	0.551915	1.43443	0.151451	0.586726
FAM135A	17.4026	-0.701707	0.653255	-1.07417	0.282747	0.71038
EPB41L3	23.8933	-1.17846	0.575528	-2.04762	0.0405976	0.344657
COBLL1	8.88028	1.11599	0.673166	1.65782	0.0973537	NA
DLG3	2.48689	0.0227259	0.616476	0.0368642	0.970593	NA
TRAF5	16.0363	0.744812	0.615651	1.2098	0.226357	0.670316
MRPL22	25.4368	0.00647622	0.566765	0.0114266	0.990883	0.997542
GEMIN5	26.8461	0.575924	0.548357	1.05027	0.293593	0.720682
NFE2L1	195.55	-0.345476	0.296331	-1.16584	0.243678	0.686844
SEMA5B	17.8663	-0.444024	0.623045	-0.712667	0.476052	0.835731
GSK3B	40.3249	0.0327588	0.541756	0.0604679	0.951783	0.989847
ITGB5	29.1868	-2.35189	0.596426	-3.9433	8.03675e-05	0.00463713
ERC1	22.6289	-0.855331	0.591207	-1.44675	0.147966	0.581517
XPO1	198.455	0.830517	0.291902	2.84519	0.00443845	0.0927521
RNF13	28.835	-0.153652	0.575762	-0.266867	0.789572	0.956701
PALB2	5.96837	0.487949	0.674923	0.722969	0.469699	NA
DOPEY1	15.7487	0.179976	0.652829	0.275686	0.782789	0.954335
LYRM2	5.17507	0.236696	0.67545	0.350428	0.726018	NA
KAT6A	27.1169	0.16857	0.540294	0.311997	0.755043	0.944317
ZCCHC6	7.95058	-0.74977	0.680236	-1.10222	0.270366	NA
TNPO1	144.813	0.878627	0.315602	2.78397	0.00536978	0.108059
PLOD1	67.8837	0.00678833	0.415285	0.0163462	0.986958	0.996317
DIS3	38.2655	0.725798	0.488753	1.485	0.137544	0.564727
PIBF1	32.4355	0.361609	0.524529	0.689398	0.490573	0.843337
TDRD3	7.30772	0.591483	0.67841	0.871866	0.383281	NA
PDS5B	56.783	0.0305994	0.451788	0.0677296	0.946001	0.988925
OXCT1	15.6833	0.228607	0.62673	0.364761	0.71529	0.934552
CYLD	15.1809	0.30064	0.630768	0.476626	0.633628	0.906176
ZNF416	4.88156	-0.872155	0.670097	-1.30154	0.193075	NA
ZNF264	13.0245	-0.2402	0.643389	-0.373336	0.708898	0.934116
RPS5	130.528	-0.172669	0.364875	-0.473228	0.63605	0.906657
FAT1	1152.5	3.68947	0.228358	16.1565	1.02185e-58	1.66561e-55
YTHDC1	24.6868	0.10159	0.590124	0.17215	0.86332	0.971774
CHMP2B	11.4635	-1.14549	0.660668	-1.73384	0.0829468	0.469292
SMAP2	12.8733	0.401821	0.646119	0.621899	0.534008	0.865888
PPIE	29.1768	0.0982912	0.571772	0.171906	0.863511	0.971774
ZMPSTE24	52.7345	0.137297	0.440353	0.311789	0.755201	0.944317
STARD7	55.8773	0.0754257	0.482328	0.156378	0.875735	0.973702
REST	32.956	-0.484975	0.516019	-0.93984	0.3473	0.757829
GSTP1	264.348	0.205473	0.281999	0.728631	0.466227	0.829867
APLP2	247.609	-0.847454	0.274718	-3.08482	0.00203678	0.0565099
KIAA1467	20.7388	0.740639	0.580839	1.27512	0.202267	0.653509
WBP11	18.8927	0.621063	0.619302	1.00284	0.315936	0.739441
EIF3I	170.385	0.454759	0.30086	1.51153	0.130653	0.552438
TXLNA	59.1215	-0.440303	0.43655	-1.0086	0.313168	0.737106
NCOA1	18.9691	-0.106186	0.611483	-0.173654	0.862137	0.971774
AGBL5	14.8935	0.236357	0.62342	0.379129	0.704592	0.932597
KIF3C	10.2752	-1.00195	0.666235	-1.5039	0.132607	NA
RAB10	26.1381	-0.941967	0.573188	-1.64338	0.100304	0.498495
HADHA	21.3729	1.01522	0.624333	1.62608	0.103932	0.503541
MAPRE3	8.19472	0.217657	0.673937	0.322964	0.746723	NA
CAD	33.3592	0.41065	0.5191	0.791081	0.428897	0.809693
CD59	60.6566	-0.810099	0.430089	-1.88356	0.0596242	0.404106
BCORL1	24.4264	0.26156	0.561464	0.465852	0.641321	0.909073
ATRX	78.6656	-1.26838	0.398432	-3.18342	0.00145546	0.0445521
TAF9	39.0075	0.168841	0.486309	0.347189	0.728449	0.936902
MYNN	27.0842	0.38245	0.550293	0.694994	0.487059	0.840193
SCAMP1	77.8465	0.539899	0.404075	1.33613	0.181506	0.629529
PREP	28.3721	-0.436796	0.551316	-0.792278	0.428199	0.809287
HACE1	20.3469	-0.25971	0.595565	-0.436074	0.662783	0.91922
SEH1L	17.6744	0.632955	0.604923	1.04634	0.295404	0.723222
WDR47	32.2097	0.0430542	0.521484	0.0825609	0.934201	0.987584
WDFY1	28.4628	0.120645	0.546613	0.220714	0.825315	0.963681
SLC25A24	45.8737	0.561346	0.492146	1.14061	0.254033	0.690456
MAP3K4	11.425	-0.0368472	0.671783	-0.0548499	0.956258	0.990522
IGSF9	9.23332	0.120325	0.679602	0.177052	0.859467	NA
ABCB1	174.156	-0.697137	0.312428	-2.23135	0.0256578	0.28306
ZNF213	15.4597	-0.669401	0.658509	-1.01654	0.309372	0.73163
AKR1B1	84.9261	0.116002	0.397467	0.291854	0.770398	0.948883
CPNE3	55.2035	-0.521274	0.452308	-1.15248	0.249125	0.688533
RRN3	16.2619	-0.00997746	0.628284	-0.0158805	0.98733	0.996317
CTTN	68.1883	-1.42879	0.443148	-3.22419	0.0012633	0.0407758
MTIF2	9.74035	0.539979	0.677296	0.797257	0.425302	NA
DDHD2	31.1596	-0.130642	0.537281	-0.243155	0.807886	0.960491
EPS15	78.5699	0.808271	0.383367	2.10835	0.035001	0.326236
CHERP	32.411	0.808761	0.561155	1.44124	0.149516	0.58341
ATG16L1	26.6628	-0.690424	0.582589	-1.1851	0.235979	0.682123
USP40	11.2029	-0.264364	0.665997	-0.396945	0.691408	0.929235
POMGNT1	12.5818	-0.474181	0.648293	-0.731431	0.464516	0.829551
MAST2	13.7916	0.229251	0.647483	0.354064	0.723291	0.935314
DNAJA1	68.6702	-0.465243	0.422341	-1.10158	0.270643	0.705273
B4GALT1	14.9873	0.199268	0.66389	0.300153	0.764061	0.94775
CHMP5	66.5712	-0.323238	0.433383	-0.745849	0.455759	0.826243
DIMT1	22.7295	0.120673	0.581106	0.20766	0.835494	0.963886
IPO11	19.2657	0.228992	0.604173	0.379018	0.704675	0.932597
EIF2AK1	163.17	0.312766	0.340607	0.918259	0.358484	0.765518
EPDR1	12.9426	-0.897204	0.650514	-1.37922	0.167826	0.613606
SEPHS1	13.4543	-0.233012	0.640029	-0.364065	0.715809	0.934552
MRPL28	65.3986	-0.282268	0.427733	-0.659918	0.509307	0.856508
HBQ1	14.1133	-1.18974	0.663336	-1.79356	0.0728827	0.440432
ITPKC	7.06914	0.1197	0.679117	0.176258	0.860091	NA
RBM22	19.2575	-0.662645	0.604793	-1.09566	0.273229	0.705385
TMED2	140.984	0.172485	0.332636	0.518539	0.604082	0.892908
ZFAND6	34.3454	-0.159093	0.537239	-0.296131	0.76713	0.948632
HUWE1	162.86	0.467592	0.314325	1.48761	0.136854	0.563155
ALG9	20.0595	0.26278	0.606952	0.43295	0.665051	0.919769
MTMR2	26.2761	-0.233612	0.55498	-0.420938	0.6738	0.923608
PPP1R15A	11.7828	0.397591	0.648541	0.613054	0.539841	0.871141
HSD17B14	4.11506	-0.402969	0.660588	-0.610016	0.541851	NA
ACHE	7.87192	0.953828	0.679715	1.40328	0.160534	NA
FTL	49.0667	-1.23949	0.466119	-2.65916	0.0078335	0.142269
SRRT	29.2368	-0.665291	0.535358	-1.2427	0.213977	0.661229
BAX	37.5637	-0.676473	0.497289	-1.36032	0.173728	0.619615
PIGS	19.7286	-0.436272	0.614139	-0.710379	0.477469	0.835731
ATXN7L3	12.1041	-1.31939	0.662599	-1.99123	0.0464558	0.367705
PGS1	25.3475	0.0283401	0.557664	0.0508194	0.959469	0.990616
PSMC5	126.768	-0.327785	0.33204	-0.987187	0.323551	0.743812
UIMC1	10.1805	-0.552054	0.669041	-0.825142	0.409291	NA
MMP2	321.469	-0.320111	0.256897	-1.24607	0.21274	0.661229
LPCAT2	81.0107	0.0636735	0.402007	0.158389	0.87415	0.973435
GNAO1	6.18206	1.6329	0.67926	2.40394	0.0162196	NA
OGFOD1	30.9829	0.49116	0.529852	0.926977	0.353938	0.765025
SH3BP2	10.4227	0.239482	0.661043	0.362279	0.717144	NA
NOP14	10.1326	0.834927	0.675743	1.23557	0.216619	NA
ADD1	81.7639	-0.920946	0.40047	-2.29966	0.0214675	0.261459
TXNDC16	31.6289	0.390766	0.52405	0.745666	0.455869	0.826243
C14orf166	57.1218	-0.282917	0.435762	-0.649245	0.51618	0.858279
GMCL1	11.9002	-1.05677	0.657477	-1.60731	0.107986	0.511125
SF3B2	132.224	0.995552	0.344883	2.88664	0.00389383	0.0843447
KLHL42	15.8605	0.090707	0.663268	0.136758	0.891222	0.978185
GNAS	56.1706	0.0992489	0.439345	0.225902	0.821278	0.963681
DNM1L	55.8459	-1.00152	0.443669	-2.25737	0.023985	0.275143
PHACTR3	4.41613	0.326896	0.670026	0.487885	0.625631	NA
ERGIC2	15.7925	-0.388162	0.621378	-0.624679	0.532182	0.865273
AURKA	7.19825	-0.0419766	0.679537	-0.0617723	0.950744	NA
PIR	56.5475	1.24847	0.43817	2.84928	0.00438183	0.0921598
AAMDC	11.0818	-0.89288	0.66034	-1.35215	0.176326	0.622232
METTL2A	3.22506	-0.256373	0.649885	-0.39449	0.69322	NA
CNOT3	25.0187	0.27121	0.560994	0.483445	0.62878	0.904322
PTPN4	4.99843	-0.402715	0.672992	-0.598395	0.549576	NA
DDX18	35.4203	0.233935	0.508363	0.460173	0.645392	0.911793
KHSRP	67.7677	-0.233622	0.408901	-0.571342	0.567768	0.882653
GNA11	20.7051	-0.954625	0.600975	-1.58846	0.112182	0.518644
ASAP3	9.90663	0.079633	0.663532	0.120014	0.904472	NA
EDEM2	14.9842	0.233235	0.637666	0.365764	0.714541	0.934552
TPX2	22.7476	0.960268	0.566947	1.69375	0.0903121	0.479898
PDRG1	11.3619	0.341461	0.666524	0.5123	0.608441	0.894551
EPB41L1	7.35649	0.100482	0.68042	0.147677	0.882598	NA
ANKRD10	8.39353	-0.644108	0.677222	-0.951103	0.341552	NA
TGDS	9.15134	-0.151285	0.668518	-0.226299	0.820969	NA
COQ9	29.0068	-0.528158	0.557079	-0.948084	0.343087	0.75417
ARHGAP28	26.3685	-1.97829	0.580377	-3.40863	0.000652889	0.0251884
CRLS1	11.2013	0.206811	0.653239	0.316593	0.751552	0.943695
PPP1R13B	14.7812	-0.746265	0.636689	-1.1721	0.241156	0.684871
ATRN	101.117	0.136405	0.370032	0.368631	0.712403	0.934552
FKBP1A	22.7527	0.137449	0.569918	0.241174	0.809421	0.960754
NSFL1C	22.5705	0.0571385	0.573036	0.0997119	0.920573	0.985639
C20orf194	8.43805	-0.176577	0.678137	-0.260385	0.794567	NA
ZNF343	10.3613	0.978269	0.664339	1.47254	0.140874	NA
EBF4	26.3783	-1.02666	0.634217	-1.61879	0.105493	0.505374
CPXM1	71.7315	-0.554656	0.432116	-1.28358	0.199289	0.650477
MAVS	15.2476	0.293313	0.626972	0.467824	0.63991	0.908748
LZTS3;	8.57937	0.111647	0.676167	0.165117	0.868852	NA
XRN2	72.8309	-0.11766	0.404689	-0.290741	0.771249	0.94932
KIZ	49.2632	1.49743	0.493766	3.03267	0.00242398	0.0634183
DYNLL1	100.587	-0.644042	0.376689	-1.70974	0.0873132	0.474392
SNX5	15.4894	0.507773	0.620662	0.818115	0.413292	0.802699
RPL6	68.8797	0.573864	0.405801	1.41415	0.157318	0.600443
MAPKAPK5	3.34949	-0.229234	0.65125	-0.35199	0.724846	NA
RBBP9	12.3284	-0.731252	0.654262	-1.11767	0.263706	0.699497
ANAPC5	79.4669	0.402176	0.399035	1.00787	0.313516	0.737106
SLC23A2	29.6121	0.242129	0.533485	0.453863	0.649927	0.912206
TMEM230	35.3805	-1.46583	0.593636	-2.46925	0.0135398	0.196357
KDM2B	10.919	-0.58172	0.678744	-0.857054	0.391415	NA
GCN1L1	140.674	1.42208	0.349436	4.06965	4.70835e-05	0.00295177
RPLP0	29.1083	0.585584	0.536399	1.09169	0.274968	0.705822
PXN	8.74937	0.702241	0.674681	1.04085	0.297945	NA
TRMT6	17.1246	0.109473	0.607946	0.18007	0.857098	0.969631
CHGB	57.3681	0.437916	0.426968	1.02564	0.305061	0.72887
PEBP1	66.7651	-0.40565	0.415503	-0.976288	0.328922	0.744642
BRAP	14.6808	-0.168728	0.653109	-0.258346	0.79614	0.958393
ERP29	18.3656	-0.293388	0.607757	-0.48274	0.62928	0.904322
FUS	124.727	-0.335021	0.34262	-0.97782	0.328163	0.743812
ZNF302	20.366	-1.4184	0.63836	-2.22193	0.0262877	0.287095
GRAMD1A	40.3003	-0.581467	0.493781	-1.17758	0.238964	0.683356
HEPH	41.7416	-1.50212	0.495467	-3.03172	0.00243168	0.0634183
CDIP1	18.4106	-0.246764	0.611669	-0.403427	0.686634	0.92848
CMTM1	23.0324	0.176466	0.575572	0.306593	0.759153	0.945176
GANAB	453.694	0.12082	0.240696	0.501962	0.615694	0.897465
GMIP	10.3579	-0.313301	0.665955	-0.470454	0.638031	NA
RBM41	9.24104	0.257848	0.67076	0.384411	0.700674	NA
BIRC5	35.9454	0.403264	0.593079	0.679949	0.496537	0.846921
MLF2	113.432	-0.153459	0.383699	-0.399945	0.689197	0.929235
DDX24	43.441	0.401669	0.528498	0.760021	0.447242	0.821294
ZBTB25	12.4318	0.036629	0.654923	0.0559287	0.955399	0.990522
NECAP1	20.5807	-0.0722969	0.596889	-0.121123	0.903594	0.980291
DHX32	11.0013	-0.0802766	0.655018	-0.122556	0.902458	NA
RCOR1	16.5144	0.323144	0.609617	0.530077	0.596059	0.889305
GPATCH2L	22.6279	0.964119	0.583043	1.6536	0.098209	0.493705
LTBP4	55.5874	2.29637	0.487588	4.70967	2.48124e-06	0.000265664
SPTLC1	51.4218	0.386816	0.44367	0.871855	0.383288	0.78241
PAPOLA	64.4369	0.133145	0.427481	0.311464	0.755448	0.944317
CCNK	26.5837	0.632804	0.596949	1.06006	0.289116	0.71757
PCBP4	41.4462	0.0769217	0.480257	0.160168	0.872749	0.973023
YPEL3	15.6505	0.548371	0.637129	0.860691	0.389408	0.787513
MRPS33	20.2922	-0.675663	0.591757	-1.14179	0.253541	0.690456
NDUFB2	29.3736	-0.141556	0.530251	-0.26696	0.7895	0.956701
NUDC	38.3641	0.0814867	0.486949	0.167341	0.867101	0.973023
MAEA	23.6173	-0.917025	0.59574	-1.5393	0.12373	0.540231
STRN4	54.4584	-0.256372	0.438704	-0.584385	0.558961	0.877349
MUL1	21.9714	-0.138911	0.596959	-0.232698	0.815996	0.963416
TFAP4	14.7434	0.969013	0.627752	1.54362	0.122679	0.538996
PDCD7	11.3249	0.747955	0.668482	1.11889	0.263189	0.699226
SPG21	13.6091	-0.230531	0.640616	-0.359858	0.718953	0.934552
DNAJB11	57.8738	-0.323385	0.442912	-0.730135	0.465308	0.829551
CHRD	20.8266	-0.981112	0.636945	-1.54034	0.123477	0.540231
RAB11FIP3	10.5757	-0.0727805	0.662337	-0.109884	0.912501	NA
GNPTG	25.4848	0.224143	0.555944	0.403176	0.686819	0.92848
GOLGA3	46.6901	-0.0121902	0.47493	-0.0256674	0.979523	0.995718
PABPC4	29.1663	0.199922	0.543083	0.368123	0.712781	0.934552
MCOLN1	34.8531	-0.981539	0.560781	-1.75031	0.0800652	0.461153
USP48	28.8922	0.202898	0.588417	0.34482	0.73023	0.93704
EFNB1	4.40313	-0.783776	0.66843	-1.17256	0.240971	NA
PDPR	10.4403	-0.489485	0.669569	-0.731045	0.464752	NA
AARS	159.249	1.32319	0.311669	4.24549	2.18112e-05	0.00154693
GLG1	183.766	0.0501595	0.325117	0.154282	0.877388	0.973751
KIF4A	18.9052	0.0550157	0.619828	0.0887596	0.929273	0.986679
PLEKHG2	30.4908	-0.736551	0.544778	-1.35202	0.176369	0.622232
DLL3	26.5707	1.11882	0.546825	2.04602	0.040754	0.345534
NAT14	30.1207	1.38452	0.529944	2.61258	0.00898617	0.152976
EXOC1	36.3254	-0.474505	0.523749	-0.905979	0.364947	0.770545
RBM27	36.1138	0.211008	0.538617	0.391759	0.695237	0.929666
OSBPL8	49.0787	-0.0248949	0.478724	-0.0520027	0.958527	0.990522
DTX2	8.32931	0.382165	0.677587	0.564009	0.572748	NA
PUS7	22.8207	0.0824284	0.615235	0.133979	0.893419	0.978185
NRCAM	27.7577	0.990007	0.549728	1.8009	0.071718	0.437356
LAMB1	892.409	0.792963	0.206904	3.83251	0.000126841	0.00694959
TXNL1	49.2283	-0.0358442	0.456003	-0.0786053	0.937347	0.987584
CMTM6	36.8823	-0.348423	0.52731	-0.660755	0.508769	0.855825
PK	16.7106	1.04788	0.61227	1.71147	0.0869938	0.474392
FH	43.257	0.329564	0.507896	0.64888	0.516416	0.858279
ALKBH5	20.1752	0.201895	0.58821	0.343235	0.731421	0.937611
SPAG7	30.1528	0.583671	0.557994	1.04602	0.295553	0.723222
ORC6	11.7352	-0.223532	0.656152	-0.34067	0.733352	0.938696
ZFHX4	16.0341	0.0104236	0.6156	0.0169324	0.986491	0.996317
ZC3HC1	23.9185	0.336239	0.578716	0.581008	0.561235	0.878776
CCDC80	16.9674	-0.79043	0.641419	-1.23231	0.217832	0.663724
PSME1	90.5742	0.117622	0.379963	0.309561	0.756895	0.944619
PPP2R3C	15.5871	0.165753	0.619163	0.267705	0.788926	0.956595
HAUS4	3.75834	-0.13516	0.661445	-0.20434	0.838088	NA
JPH4	7.38501	0.476552	0.680177	0.700629	0.483534	NA
SLC22A17	122.067	0.140325	0.355483	0.394746	0.69303	0.929417
RNF31	14.6609	0.0467831	0.641895	0.0728828	0.941899	0.987733
G2E3	18.3633	0.787457	0.622572	1.26484	0.205927	0.656549
HECTD1	83.1245	-0.412715	0.4081	-1.01131	0.311869	0.735401
HNRNPC	62.498	0.889438	0.449147	1.98028	0.0476721	0.369722
SUPT16H	91.2173	0.348022	0.371512	0.936771	0.348876	0.75942
TOX4	34.6727	0.120179	0.518317	0.231864	0.816644	0.963416
GEMIN2	8.89396	1.73222	0.678372	2.5535	0.0106646	NA
TINF2	16.0852	0.0892459	0.617712	0.144478	0.885123	0.975543
SEMA6A	22.7527	0.561435	0.601581	0.933264	0.350683	0.761644
TRPM7	14.7681	-0.828837	0.633144	-1.30908	0.190507	0.639149
TYRO3	9.72563	0.95297	0.674338	1.41319	0.157599	NA
WDR76	31.9763	-0.0462409	0.547711	-0.0844258	0.932718	0.987548
CAPN3	6.57567	-0.99503	0.680438	-1.46234	0.143648	NA
SNAP23	32.0139	-0.447864	0.541031	-0.827797	0.407786	0.801213
PHGDH	169.083	0.234299	0.314568	0.744829	0.456375	0.826243
EZR	38.6007	-1.17424	0.514524	-2.2822	0.0224778	0.266949
MYL6	573.827	-0.963538	0.226049	-4.26252	2.02136e-05	0.00148082
AGO1	21.2544	-0.530951	0.61404	-0.864685	0.387212	0.785997
CLSPN	6.39467	0.0917372	0.680408	0.134827	0.892749	NA
RFFL	7.35117	-0.649342	0.68064	-0.954016	0.340076	NA
UNC13D	83.7973	-0.684329	0.441239	-1.55093	0.12092	0.53499
MFSD11	27.6273	-1.28157	0.558787	-2.29349	0.0218198	0.263589
DPYSL2	140.761	-0.224392	0.33443	-0.670967	0.502242	0.85055
GPATCH2	24.5126	0.292928	0.557411	0.525516	0.599225	0.88956
CDC45	6.31389	-0.0246945	0.679039	-0.0363669	0.97099	NA
COMT	53.7843	0.10263	0.46199	0.222147	0.824199	0.963681
ECHDC1	23.3578	0.696378	0.560764	1.24184	0.214296	0.661229
LRRFIP2	35.6179	-0.730964	0.548754	-1.33204	0.182846	0.631775
SEC22C	23.1268	0.307508	0.573903	0.535818	0.592084	0.889305
HDAC6	22.4199	-1.26467	0.60069	-2.10537	0.035259	0.326547
CDC23	27.1898	0.326139	0.55702	0.585508	0.558206	0.877349
AAAS	16.5062	-0.547614	0.614461	-0.891211	0.372816	0.774374
CBX5	45.4888	0.172875	0.47368	0.364961	0.715141	0.934552
SUCO	37.9958	-0.0120213	0.514926	-0.0233456	0.981375	0.995718
MSH2	15.4899	0.456929	0.624934	0.731163	0.464679	0.829551
MAP3K1	33.3526	0.509214	0.59941	0.849525	0.395589	0.793124
DHPS	98.2346	-0.123835	0.35881	-0.345126	0.73	0.937018
HOOK2	12.1372	-0.205436	0.650079	-0.316017	0.751989	0.943695
ARCN1	98.5436	0.491674	0.359867	1.36626	0.171856	0.618484
TMEM38B	17.8697	0.797676	0.618961	1.28873	0.197491	0.648677
PSMD5	34.3002	0.605555	0.506793	1.19488	0.232135	0.678206
NUP188	46.0084	0.537425	0.472305	1.13788	0.255171	0.690456
NANS	8.40253	-0.0793767	0.6771	-0.11723	0.906677	NA
CWF19L1	7.73749	0.304954	0.677157	0.450345	0.652462	NA
SEMA4G	10.7862	0.625841	0.670241	0.933755	0.35043	NA
BTAF1	21.8614	0.657197	0.570913	1.15113	0.249677	0.688533
IKZF5	8.94349	0.0144892	0.670045	0.0216243	0.982748	NA
CYP26A1	616.143	-6.63045	0.404581	-16.3885	2.31235e-60	5.02551e-57
WAC	37.7202	-0.028813	0.492198	-0.0585396	0.953319	0.990226
CREM	4.68291	-0.28442	0.668922	-0.425191	0.670697	NA
NUBP2	6.77075	0.705702	0.680548	1.03696	0.299754	NA
SRPK1	44.1669	1.35215	0.502884	2.68879	0.00717108	0.13397
BRPF3	7.26151	-1.12294	0.680335	-1.65057	0.0988258	NA
MRPS18A	21.3958	0.985634	0.57965	1.70039	0.0890568	0.476194
TMEM14A	32.621	0.109651	0.519356	0.211128	0.832787	0.963681
EFHC1	5.23328	0.188993	0.671996	0.281242	0.778525	NA
HSP90AB1	299.22	0.339722	0.272485	1.24676	0.212487	0.661133
CDC5L	78.4123	0.293756	0.650686	0.451456	0.651661	0.912206
SIRT1	20.4781	0.468615	0.596838	0.785163	0.432358	0.812385
HNRNPH3	90.0998	-0.594631	0.392383	-1.51544	0.129662	0.550747
IFT74	15.0945	0.208206	0.664456	0.313348	0.754016	0.944317
ABL1	32.4426	1.04969	0.553416	1.89675	0.0578616	0.401338
ACOT7	21.6704	0.101655	0.587202	0.173118	0.862559	0.971774
SH3GLB1	48.3092	-1.02455	0.479902	-2.13491	0.0327682	0.31781
SCD	39.5753	0.7601	0.526847	1.44273	0.149096	0.58341
TMED1	15.1903	-0.749956	0.629918	-1.19056	0.233826	0.679745
ABLIM1	19.5233	0.554396	0.590947	0.938149	0.348168	0.758461
ERMP1	24.2531	0.942045	0.565671	1.66536	0.0958415	0.490874
RAB18	48.8822	-0.5857	0.675974	-0.866453	0.386242	0.78476
PRTFDC1	9.81105	-1.26968	0.67164	-1.89041	0.058703	NA
TSPAN15	9.13401	-0.259255	0.671791	-0.385915	0.699559	NA
H2AFY2	25.8782	-0.103029	0.550993	-0.186988	0.85167	0.969591
FAM21A	2.73631	0.3996	0.632135	0.632143	0.527294	NA
MYO9B	34.1261	-0.265303	0.506832	-0.523453	0.600659	0.890067
PSMD8	129.497	0.211104	0.338258	0.624091	0.532568	0.865273
FBXL19	6.16485	0.513539	0.680634	0.754501	0.450549	NA
SETD1A	13.9741	-0.799546	0.639396	-1.25047	0.211127	0.661133
BCL7C	16.2999	-1.36339	0.627904	-2.17133	0.0299062	0.306741
EFNA2	8.40073	-0.567089	0.675042	-0.84008	0.400864	NA
CIRBP	82.7951	-0.962815	0.419839	-2.2933	0.021831	0.263589
ATP5D	20.3914	0.591024	0.631026	0.936608	0.34896	0.75942
HNRNPM	50.3127	-0.647439	0.461018	-1.40437	0.160209	0.602748
NDUFB7	61.5145	-0.492197	0.440647	-1.11699	0.263999	0.699705
TECR	50.34	-0.0779091	0.527261	-0.147762	0.882531	0.974921
TIMM13	44.9632	0.862466	0.541714	1.59211	0.111361	0.517145
CDC34	19.2003	-0.304768	0.592748	-0.514161	0.607139	0.894183
MTAP	20.1941	-0.290312	0.612105	-0.474285	0.635297	0.90646
POLR2E	55.5123	-0.417883	0.437158	-0.955909	0.339118	0.751584
IZUMO4	11.6223	-0.829367	0.654946	-1.26631	0.2054	0.655833
PALM	27.7929	-0.930665	0.548206	-1.69765	0.0895729	0.477918
MKNK2	23.7769	0.453341	0.561942	0.80674	0.419817	0.80648
ARVCF	35.3888	0.184315	0.53089	0.347181	0.728455	0.936902
TRMT2A	16.8519	0.148011	0.616023	0.240269	0.810122	0.960909
RANBP1	21.2564	-0.512424	0.606529	-0.844846	0.398197	0.795984
ZDHHC8	26.2023	-0.995927	0.58579	-1.70014	0.0891038	0.476194
KLHL22	15.9351	-1.01826	0.629268	-1.61817	0.105627	0.505645
MED15	35.8495	0.356263	0.503322	0.707823	0.479055	0.836263
SNAP29	12.3351	-0.257159	0.651146	-0.394933	0.692892	0.929417
CRKL	27.736	-0.236152	0.543598	-0.434423	0.663981	0.91922
LZTR1	25.4897	-0.946874	0.561724	-1.68566	0.0918617	0.483405
MMP11	16.0723	-0.255574	0.615678	-0.41511	0.678061	0.92512
SMARCB1	51.481	0.00758351	0.483759	0.0156762	0.987493	0.996317
DDT	7.91558	-0.612528	0.67725	-0.904434	0.365765	NA
CABIN1	27.0266	-0.356013	0.559278	-0.636558	0.524413	0.861469
SUSD2	32.665	-0.28651	0.536388	-0.534146	0.59324	0.889305
SF3A1	86.2187	0.208428	0.406359	0.512915	0.608011	0.894551
RNF215	13.7246	0.092558	0.65314	0.141712	0.887307	0.976083
SEC14L2	3.2179	-0.200236	0.648413	-0.308809	0.757467	NA
SPECC1L	42.3332	-0.690426	0.501334	-1.37718	0.168457	0.614188
PPIL2	17.6616	-0.0259967	0.603316	-0.0430898	0.96563	0.991481
SNRPD3	90.5748	-0.200921	0.378855	-0.530337	0.595878	0.889305
PES1	20.7085	0.789587	0.600204	1.31553	0.188331	0.637792
MAPK1	27.4962	-0.294061	0.540866	-0.543686	0.586658	0.886353
GGT1	5.36491	0.339079	0.679574	0.498959	0.617809	NA
PPM1F	21.4081	0.0947071	0.591573	0.160094	0.872807	0.973023
TOP3B	12.9992	-0.435358	0.66169	-0.657948	0.510571	0.856797
DGCR14	9.49238	0.395679	0.676054	0.585278	0.558361	NA
SLC25A1	36.2402	-0.843542	0.557795	-1.51228	0.130463	0.552195
ADRBK2	10.481	0.42577	0.658552	0.646524	0.51794	NA
GGA1	26.0542	-0.207436	0.56542	-0.366871	0.713715	0.934552
SH3BP1	9.53859	0.476831	0.675289	0.706113	0.480118	NA
LGALS1	372.833	-0.411819	0.242219	-1.70019	0.089095	0.476194
HPS4	32.9045	-0.843426	0.59454	-1.41862	0.15601	0.598343
SRRD	9.03775	-0.354227	0.67417	-0.525428	0.599286	NA
PATZ1	29.845	-0.0781061	0.53075	-0.147162	0.883004	0.974921
TRIOBP	37.4682	-1.09411	0.505407	-2.16481	0.0304022	0.307321
TFIP11	12.3203	0.448904	0.645037	0.695936	0.486469	0.840183
ANKRD54	11.0944	-0.0638344	0.668429	-0.0954993	0.923918	0.985639
EIF3L	69.2244	-0.641922	0.428629	-1.49762	0.134233	0.559504
NHP2L1	62.2713	0.525791	0.451689	1.16405	0.244402	0.68715
MICALL1	9.52214	-0.221611	0.666114	-0.332693	0.739366	NA
POLR2F	11.9541	-0.8607	0.669295	-1.28598	0.19845	0.649386
CCDC134	8.07029	0.20247	0.674103	0.300354	0.763907	NA
DEPDC5	13.3289	-0.255809	0.64241	-0.398202	0.690481	0.929235
PICK1	10.0584	0.0186497	0.662964	0.0281308	0.977558	NA
TTC28	38.5262	-0.181967	0.509287	-0.357297	0.720869	0.934552
SEPT3	4.19116	-0.023454	0.669078	-0.0350542	0.972037	NA
DDX17	79.0549	-0.478431	0.398062	-1.2019	0.229402	0.674955
TCF20	7.03541	-0.75764	0.680623	-1.11316	0.265641	NA
HSCB	4.49995	-0.308275	0.662837	-0.465084	0.641871	NA
TOMM22	14.7329	-0.394373	0.632443	-0.62357	0.53291	0.865281
XBP1	105.554	0.394973	0.385433	1.02475	0.30548	0.72887
RTCB	34.8114	0.0602398	0.517368	0.116435	0.907308	0.981005
FBXO7	39.4489	-0.295064	0.496432	-0.594369	0.552266	0.875586
GTPBP1	18.4422	0.711681	0.610929	1.16492	0.244053	0.68715
POLDIP3	17.4061	0.0853223	0.61094	0.139657	0.888931	0.976712
PPP6R2	25.6964	-0.390059	0.575642	-0.677607	0.498021	0.846921
SBF1	35.935	-0.301049	0.502105	-0.599573	0.548791	0.873941
SUN2	18.9044	-0.724035	0.608369	-1.19013	0.233997	0.679745
CYB5R3	55.8024	0.102478	0.491369	0.208555	0.834795	0.963886
DNAL4	6.15901	-0.454517	0.680567	-0.667851	0.504229	NA
LMF2	34.1219	-0.769082	0.518525	-1.48321	0.138018	0.56525
RHBDD3	5.50714	0.434599	0.679873	0.639236	0.52267	NA
PACSIN2	11.4793	-0.0336494	0.651219	-0.0516714	0.958791	0.990522
AP1B1	78.1312	-0.136278	0.411176	-0.331434	0.740317	0.940819
HMGXB4	19.9938	1.13994	0.616324	1.84958	0.0643745	0.418755
TOM1	6.84157	0.258406	0.677395	0.38147	0.702855	NA
CHKB	13.1074	-0.347915	0.640196	-0.54345	0.58682	0.886353
THOC5	47.7273	0.514684	0.477458	1.07797	0.281049	0.70944
MCM5	16.3154	-0.600398	0.625384	-0.960048	0.337031	0.74912
ARSA	15.9569	-1.3334	0.629808	-2.11716	0.0342461	0.322666
TSPO	44.3241	0.391716	0.539442	0.72615	0.467747	0.830757
TTLL12	8.66543	0.886654	0.672069	1.31929	0.187072	NA
RPL3	50.8358	0.341869	0.456515	0.748865	0.453939	0.826034
ZMAT5	9.86911	0.0142382	0.669841	0.0212561	0.983041	NA
RBFOX2	105.362	-0.687042	0.368972	-1.86204	0.062597	0.41519
TAB1	11.1323	-0.244806	0.661226	-0.370231	0.711211	0.934552
ASCC2	21.5971	0.217673	0.583924	0.372776	0.709315	0.934116
MTMR3	28.0166	-0.104721	0.559171	-0.18728	0.851441	0.969591
MIEF1	11.9374	-0.485388	0.675448	-0.718616	0.472377	0.83358
MYH9	133.629	0.0714044	0.327049	0.218329	0.827173	0.963681
SAMM50	27.1752	-0.384405	0.551842	-0.696586	0.486062	0.840183
TXN2	22.1809	0.279691	0.586557	0.476835	0.63348	0.906162
FOXRED2	14.1959	-0.331675	0.637868	-0.519975	0.603081	0.892034
EIF3D	61.7298	0.00156351	0.445833	0.00350694	0.997202	0.999567
TNRC6B	13.4459	0.502576	0.635391	0.790971	0.428961	0.809693
SGSM3	26.0458	0.424303	0.56755	0.747604	0.454699	0.826243
IFT27	13.0592	-0.478973	0.642228	-0.745799	0.455789	0.826243
SLC25A17	20.0485	-0.04395	0.58493	-0.0751372	0.940106	0.987733
KCTD17	7.93982	-0.295463	0.680182	-0.434389	0.664006	NA
ST13	9.00615	-0.297079	0.670241	-0.443242	0.657591	NA
RBX1	46.7783	-0.223755	0.473831	-0.472226	0.636766	0.906989
EP300	33.7467	-0.501409	0.519057	-0.965999	0.334045	0.747375
CHADL	9.12729	-0.634693	0.680624	-0.932517	0.351069	NA
RANGAP1	15.8816	0.131779	0.621663	0.211978	0.832124	0.963681
ZC3H7B	15.1938	-0.556044	0.634247	-0.876699	0.38065	0.780452
PHF5A	13.8238	0.310988	0.63566	0.489237	0.624674	0.901852
ACO2	19.0484	-0.529468	0.606998	-0.872273	0.383059	0.78241
TRMU	1.33691	0.139168	0.538662	0.258358	0.79613	NA
PMM1	4.99887	-0.641402	0.674562	-0.950841	0.341685	NA
CERK	9.18631	-0.39429	0.677098	-0.582324	0.560349	NA
BRD1	21.3273	-0.33886	0.583579	-0.580658	0.561471	0.878776
ZBED4	24.4311	0.176894	0.577479	0.306321	0.75936	0.945214
HDAC10	12.0685	-0.52164	0.679362	-0.767838	0.442583	0.819304
ABHD4	16.7518	-0.0961481	0.625677	-0.15367	0.87787	0.973751
KHNYN	24.6956	0.363482	0.566692	0.64141	0.521256	0.861183
FKBP3	42.7364	-0.034505	0.500419	-0.0689522	0.945028	0.988554
SDR39U1	18.6291	0.787264	0.604297	1.30278	0.192651	0.641192
RBM23	38.8415	-1.47946	0.540984	-2.73476	0.00624252	0.119466
PRMT5	8.88032	1.27285	0.675674	1.88383	0.0595881	NA
COCH	47.7518	-0.240645	0.496657	-0.484529	0.62801	0.904156
SOS2	35.5519	-1.14046	0.538495	-2.11786	0.0341869	0.322666
NIN	11.2541	-0.0702889	0.671846	-0.104621	0.916677	0.984195
PSMC6	36.1064	0.657982	0.536651	1.22609	0.220165	0.66429
GNPNAT1	20.8736	1.49982	0.591164	2.53707	0.0111786	0.174192
CNIH1	44.6833	-0.536524	0.479555	-1.1188	0.263227	0.699226
CGRRF1	7.82808	0.069412	0.675672	0.10273	0.918177	NA
ATP6V1D	19.0817	-0.584166	0.641761	-0.910256	0.362688	0.770268
PIGH	12.3009	-0.216336	0.66115	-0.327212	0.743508	0.942058
PSMA3	65.393	-0.396569	0.434225	-0.913281	0.361095	0.768888
VTI1B	16.3928	0.811451	0.612523	1.32477	0.185248	0.633715
TIMM9	12.1695	1.05042	0.652684	1.60938	0.107532	0.509528
TMED8	9.97073	0.902371	0.67107	1.34468	0.17873	NA
AHSA1	92.8017	0.131688	0.373106	0.352951	0.724125	0.935485
DAAM1	4.32619	-0.0305779	0.669703	-0.0456589	0.963582	NA
SPTLC2	34.6518	-0.649247	0.519668	-1.24935	0.211537	0.661133
LGMN	32.8831	1.14162	0.540367	2.11267	0.0346289	0.324864
SNW1	45.3223	0.295371	0.460862	0.64091	0.521581	0.861183
CHGA	41.7705	2.21434	0.487853	4.53895	5.65359e-06	0.000504951
ITPK1	6.95236	0.000368986	0.680574	0.000542169	0.999567	NA
DHRS7	105.973	0.645348	0.354996	1.8179	0.0690788	0.428408
PPM1A	43.0242	0.919394	0.488994	1.88017	0.0600844	0.405539
ERH	181.391	0.426617	0.291748	1.46228	0.143665	0.573811
HIF1A	225.942	-1.76007	0.289494	-6.07983	1.20312e-09	3.26847e-07
SRSF5	42.5052	-1.4351	0.519627	-2.76179	0.00574848	0.112892
EIF5	24.1577	-0.327609	0.586405	-0.558674	0.576384	0.885259
DICER1	37.4112	-0.303775	0.501101	-0.606215	0.544372	0.872647
MTHFD1	41.668	1.31946	0.52334	2.52123	0.0116944	0.178149
ZC3H14	17.3243	0.595365	0.632533	0.94124	0.346582	0.757276
TELO2	13.8941	0.0932027	0.645368	0.144418	0.88517	0.975543
PCNX	24.6835	-0.0455004	0.557148	-0.0816667	0.934912	0.987584
GSKIP	14.7866	0.0157393	0.629755	0.0249927	0.980061	0.995718
VRK1	8.57273	0.213243	0.672469	0.317105	0.751164	NA
PSMC1	16.6803	-0.709606	0.636322	-1.11517	0.264778	0.700631
RPS6KA5	7.51028	-0.274607	0.679956	-0.40386	0.686315	NA
SMEK1	38.4312	-0.0527384	0.494689	-0.106609	0.915099	0.984117
PSMB5	75.0278	0.454322	0.390998	1.16195	0.245254	0.687555
YY1	32.895	-0.528934	0.524039	-1.00934	0.312811	0.736825
ACIN1	36.6608	-0.192442	0.524007	-0.36725	0.713432	0.934552
CCNB1IP1	9.99469	0.968851	0.668672	1.44892	0.147361	NA
TRIP11	36.077	-0.718208	0.51545	-1.39336	0.16351	0.608844
APEX1	52.6645	-0.981388	0.457836	-2.14354	0.0320702	0.315231
PABPN1	45.5677	-0.150415	0.467587	-0.321683	0.747693	0.942544
EFS	14.4024	-0.0364301	0.637927	-0.0571069	0.95446	0.990226
ARHGAP5	15.0817	0.184753	0.629685	0.293405	0.769212	0.948883
CINP	22.3108	0.896066	0.571438	1.56809	0.11686	0.527778
SRP54	62.9253	0.181614	0.42062	0.431777	0.665903	0.919769
CHD8	59.0227	-0.442289	0.430344	-1.02776	0.304064	0.72887
PCK2	56.9733	1.30057	0.470014	2.76708	0.00565605	0.111412
KIAA0391	18.7339	0.453977	0.601245	0.755062	0.450212	0.821775
DCAF11	10.032	-0.00114228	0.678171	-0.00168436	0.998656	NA
PSMA6	40.2213	-0.118167	0.48268	-0.244815	0.8066	0.960104
NFKBIA	37.4514	-0.605296	0.512862	-1.18023	0.237908	0.683356
EMC9	11.5167	0.573672	0.653984	0.877196	0.38038	0.78039
PSME2	45.9039	-0.549431	0.468768	-1.17207	0.241167	0.684871
BRMS1L	10.8702	-1.05895	0.675674	-1.56725	0.117057	NA
REC8	117.285	-1.33641	0.396023	-3.37457	0.000739306	0.0275444
TM9SF1	37.9224	-0.0503901	0.492149	-0.102388	0.918449	0.985375
SEC23A	43.4713	1.0848	0.490318	2.21244	0.0269362	0.288381
PNN	23.4303	1.06182	0.565096	1.87901	0.0602427	0.405767
RABGGTA	12.3363	0.490807	0.651918	0.752865	0.451531	0.823202
NFATC4	28.3561	0.298329	0.539505	0.552968	0.580285	0.885659
PLTP	59.2019	0.148223	0.442418	0.335029	0.737604	0.940762
PCIF1	22.2058	0.614435	0.595126	1.03245	0.301863	0.72887
GSS	20.4954	0.121979	0.583828	0.208929	0.834504	0.963886
TRPC4AP	75.6236	-0.747497	0.432182	-1.72959	0.0837034	0.471051
PYGB	63.8913	-0.466953	0.429574	-1.08701	0.277031	0.706916
ABHD12	21.1212	-1.49347	0.619557	-2.41055	0.0159287	0.218182
PROCR	11.4291	0.708942	0.663306	1.0688	0.28516	0.712503
GINS1	8.18844	-0.406947	0.680019	-0.598435	0.54955	NA
NINL	14.7686	0.183247	0.626915	0.2923	0.770058	0.948883
UQCC1	16.158	-0.0203988	0.618655	-0.0329729	0.973696	0.994751
ZMYND8	29.61	-0.413645	0.530146	-0.780248	0.435245	0.814757
IFT52	14.0645	-0.636989	0.63571	-1.00201	0.316337	0.739441
MYBL2	14.7642	-0.703682	0.642283	-1.0956	0.273256	0.705385
NDRG3	43.4535	-0.201765	0.472069	-0.427404	0.669085	0.92155
C20orf24	36.517	0.930068	0.538798	1.72619	0.0843131	0.471864
STK4	25.4772	0.0895631	0.577774	0.155014	0.87681	0.973751
ADNP	64.7859	-0.0123639	0.41159	-0.0300392	0.976036	0.995279
PFDN4	28.0606	-0.216396	0.540965	-0.400019	0.689143	0.929235
CSTF1	15.7328	-0.202943	0.625211	-0.3246	0.745484	0.942544
RAE1	44.5334	0.0732708	0.470563	0.155709	0.876262	0.973751
TPD52L2	65.4001	-0.507272	0.447134	-1.1345	0.256586	0.691001
DNAJC5	11.6924	-0.762013	0.664533	-1.14669	0.25151	0.689881
NELFCD	38.8082	-0.0553124	0.485421	-0.113947	0.90928	0.982083
PRPF6	30.7478	0.290499	0.524808	0.553533	0.579898	0.885657
SLMO2	37.6912	0.63738	0.494617	1.28863	0.197526	0.648677
MTG2	9.07144	0.27067	0.668944	0.404622	0.685755	NA
PSMA7	97.9551	-0.76665	0.375135	-2.04367	0.0409866	0.345858
TCFL5	8.0843	-0.216059	0.678231	-0.318563	0.750058	NA
DIDO1	17.0709	-0.329586	0.61753	-0.533716	0.593538	0.889305
GID8	41.7923	-0.192043	0.482643	-0.3979	0.690704	0.929235
ARFGAP1	14.0311	0.143557	0.631434	0.22735	0.820151	0.963681
EEF1A2	47.6167	1.12623	0.457565	2.46136	0.013841	0.199213
GMEB2	8.25353	0.487187	0.675219	0.721525	0.470586	NA
CDC25B	23.5057	0.0419752	0.572462	0.073324	0.941548	0.987733
RNF24	13.411	0.217552	0.649175	0.335121	0.737534	0.940762
ARFRP1	11.4487	-0.763921	0.669194	-1.14155	0.253639	0.690456
TRIB3	38.0777	0.846615	0.530567	1.59568	0.11056	0.51476
RASSF2	5.50366	0.256332	0.679061	0.377479	0.705817	NA
CSNK2A1	25.1561	0.165634	0.557439	0.297134	0.766364	0.948632
CDS2	59.6099	-0.334614	0.425436	-0.786521	0.431563	0.811358
HM13	77.9905	-0.288132	0.393388	-0.732436	0.463903	0.829124
SEC23B	56.9098	0.224535	0.450473	0.498443	0.618172	0.897737
PLCB4	45.4296	0.725274	0.494574	1.46646	0.142522	0.573765
TM9SF4	68.0596	0.963392	0.46971	2.05104	0.0402633	0.344657
CRNKL1	27.0138	-0.0880249	0.553655	-0.158989	0.873678	0.973241
POFUT1	30.1318	-0.541241	0.556765	-0.972117	0.330992	0.745647
KIF3B	16.2804	0.283578	0.626911	0.452341	0.651023	0.912206
NOP56	41.803	-0.361696	0.477687	-0.757182	0.448941	0.821404
MANBAL	12.1671	0.335956	0.667175	0.50355	0.614578	0.897465
IDH3B	29.2672	-0.292897	0.538495	-0.543917	0.586498	0.886353
MAPRE1	50.4951	0.373306	0.50512	0.739045	0.45988	0.827226
CDK5RAP1	8.62738	0.742394	0.671065	1.10629	0.2686	NA
TTI1	37.0692	0.60686	0.495513	1.22471	0.220685	0.66432
RPRD1B	21.9049	0.156992	0.572703	0.274125	0.783989	0.954358
PXMP4	4.86384	-0.658874	0.674595	-0.976695	0.32872	NA
CHMP4B	26.5841	-0.304703	0.59015	-0.516314	0.605635	0.893987
CST3	50.7819	-0.739295	0.460233	-1.60635	0.108197	0.511562
ACTR5	12.5146	0.162998	0.656098	0.248436	0.803797	0.959923
AHCY	21.7488	0.12417	0.583926	0.212647	0.831602	0.963681
FAM83D	10.7723	0.18798	0.669929	0.280597	0.77902	NA
DHX35	9.23172	-0.631822	0.670507	-0.942305	0.346037	NA
DNTTIP1	21.6052	-0.550657	0.578409	-0.952021	0.341087	0.752329
MAP1LC3A	69.7258	-0.348942	0.426351	-0.818438	0.413107	0.802699
PIGU	15.9448	0.0382607	0.628549	0.0608714	0.951462	0.989847
ACOT8	16.0738	0.80651	0.613435	1.31475	0.188596	0.637792
APMAP	79.9117	0.194767	0.387824	0.502205	0.615523	0.897465
ZNF516	10.5607	0.401132	0.659449	0.608285	0.542999	NA
ADNP2	36.9355	0.583654	0.503422	1.15937	0.246305	0.688313
RBFA	6.50973	-1.21326	0.680293	-1.78344	0.0745145	NA
USP14	52.408	0.542072	0.439605	1.23309	0.217543	0.663724
VAPA	56.3677	0.36798	0.428987	0.857787	0.39101	0.788743
METTL4	4.11486	0.0249479	0.665125	0.0375086	0.97008	NA
LPIN2	8.93521	0.585098	0.672728	0.869739	0.384443	NA
SMCHD1	52.2645	0.191048	0.450804	0.423794	0.671716	0.922857
MYL12A	72.7268	-0.716466	0.404139	-1.77282	0.0762589	0.45047
CEP76	5.2102	-0.687625	0.676273	-1.01679	0.309255	NA
RNMT	40.7761	0.333116	0.491241	0.678111	0.497702	0.846921
ANKRD12	11.8572	-0.123324	0.651156	-0.189392	0.849786	0.968468
POLI	17.4103	0.317302	0.619227	0.512417	0.608359	0.894551
MIB1	52.1636	-0.374865	0.461723	-0.811884	0.416858	0.805688
RBBP8	13.7263	0.378654	0.632371	0.598784	0.549317	0.87421
RIOK3	12.3112	0.765552	0.670181	1.14231	0.253327	0.690456
CSTF2	15.4468	1.03966	0.64921	1.60143	0.109282	0.514085
PSMD10	24.3129	0.782086	0.612748	1.27636	0.201829	0.653064
PGRMC1	42.7135	-0.0668847	0.480209	-0.139282	0.889227	0.976712
POLA1	13.6636	0.51542	0.643474	0.800995	0.423134	0.807713
NKAP	23.4465	-0.379661	0.585982	-0.647906	0.517046	0.858889
NXT2	17.9808	-0.18371	0.609542	-0.30139	0.763117	0.947178
ALG13	7.97023	-0.0913062	0.677946	-0.134681	0.892864	NA
SRPX	2.98929	-0.136788	0.638552	-0.214216	0.830379	NA
XIAP	18.8572	-0.0282971	0.596828	-0.0474125	0.962184	0.99101
STAG2	137.901	0.908222	0.327172	2.77598	0.00550356	0.109067
ATP11C	27.3002	-0.856174	0.555354	-1.54167	0.123154	0.539262
ABCD1	7.24042	-0.235707	0.680334	-0.346458	0.728999	NA
CCDC22	6.78284	-0.743928	0.680636	-1.09299	0.274398	NA
SYP	20.9753	2.94122	0.606717	4.84776	1.2486e-06	0.000154086
PLP2	26.36	0.892933	0.549595	1.62471	0.104224	0.503541
PLS3	20.1784	0.788593	0.61186	1.28885	0.197451	0.648677
NAA10	26.7896	-0.161967	0.671057	-0.241361	0.809275	0.960754
RENBP	9.71935	-0.460521	0.673041	-0.684239	0.493824	NA
ELF4	12.3147	1.15098	0.660488	1.74262	0.0814002	0.465961
SMARCA1	81.1602	-0.268748	0.394596	-0.681071	0.495826	0.846723
RBBP7	70.542	-0.179132	0.401945	-0.445663	0.655841	0.913498
SLC25A14	5.6673	-0.0754968	0.679041	-0.111182	0.911472	NA
SCML2	4.74221	-0.00219686	0.66829	-0.00328728	0.997377	NA
SLC35A2	10.5143	-0.587027	0.670382	-0.87566	0.381215	NA
PQBP1	10.14	-0.683288	0.667205	-1.0241	0.305786	NA
PCSK1N	35.7868	-0.459971	0.504262	-0.912167	0.361681	0.769634
EMD	62.0705	-0.239569	0.451364	-0.530767	0.595581	0.889305
PGK1	110.905	0.352155	0.351698	1.0013	0.316682	0.739441
MAGT1	66.256	-0.164994	0.413988	-0.398548	0.690226	0.929235
SMS	23.1131	-0.0470302	0.595918	-0.0789206	0.937096	0.987584
UBL4A	8.75525	0.69574	0.679051	1.02458	0.305563	NA
CD99L2	14.1304	-0.614136	0.643888	-0.953792	0.340189	0.751689
EEA1	43.5968	-0.505465	0.550562	-0.918089	0.358572	0.765518
RP2	21.4937	-0.276419	0.578718	-0.47764	0.632906	0.906162
JADE3	9.71191	0.45426	0.664135	0.683988	0.493983	NA
CDK16	10.153	-0.00600276	0.665866	-0.00901497	0.992807	NA
USP11	118.886	-0.331392	0.341504	-0.970391	0.331852	0.746171
HTATSF1	30.4731	-0.438857	0.531261	-0.826067	0.408766	0.801213
TIMP1	58.4912	-0.997509	0.468069	-2.13111	0.0330798	0.31781
PIN4	12.3043	-0.302187	0.647645	-0.466593	0.640791	0.909042
MAGED2	185.02	-0.0567775	0.292677	-0.193994	0.846181	0.967371
RBM3	36.5167	-0.199156	0.526929	-0.377957	0.705463	0.932597
PBDC1	19.9825	-0.238567	0.591236	-0.403505	0.686576	0.92848
GLA	9.87214	-0.506809	0.670698	-0.755645	0.449862	NA
ARMCX3	28.5236	-0.762574	0.574535	-1.32729	0.184413	0.632732
BEX4	23.8446	-0.0819323	0.584874	-0.140085	0.888593	0.976712
FGF14	1.82202	-0.0680853	0.579772	-0.117435	0.906516	NA
NDFIP2	40.7061	-0.261038	0.492321	-0.530219	0.59596	0.889305
FNDC3A	60.842	-0.00253566	0.485738	-0.00522022	0.995835	0.999567
STK24	39.9103	-0.00694154	0.490671	-0.014147	0.988713	0.9968
ACP5	6.99348	-0.348388	0.680596	-0.511886	0.608731	NA
DNAJC3	36.3889	-0.0875324	0.529704	-0.165248	0.868749	0.973023
UGGT2	28.3135	-0.168418	0.534262	-0.315236	0.752583	0.943695
ARHGEF7	26.5318	-0.910522	0.578218	-1.5747	0.115325	0.525819
PARP4	33.2867	-0.31561	0.550476	-0.573341	0.566414	0.882256
SUPT20H	38.1729	0.550885	0.493387	1.11654	0.264193	0.699933
MRPS31	16.7358	0.759966	0.60953	1.24681	0.212468	0.661133
SLC25A15	8.9821	0.29467	0.676453	0.435611	0.663119	NA
KPNA3	23.3085	-0.257721	0.570193	-0.451989	0.651277	0.912206
VWA8	19.7602	0.196196	0.591878	0.33148	0.740282	0.940819
DGKH	8.73088	1.09867	0.672486	1.63374	0.102313	NA
KATNAL1	7.00017	-0.340555	0.680636	-0.500349	0.61683	NA
INTS6	11.8049	-0.0811209	0.648727	-0.125046	0.900487	0.97974
TSC22D1	49.2649	-0.144111	0.475724	-0.302931	0.761943	0.94626
CLN5	9.39283	0.190606	0.674994	0.282382	0.777651	NA
MGRN1	41.6392	-0.969885	0.494042	-1.96316	0.0496275	0.374071
ZNF629	13.2263	-0.737837	0.648951	-1.13697	0.255552	0.690456
TRADD	4.61794	-0.611003	0.672568	-0.908464	0.363633	NA
HSF4	12.4466	-0.0583681	0.665122	-0.0877554	0.930071	0.986679
MAPK3	41.7765	0.240997	0.477808	0.50438	0.613995	0.897465
PHKB	29.6117	-1.09685	0.549802	-1.99499	0.0460436	0.367705
LYRM1	6.04779	0.0718782	0.678341	0.105962	0.915613	NA
NUTF2	76.5869	-0.282806	0.392107	-0.721247	0.470758	0.832365
NUP93	62.6126	-0.190654	0.516156	-0.369372	0.71185	0.934552
CENPT	16.1356	-0.184493	0.653153	-0.282465	0.777587	0.952803
NFAT5	48.1963	-0.074083	0.456972	-0.162117	0.871214	0.973023
LONP2	33.3227	0.10345	0.52745	0.196133	0.844506	0.966675
N4BP1	16.6198	-0.396751	0.617267	-0.642754	0.520384	0.860905
ARL2BP	47.0952	-0.826216	0.484975	-1.70363	0.0884511	0.475434
ZNF423	20.2939	-0.679721	0.630601	-1.07789	0.281081	0.70944
DHODH	4.85887	0.973572	0.674622	1.44314	0.148982	NA
CTCF	43.2431	-0.0916616	0.49551	-0.184984	0.853241	0.969591
ACD	22.0734	-0.0261588	0.596386	-0.0438623	0.965014	0.991481
POLR2C	131.685	0.452548	0.333482	1.35704	0.174769	0.621315
USB1	10.0543	0.425608	0.671312	0.633995	0.526084	NA
CYB5B	27.535	0.768705	0.560836	1.37064	0.170487	0.615893
NME3	56.832	0.550953	0.460304	1.19693	0.231334	0.676669
NDRG4	14.8827	-0.441972	0.652919	-0.676917	0.498458	0.847003
PSMD7	70.5708	-0.195051	0.40892	-0.476989	0.63337	0.906162
SLC38A7	13.7466	-1.67134	0.660643	-2.52987	0.0114104	0.175462
VAC14	18.0435	-0.11204	0.613222	-0.182707	0.855028	0.969591
COG4	24.2835	-0.845181	0.582492	-1.45097	0.146787	0.580355
SLC7A6OS	8.95734	0.00039988	0.672208	0.000594875	0.999525	NA
SLC7A6	5.00195	-0.0732475	0.670714	-0.109208	0.913037	NA
PLA2G15	14.4558	-0.670681	0.643946	-1.04152	0.297635	0.726266
WDR59	17.2699	-0.268337	0.626828	-0.428088	0.668587	0.92155
MON1B	17.475	1.04398	0.610535	1.70995	0.0872753	0.474392
CMC2	8.07209	0.718189	0.67957	1.05683	0.29059	NA
AXIN1	6.69534	-0.00314073	0.67996	-0.00461899	0.996315	NA
HCFC1R1	19.4827	-0.273582	0.630153	-0.434151	0.664178	0.91922
NPRL3	3.08287	-0.186876	0.634486	-0.294531	0.768352	NA
MPG	26.7228	0.740636	0.58685	1.26205	0.20693	0.656761
HSDL1	22.3016	-0.14448	0.604225	-0.239117	0.811015	0.961166
USP10	22.0769	0.0408288	0.597205	0.0683665	0.945494	0.988554
TSC2	8.06125	-0.45412	0.680325	-0.667505	0.50445	NA
ZNF500	3.55718	0.161702	0.659849	0.245059	0.806411	NA
NME4	24.5011	-0.613412	0.561568	-1.09232	0.274693	0.705816
ABCC1	66.785	1.42536	0.416351	3.42346	0.000618289	0.0242846
LMF1	12.2513	0.113024	0.644595	0.175341	0.860812	0.971368
NARFL	10.2073	-0.101644	0.666633	-0.152473	0.878814	NA
MTHFSD	12.3078	-1.06965	0.67149	-1.59294	0.111173	0.51701
CLCN7	32.3648	-0.712361	0.519839	-1.37035	0.170577	0.615893
HAGHL	21.7788	0.398353	0.578618	0.688456	0.491166	0.843493
FAM173A	9.90291	0.120409	0.671282	0.179371	0.857646	NA
SLC7A5	56.4219	0.619155	0.448411	1.38078	0.167348	0.613539
METRN	12.8244	-0.692399	0.672861	-1.02904	0.303462	0.72887
STUB1	98.7523	-0.548357	0.39914	-1.37385	0.169489	0.615511
RHBDL1	9.01683	-0.0846409	0.673557	-0.125663	0.899999	NA
UBE2I	82.1532	-0.58601	0.480449	-1.21971	0.222574	0.665376
EEF2K	8.13939	0.0787367	0.674958	0.116654	0.907134	NA
CAPN15	5.7774	0.026909	0.680261	0.0395568	0.968446	NA
PIEZO1	13.2066	0.3724	0.636565	0.585015	0.558538	0.877349
GSPT1	59.3632	-0.396488	0.443094	-0.894816	0.370885	0.774187
ZNF174	6.63812	-0.989856	0.680132	-1.45539	0.145562	NA
CLUAP1	12.4528	0.720092	0.677901	1.06224	0.288128	0.716474
UBFD1	45.9247	-0.0265876	0.487733	-0.0545126	0.956527	0.990522
EARS2	5.37255	0.190923	0.673864	0.283325	0.776928	NA
TCEB2	91.7541	0.150198	0.370196	0.405725	0.684945	0.927709
GGA2	28.641	-0.163931	0.552981	-0.29645	0.766886	0.948632
CPPED1	6.63636	0.17543	0.679911	0.258019	0.796392	NA
USP31	10.0221	-1.30807	0.680639	-1.92183	0.0546276	NA
HMOX2	18.0673	-0.347988	0.637876	-0.545541	0.585381	0.886353
DNAJA3	17.2067	0.445858	0.60642	0.735229	0.4622	0.828754
CORO7-PAM16	33.1826	-0.0530261	0.512186	-0.103529	0.917543	0.984797
BFAR	36.0995	-0.228749	0.506424	-0.451694	0.651489	0.912206
RBL2	36.0087	-0.677643	0.514057	-1.31822	0.187429	0.637072
QPRT	98.6292	-1.09918	0.3697	-2.97316	0.00294752	0.0711773
MAZ	40.0182	0.0747823	0.50711	0.147468	0.882763	0.974921
STX4	18.6761	-0.389182	0.627803	-0.619911	0.535316	0.867146
CDIPT	31.3253	-0.174778	0.540218	-0.323532	0.746292	0.942544
BCKDK	29.7402	-0.129502	0.52717	-0.245655	0.80595	0.960104
KAT8	33.1831	0.290158	0.529338	0.548153	0.583587	0.886323
NOMO1	8.53928	-0.294104	0.677331	-0.43421	0.664136	NA
CCP110	20.8347	0.241562	0.583196	0.414203	0.678725	0.92512
C16orf62	37.3601	0.538213	0.512507	1.05016	0.293646	0.720682
SLC6A2	107.981	-0.490886	0.361087	-1.35947	0.173998	0.619615
RNF40	43.1924	-0.439002	0.476623	-0.921068	0.357015	0.765025
KNOP1	10.3835	-0.0848164	0.670727	-0.126455	0.899372	NA
AAGAB	14.4552	-0.900961	0.648868	-1.38851	0.164981	0.610504
LACTB	7.34081	-0.895444	0.680561	-1.31574	0.18826	NA
CSK	20.4632	0.424985	0.580966	0.731513	0.464466	0.829551
HERC1	43.0582	0.281255	0.480562	0.585262	0.558371	0.877349
TRIP4	19.0114	-1.17396	0.614791	-1.90953	0.0561931	0.396944
AP3B2	6.11392	-0.136638	0.67487	-0.202466	0.839552	NA
RAB11A	109.053	-0.0231007	0.344581	-0.0670401	0.94655	0.989025
CTSH	19.3345	-1.6053	0.653062	-2.45811	0.013967	0.199871
CD276	57.7426	-0.385998	0.432357	-0.892777	0.371977	0.774293
RPAP1	40.5383	0.381238	0.53615	0.711066	0.477043	0.835731
HOMER2	10.9184	0.124606	0.666848	0.186858	0.851772	NA
EHD4	12.884	0.685918	0.639777	1.07212	0.283666	0.710801
TMEM87A	30.0793	0.0829502	0.530437	0.156381	0.875733	0.973702
ZNF106	15.9831	1.19089	0.653466	1.82242	0.0683907	0.428408
DTWD1	13.7984	0.427457	0.639487	0.668437	0.503855	0.851803
GABPB1	12.5243	0.645669	0.659353	0.979246	0.327458	0.743812
TJP1	49.4012	-0.982272	0.463833	-2.11773	0.034198	0.322666
BMF	5.75232	0.668243	0.678167	0.985366	0.324444	NA
DMXL2	43.4304	0.330365	0.554237	0.596072	0.551127	0.874856
DNAJC17	15.0553	1.32542	0.632803	2.09453	0.0362131	0.328844
EIF3J	26.3072	0.905446	0.547975	1.65235	0.0984634	0.493832
SPG11	36.4697	0.353457	0.506374	0.698015	0.485168	0.840183
VPS18	16.7354	-0.433245	0.626025	-0.692057	0.488902	0.841509
SLC30A4	6.56022	-0.26204	0.680515	-0.385061	0.700192	NA
BLOC1S6	13.4077	0.716017	0.64158	1.11602	0.264413	0.700233
PDGFRL	6.32033	0.208265	0.679503	0.306495	0.759228	NA
CSPP1	7.51664	-0.294171	0.680542	-0.432259	0.665553	NA
ZDHHC2	22.9	-0.205067	0.598389	-0.342698	0.731826	0.937611
BRF2	8.2723	-0.818907	0.677164	-1.20932	0.226541	NA
TRIM35	7.70409	-0.112523	0.680613	-0.165327	0.868687	NA
ZFAND1	9.63737	-0.701851	0.678879	-1.03384	0.301212	NA
FZD3	28.649	-0.181693	0.570945	-0.318232	0.750309	0.943575
INTS9	17.5203	-0.0684166	0.6068	-0.11275	0.910229	0.982224
RIPK2	12.4149	0.82516	0.655756	1.25833	0.208271	0.657592
EYA1	39.7288	0.758354	0.487558	1.55541	0.119848	0.534114
NBN	10.8274	0.477673	0.657578	0.726413	0.467585	NA
DECR1	18.7146	0.0267156	0.596471	0.0447894	0.964275	0.991481
IMPAD1	37.4651	-0.46891	0.505475	-0.927663	0.353583	0.765025
LAPTM4B	165.509	0.522396	0.32344	1.61513	0.106284	0.506927
UBE2W	15.8121	-0.106549	0.61695	-0.172703	0.862885	0.971774
IKBKB	12.8529	0.899743	0.640668	1.40438	0.160205	0.602748
PLAT	125.573	-2.84359	0.380514	-7.47301	7.838e-14	4.25864e-11
STK3	24.1162	-0.633956	0.579039	-1.09484	0.273586	0.705816
GDAP1	30.3184	-0.206704	0.530601	-0.389566	0.696858	0.929904
RAB2A	73.7459	-0.498546	0.407224	-1.22425	0.220857	0.664362
EIF3E	76.7331	0.379302	0.403439	0.940173	0.347129	0.757829
EMC2	26.0627	0.267068	0.55792	0.478685	0.632162	0.906146
ZC2HC1A	29.4153	-0.204054	0.52997	-0.385029	0.700216	0.930576
STMN2	62.4427	1.62033	0.419661	3.86105	0.000112902	0.00623832
ARMC1	10.7756	0.576692	0.660843	0.872661	0.382848	NA
TRPS1	13.7931	-0.113333	0.633983	-0.178764	0.858123	0.96964
SPAG1	3.54053	-0.583403	0.654535	-0.891325	0.372755	NA
CHRAC1	8.76389	-0.552394	0.67291	-0.820903	0.411701	NA
UBR5	58.6389	-0.192419	0.46016	-0.418156	0.675833	0.924555
GSDMD	13.0189	-1.03325	0.651154	-1.5868	0.112559	0.518644
TSTA3	24.0091	-0.367931	0.566657	-0.649301	0.516144	0.858279
EEF1D	31.2472	-0.290387	0.536981	-0.540778	0.588661	0.886615
SQLE	34.2276	-0.15885	0.544672	-0.291643	0.77056	0.948883
INTS10	21.6584	0.427786	0.576332	0.742257	0.457932	0.827226
ERI1	36.7704	-1.5584	0.529619	-2.9425	0.00325572	0.0758119
SLC39A14	44.8671	1.16982	0.474022	2.46785	0.0135926	0.196506
MTMR9	17.811	0.000200035	0.602982	0.000331743	0.999735	0.999917
LEPROTL1	74.6585	-0.365525	0.452794	-0.807265	0.419514	0.80648
DCTN6	25.4964	-1.00802	0.560212	-1.79935	0.0719629	0.438093
GSR	30.6394	-0.347913	0.549428	-0.633228	0.526585	0.861764
UBXN8	9.58204	-0.842533	0.678758	-1.24129	0.2145	NA
PPP2CB	35.1677	0.0526577	0.500603	0.105189	0.916226	0.984195
ERICH1	5.74948	-0.0902108	0.678682	-0.132921	0.894256	NA
TUSC3	127.711	-0.261942	0.349997	-0.748412	0.454212	0.826243
ARHGEF10	5.19963	-0.487664	0.673968	-0.723572	0.469329	NA
KLHDC4	9.81729	-0.916814	0.68064	-1.34699	0.177984	NA
MCM4	22.6136	-0.725319	0.576708	-1.25769	0.208504	0.657613
ASAH1	51.879	-0.417755	0.460619	-0.906942	0.364438	0.770545
BNIP3L	40.0167	-0.800988	0.555929	-1.44081	0.149639	0.58341
MAN2B1	26.7795	-1.27711	0.566891	-2.25284	0.0242693	0.276636
NUCB1	106.925	-0.516197	0.362607	-1.42357	0.15457	0.594162
ECH1	93.0408	0.356393	0.366584	0.972199	0.330952	0.745647
HNRNPL	93.1184	0.555183	0.398108	1.39455	0.163151	0.6082
NFKBIB	4.74817	0.332161	0.668827	0.496631	0.619449	NA
TUBB4A	5.4036	-0.110245	0.679244	-0.162306	0.871065	NA
SARS2	9.80481	0.787527	0.665345	1.18364	0.236557	NA
SNRNP70	51.7385	0.64012	0.449529	1.42398	0.154452	0.594162
CLPTM1	80.5128	-1.7229	0.418448	-4.11736	3.83245e-05	0.00249876
CLASRP	19.7711	0.213903	0.592965	0.360735	0.718298	0.934552
FCGRT	30.2509	-0.140598	0.571688	-0.245934	0.805733	0.960104
PIH1D1	66.3918	0.263201	0.441803	0.595743	0.551347	0.874856
ARHGEF18	21.256	-0.878886	0.589517	-1.49086	0.135999	0.561922
PPP1R13L	7.41502	0.124407	0.680224	0.182892	0.854883	NA
ERCC2	18.0801	0.892448	0.633784	1.40813	0.159094	0.602027
DOT1L	15.4866	0.227167	0.645857	0.35173	0.725041	0.935717
PLEKHJ1	16.7463	0.543323	0.634693	0.85604	0.391975	0.789314
RNASEH2A	24.9229	0.087357	0.568223	0.153737	0.877817	0.973751
SF3A2	42.793	0.696165	0.475999	1.46254	0.143595	0.573811
AMH	8.04689	-0.85803	0.68053	-1.26083	0.207371	NA
LYL1	11.7847	-0.135149	0.654461	-0.206504	0.836397	0.963886
OAZ1	148.267	1.25956	0.317192	3.97099	7.1575e-05	0.00420422
TRMT1	11.3757	0.154586	0.658931	0.234601	0.814519	0.963126
STX10	27.6599	-0.353349	0.541397	-0.652661	0.513975	0.858002
TBC1D17	3.75058	0.940768	0.656694	1.43258	0.151978	NA
IL4I1	24.4929	-0.594436	0.579269	-1.02618	0.304805	0.72887
CCDC130	13.6169	-0.613622	0.64221	-0.955484	0.339333	0.751584
PTOV1	81.5389	-0.43602	0.391305	-1.11427	0.265163	0.701079
AES	128.057	-0.750124	0.334333	-2.24364	0.0248554	0.280376
NOVA2	8.42973	0.244023	0.679458	0.359143	0.719488	NA
SGTA	58.0639	-0.276142	0.432015	-0.639195	0.522696	0.86134
MED25	24.3782	0.071231	0.556461	0.128007	0.898143	0.979344
SNAPC2	15.2321	1.27917	0.626986	2.04019	0.0413314	0.347269
C19orf53	40.2101	0.108763	0.489625	0.222135	0.824209	0.963681
TIMM44	21.3243	1.12284	0.578737	1.94016	0.0523599	0.384012
CCDC61	5.98813	0.738346	0.679752	1.0862	0.277391	NA
IL27RA	15.7871	0.458231	0.632949	0.723962	0.469089	0.832007
ASF1B	1.90476	0.26501	0.586852	0.451578	0.651573	NA
TNNT1	7.35029	-0.30404	0.680615	-0.446713	0.655082	NA
VRK3	12.8831	-0.842954	0.647045	-1.30278	0.192651	0.641192
FAM32A	29.114	-0.0231227	0.534539	-0.0432572	0.965497	0.991481
PPP6R1	33.2	-0.251031	0.523077	-0.479912	0.63129	0.905613
OLFM2	24.786	-0.49554	0.620733	-0.798314	0.424688	0.808458
AKAP8	7.09123	-0.673428	0.679739	-0.990715	0.321825	NA
ILVBL	25.057	0.723958	0.589439	1.22822	0.219366	0.663863
SYDE1	3.62675	-0.0995371	0.651332	-0.152821	0.87854	NA
POP4	9.00663	-0.343302	0.671071	-0.511573	0.60895	NA
PDCD5	25.0872	0.867775	0.624677	1.38916	0.164785	0.610504
ANKRD27	10.5989	0.0474232	0.658901	0.0719731	0.942623	NA
RPS16	73.2155	0.563709	0.416751	1.35263	0.176175	0.622232
TIMM50	24.4892	-0.14445	0.569525	-0.253633	0.799779	0.958612
FBL	29.3159	1.15147	0.555	2.07472	0.0380125	0.334293
DYRK1B	10.0315	-0.145544	0.675675	-0.215405	0.829452	NA
GPI	130.247	-0.21851	0.359838	-0.607247	0.543687	0.872647
AKT2	33.0249	-0.455683	0.518233	-0.879302	0.379238	0.779764
PLD3	404.016	-0.864339	0.240797	-3.5895	0.000331318	0.0152391
PIAS4	10.9976	0.0608808	0.660069	0.0922341	0.926512	NA
NUMBL	19.6813	-0.228331	0.590873	-0.38643	0.699178	0.9304
SHD	64.3357	-1.78277	0.491606	-3.62643	0.000287371	0.0134795
TBCB	54.5707	-0.381233	0.446294	-0.854218	0.392984	0.789769
FSD1	44.0704	-0.0657199	0.479718	-0.136997	0.891033	0.978185
POLR2I	16.4973	0.125769	0.616732	0.203928	0.83841	0.964533
CLIP3	85.5743	-0.714065	0.405465	-1.7611	0.0782209	0.45699
SLC1A5	80.2073	1.3286	0.406645	3.26721	0.00108614	0.0359473
PRKD2	30.1842	0.011879	0.530641	0.0223861	0.98214	0.995749
APLP1	58.7354	-0.30865	0.440212	-0.70114	0.483216	0.83866
CACTIN	11.7353	-0.0368103	0.648988	-0.0567196	0.954769	0.990226
CCDC9	8.39873	0.621242	0.677729	0.916653	0.359325	NA
HNRNPUL1	74.3613	0.0346074	0.396139	0.0873617	0.930384	0.986679
FZR1	27.1151	0.956021	0.624056	1.53195	0.125536	0.543762
BBC3	10.0511	0.539152	0.664572	0.811278	0.417206	NA
TGFB1	61.9006	-1.42672	0.474547	-3.00649	0.00264287	0.066275
ATP5SL	30.4904	0.0559555	0.532442	0.105092	0.916303	0.984195
PLIN3	29.2564	-0.435242	0.531767	-0.818482	0.413082	0.802699
MRPL4	23.7117	0.463493	0.600677	0.771617	0.440341	0.818399
RPS19	87.0597	0.229631	0.369788	0.62098	0.534613	0.866437
GLTSCR2	17.3635	1.52634	0.627793	2.43128	0.0150455	0.210961
ETFB	27.75	0.744185	0.538401	1.38221	0.166906	0.613086
BABAM1	51.2453	0.586548	0.458994	1.2779	0.201285	0.652383
TYK2	30.2068	0.306606	0.525819	0.583101	0.559825	0.877703
CDC37	98.6092	-0.359956	0.400426	-0.898934	0.368688	0.773042
NAPA	58.7302	0.379782	0.424631	0.894382	0.371118	0.774187
RABAC1	84.7809	-0.308012	0.437294	-0.704357	0.48121	0.837679
ATP1A3	31.6358	4.14201	0.585559	7.0736	1.50967e-12	5.46835e-10
PTPRS	150.862	-0.106356	0.317355	-0.335133	0.737525	0.940762
MEGF8	10.8303	0.543063	0.658203	0.825069	0.409332	NA
KDELR1	184.199	-0.0697019	0.33262	-0.209554	0.834016	0.963681
GRWD1	13.3891	0.838978	0.653688	1.28345	0.199333	0.650477
GRIN2D	16.068	0.322412	0.618057	0.521654	0.601911	0.89115
CARD8	7.69365	-0.565778	0.67775	-0.834788	0.403837	NA
LIG1	13.7411	0.27248	0.638757	0.426579	0.669686	0.922145
RAB3D	22.6843	1.41735	0.593362	2.38868	0.0169089	0.227006
DBP	11.8978	0.178923	0.650989	0.274847	0.783434	0.954358
TMEM205	35.947	-1.06092	0.52168	-2.03366	0.041986	0.349151
LPPR2	7.53445	-0.221495	0.680637	-0.325423	0.744861	NA
BCAT2	19.8321	0.544419	0.58833	0.925364	0.354777	0.765025
MIER2	11.3364	0.198553	0.652869	0.304124	0.761034	0.945672
PLEKHA4	2.19582	0.132718	0.603689	0.219845	0.825992	NA
PPP2R1A	128.001	-0.444047	0.350745	-1.26601	0.205509	0.655859
TNPO2	89.5194	0.414784	0.418594	0.990896	0.321736	0.743349
WDR83OS	91.2593	0.647582	0.397648	1.62853	0.103412	0.5025
CACNG7	19.5781	-0.251344	0.599933	-0.418954	0.67525	0.924361
DNASE2	32.5983	0.0365468	0.528516	0.0691499	0.94487	0.988554
MAST1	16.0427	0.772184	0.632502	1.22084	0.222147	0.664981
PRPF31	37.7697	-0.209585	0.49507	-0.423345	0.672044	0.922857
TFPT	11.322	0.253845	0.659203	0.385079	0.700179	0.930576
RPL18A	14.4254	0.993321	0.647837	1.53329	0.125205	0.543499
PIK3R2	43.1774	-0.312866	0.470983	-0.664283	0.506509	0.853564
RAB3A	13.779	1.18763	0.653408	1.8176	0.0691256	0.428408
ISYNA1	112.754	-1.41387	0.36298	-3.89518	9.81258e-05	0.00551535
CRTC1	21.1917	-0.367795	0.600721	-0.612257	0.540368	0.871557
COPE	104.786	-0.325255	0.353751	-0.919446	0.357862	0.765335
DDX49	28.0472	0.396427	0.572819	0.692064	0.488897	0.841509
ARMC6	10.5523	-1.0049	0.672747	-1.49373	0.135247	NA
TMEM147	20.6423	0.78939	0.579102	1.36313	0.172842	0.618744
TMEM59L	75.4111	0.0995612	0.396447	0.251134	0.801711	0.959287
USF2	18.8065	-0.588247	0.609549	-0.965052	0.334519	0.747375
KXD1	21.3186	0.810619	0.602763	1.34484	0.178677	0.625283
FKBP8	112.407	0.0428607	0.342728	0.125058	0.900478	0.97974
SUGP1	9.60188	-0.237786	0.666039	-0.357015	0.721081	NA
ERF	20.0106	-0.284784	0.599653	-0.474915	0.634847	0.90646
GSK3A	68.8298	-0.655903	0.406582	-1.61321	0.106698	0.507421
ATP13A1	74.2802	-0.131108	0.426412	-0.307467	0.758488	0.944849
ZNF574	7.44343	0.167865	0.679063	0.247201	0.804753	NA
SIPA1L3	8.99546	-0.489153	0.677124	-0.722398	0.47005	NA
ZNF85	4.37456	-0.210978	0.664793	-0.317359	0.750971	NA
ETHE1	14.3899	-0.743692	0.65422	-1.13676	0.255638	0.690456
CADM4	63.4514	-0.35836	0.418134	-0.857045	0.39142	0.788743
SMG9	11.8087	-0.761159	0.66075	-1.15196	0.249337	0.688533
AVL9	33.3969	0.931257	0.52531	1.77278	0.0762657	0.45047
GTPBP10	16.1757	0.293241	0.614132	0.477488	0.633015	0.906162
CDK6	196.81	0.638926	0.33245	1.92187	0.0546222	0.391569
PMPCB	82.589	0.016588	0.380476	0.0435981	0.965225	0.991481
DNAJC2	21.3523	1.16878	0.584536	1.99951	0.0455534	0.36713
TFPI2	353.117	2.46052	0.267412	9.20123	3.53889e-20	2.56373e-17
BET1	9.417	-0.0623985	0.680281	-0.0917245	0.926917	NA
NAMPT	19.579	1.43896	0.612667	2.34868	0.0188401	0.241322
TWISTNB	7.37813	-0.467905	0.679274	-0.688831	0.490929	NA
PON2	29.8725	-1.26064	0.548387	-2.29881	0.0215158	0.261459
HBP1	51.5643	-0.276432	0.485732	-0.569105	0.569285	0.88297
SP4	23.5302	0.0232902	0.579121	0.0402164	0.967921	0.992222
WDR91	8.71892	0.307749	0.680642	0.452145	0.651164	NA
CBLL1	23.4864	0.189419	0.572917	0.330622	0.74093	0.941064
MTPN	167.464	0.0195025	0.329532	0.0591824	0.952807	0.990166
PTN	8.48331	0.0231677	0.676364	0.0342534	0.972675	NA
MPP6	11.7566	0.118199	0.654174	0.180685	0.856615	0.969631
DFNA5	41.6561	0.537359	0.571144	0.940847	0.346783	0.757463
ZC3HAV1	15.5885	-0.391216	0.659503	-0.593197	0.553049	0.875586
TTC26	6.42551	0.142306	0.678792	0.209647	0.833943	NA
OGDH	46.2174	0.160817	0.469171	0.34277	0.731772	0.937611
H2AFV	50.8398	0.582364	0.468961	1.24182	0.214304	0.661229
LMBR1	9.83106	-0.101767	0.669105	-0.152095	0.879112	NA
DNAJB6	31.6008	-0.425207	0.556809	-0.76365	0.445076	0.820674
LFNG	5.66962	0.637829	0.6802	0.937708	0.348394	NA
BRAT1	42.2913	0.825334	0.481091	1.71555	0.0862448	0.474392
SSBP1	75.1814	-0.159885	0.394291	-0.4055	0.68511	0.927709
HIBADH	36.01	1.23695	0.509916	2.42579	0.0152751	0.213109
TAX1BP1	90.8032	0.134426	0.369965	0.363346	0.716346	0.934552
ABHD11	6.37018	0.00291465	0.679943	0.00428662	0.99658	NA
FKBP14	16.8156	0.302524	0.608781	0.496934	0.619235	0.898201
PLEKHA8	6.23875	-0.470733	0.680561	-0.691685	0.489135	NA
STX1A	9.42696	0.352409	0.675247	0.521896	0.601743	NA
NOD1	6.52558	0.495105	0.680498	0.727563	0.466881	NA
GARS	228.214	0.308155	0.288934	1.06652	0.286187	0.713381
CASP2	7.65228	-0.00127684	0.679983	-0.00187775	0.998502	NA
CHCHD2	141.82	0.150557	0.327309	0.459985	0.645527	0.911793
HSPB1	135.762	0.472417	0.335184	1.40943	0.158709	0.601616
PDAP1	59.398	0.514843	0.437019	1.17808	0.238765	0.683356
BUD31	59.6904	-0.0166144	0.430858	-0.0385612	0.96924	0.992531
PTCD1	171.673	-0.330424	0.333781	-0.989944	0.322201	0.743349
ZKSCAN1	86.5235	-0.136423	0.435414	-0.313317	0.75404	0.944317
EIF3B	95.3244	0.520835	0.358646	1.45223	0.146439	0.579762
SNX8	5.88803	0.193763	0.676769	0.286305	0.774644	NA
NUDT1	21.7434	0.440708	0.619405	0.711502	0.476773	0.835731
TAF6	55.9686	-0.37909	0.455202	-0.832795	0.40496	0.799619
WASL	58.6351	-0.403928	0.449023	-0.899572	0.368348	0.773042
AIMP2	29.8503	0.366523	0.586685	0.624736	0.532145	0.865273
MOSPD3	5.71959	-0.257423	0.675295	-0.381202	0.703054	NA
PCOLCE	419.915	-0.783411	0.243398	-3.21863	0.00128803	0.0411663
RBM28	13.5981	0.881262	0.649849	1.3561	0.175066	0.622034
USP42	15.4561	-0.646839	0.639003	-1.01226	0.311413	0.734592
IMPDH1	10.308	-0.164811	0.66566	-0.24759	0.804452	NA
LSM5	38.0384	0.519476	0.50561	1.02742	0.304221	0.72887
AP1S1	100.426	0.751943	0.359526	2.09148	0.0364848	0.329932
C1GALT1	9.57668	0.721604	0.673878	1.07082	0.284249	NA
PLOD3	154.706	0.578642	0.322233	1.79573	0.0725376	0.43954
RPA3	27.3188	1.1387	0.563742	2.01989	0.0433944	0.356337
ZNHIT1	70.2285	0.386372	0.39749	0.97203	0.331036	0.745647
GLCCI1	32.3932	0.123456	0.513877	0.240245	0.810141	0.960909
PHF14	39.9412	0.0455846	0.494443	0.0921937	0.926544	0.98622
NRF1	15.2448	-0.0331031	0.626334	-0.0528522	0.95785	0.990522
TMEM106B	120.203	-0.29982	0.337863	-0.887403	0.374862	0.775412
EZH2	26.791	0.0837504	0.565324	0.148146	0.882228	0.974921
CEP41	12.4705	-0.317193	0.646342	-0.490751	0.623602	0.901469
ZNF862	6.52986	-0.393606	0.680484	-0.578421	0.56298	NA
ANKMY2	11.5316	-0.0770642	0.65455	-0.117736	0.906277	0.981005
TSPAN13	6.19218	1.7655	0.679167	2.5995	0.00933586	NA
CHCHD3	31.6062	0.0144232	0.520791	0.0276947	0.977906	0.995619
PSMA2	12.744	-0.201771	0.655446	-0.307837	0.758206	0.944761
MRPL32	25.1266	-0.299742	0.55703	-0.538107	0.590503	0.888343
COA1	33.7779	1.26856	0.541591	2.34229	0.019166	0.243117
BLVRA	64.5621	-0.238019	0.434673	-0.547581	0.58398	0.886353
TMEM248	55.1479	-1.00204	0.452897	-2.21251	0.0269311	0.288381
RHEB	23.1683	-0.151595	0.582757	-0.260134	0.79476	0.958393
AEBP1	15.398	1.32629	0.645101	2.05594	0.0397884	0.342696
POLD2	28.5241	1.54242	0.562671	2.74125	0.00612063	0.118417
BCL7B	7.73449	0.102321	0.678559	0.150792	0.88014	NA
YKT6	90.977	0.72202	0.36624	1.97144	0.0486734	0.371093
TBL2	36.2982	0.915034	0.503227	1.81833	0.0690134	0.428408
CLIP2	18.1173	0.26695	0.651524	0.409731	0.682003	0.926818
EIF4H	36.8499	-0.183613	0.508634	-0.360992	0.718105	0.934552
LIMK1	11.6852	-0.857285	0.660118	-1.29869	0.194052	0.642896
SPIN1	59.728	-0.881253	0.464116	-1.89878	0.0575939	0.400461
TMEM245	38.4859	-0.172387	0.506514	-0.340341	0.733599	0.938777
MEGF9	5.70363	0.369473	0.677128	0.545648	0.585308	NA
CORO2A	9.41252	1.03268	0.670496	1.54018	0.123518	NA
TGFBR1	37.3637	-0.958763	0.515504	-1.85986	0.062906	0.416421
SEC61B	34.6746	0.464916	0.503432	0.923493	0.35575	0.765025
C5	2.87498	-0.102316	0.629555	-0.162522	0.870895	NA
TLE4	39.5958	-0.213652	0.545225	-0.39186	0.695162	0.929666
PTGR1	8.98758	0.646296	0.672314	0.961301	0.336401	NA
SUSD1	17.0481	-1.534	0.627212	-2.44575	0.0144551	0.204886
DNM1	27.1335	0.326654	0.541108	0.603675	0.546059	0.873592
ENG	19.2641	1.13444	0.62332	1.82	0.0687596	0.428408
AK1	28.2346	-0.493759	0.542792	-0.909664	0.363	0.770429
CDC37L1	12.5322	-0.22588	0.654662	-0.345034	0.730069	0.937018
PLGRKT	13.7399	-0.52499	0.664143	-0.790476	0.42925	0.809693
TBC1D13	14.2094	-0.805771	0.641716	-1.25565	0.209243	0.658111
RIC1	18.9307	-0.330608	0.602082	-0.549108	0.582931	0.885947
KDM4C	6.67573	-0.627101	0.68062	-0.921367	0.356859	NA
NCS1	10.9353	-0.374492	0.661888	-0.565793	0.571534	NA
TESK1	7.3062	-1.07617	0.680406	-1.58166	0.113727	NA
FUBP3	47.4709	-0.533906	0.461643	-1.15653	0.247463	0.688429
CREB3	21.7312	-0.345526	0.619191	-0.558028	0.576825	0.885259
RGP1	18.3386	-0.536618	0.616809	-0.86999	0.384306	0.782778
MPDZ	36.6649	0.197217	0.518726	0.380195	0.703801	0.932597
EDF1	61.9798	-0.483668	0.439839	-1.09965	0.271485	0.705385
RAPGEF1	10.8324	-0.373905	0.663567	-0.563478	0.57311	NA
NPDC1	27.4894	-0.544266	0.556906	-0.977304	0.328419	0.743812
SETX	34.373	-0.229451	0.51403	-0.446377	0.655325	0.913143
ABCA2	52.8696	1.43113	0.478623	2.99009	0.00278894	0.0686183
UBE2R2	43.9739	0.447259	0.473449	0.944684	0.34482	0.755453
ABHD17B	17.1767	0.655648	0.622539	1.05318	0.292257	0.720682
EXOSC3	13.6535	0.58821	0.637069	0.923306	0.355848	0.765025
ZFAND5	25.0896	-0.190655	0.563036	-0.33862	0.734896	0.938962
DVL1	17.4367	-0.0337513	0.614877	-0.0548911	0.956225	0.990522
CCNJ	5.00843	0.332187	0.670792	0.495216	0.620448	NA
GATA3	154.556	1.06221	0.314616	3.37622	0.000734901	0.0275444
HPS1	4.15723	-0.734443	0.665553	-1.10351	0.269807	NA
PHYH	27.916	0.106648	0.585765	0.182066	0.855531	0.969591
DNMBP	6.45288	1.14281	0.677653	1.68642	0.0917156	NA
RAB11FIP2	5.89235	-0.576234	0.67946	-0.848077	0.396395	NA
ERLIN1	41.154	-0.332014	0.499285	-0.664978	0.506064	0.853184
EIF3A	148.177	-0.436038	0.330658	-1.3187	0.187271	0.636935
DDX50	24.3992	0.917483	0.580433	1.58069	0.11395	0.521737
MAPK8	22.9524	-0.565157	0.58179	-0.971411	0.331344	0.745655
SEC23IP	27.3036	0.639163	0.542197	1.17884	0.238462	0.683356
ATE1	31.7208	-1.10206	0.549897	-2.00411	0.0450579	0.364847
NSMCE4A	13.6337	0.346986	0.671952	0.516385	0.605585	0.893987
PLEKHA1	12.3679	0.442696	0.644382	0.687009	0.492077	0.844079
UNC5B	148.307	-0.552461	0.327978	-1.68444	0.092096	0.483562
MICU1	40.8816	-0.127201	0.50039	-0.254203	0.799338	0.958612
PPP3CB	28.7621	-0.695611	0.548252	-1.26878	0.20452	0.655244
CCSER2	26.9377	-0.0643502	0.589286	-0.1092	0.913044	0.983324
BMPR1A	17.8983	-0.134026	0.607716	-0.220541	0.82545	0.963681
MINPP1	33.5443	0.369338	0.512535	0.720609	0.47115	0.832493
LIPA	27.6302	0.0345959	0.541207	0.0639235	0.949031	0.98969
C10orf2	10.9065	0.89802	0.660366	1.35988	0.173867	NA
LZTS2	40.942	-0.902896	0.487523	-1.85201	0.0640248	0.418755
[truncated: 6,498 more rows]

## Sheet: TE
geneName	baseMean	log2FoldChange	lfcSE	stat	pval	padj
A1BG	55.4194	0.883504	0.680216	1.29886	0.193993	0.538614
AAAS	156.663	-0.922397	0.553601	-1.66617	0.0956786	0.392104
AACS	65.0679	-1.30645	0.663424	-1.96926	0.0489234	0.279904
AAGAB	99.2752	-0.889466	0.624621	-1.42401	0.154444	0.482869
AAK1	52.7702	-0.314724	0.67716	-0.46477	0.642096	NA
AAMDC	65.3565	-0.486019	0.646975	-0.751217	0.452522	0.769849
AAMP	424.372	0.696945	0.456941	1.52524	0.127199	0.44554
AAR2	133.525	0.208958	0.568891	0.367307	0.71339	0.902202
AARS	1048.44	2.78439	0.335014	8.31128	9.46743e-17	4.04649e-14
AARS2	112.812	-0.889883	0.616671	-1.44304	0.149009	0.474708
AASDHPPT	227.716	-0.309408	0.476501	-0.649334	0.516122	0.812775
AASS	87.6465	-1.74927	0.634383	-2.75743	0.00582568	0.0786792
AATF	161.741	0.751452	0.629129	1.19443	0.232309	0.583463
ABCA2	280.541	1.87913	0.501547	3.74667	0.000179198	0.00585637
ABCA3	634.282	0.238506	0.387442	0.61559	0.538165	0.822819
ABCA7	184.167	0.506793	0.558564	0.907314	0.364241	0.709298
ABCB1	989.969	0.587225	0.348854	1.6833	0.0923173	0.38462
ABCB10	92.463	-0.706935	0.636055	-1.11144	0.26638	0.623553
ABCB4	162.695	1.32443	0.520027	2.54684	0.0108703	0.118416
ABCB6	187.486	-0.455632	0.521081	-0.874399	0.381901	0.720412
ABCB7	111.372	0.708585	0.602199	1.17666	0.239331	0.592698
ABCB9	26.5281	-0.179016	0.690441	-0.259278	0.795421	NA
ABCC1	344.134	0.953956	0.435161	2.19219	0.0283655	0.209868
ABCC10	82.0603	0.285779	0.630219	0.45346	0.650218	0.875606
ABCC4	74.9434	0.176415	0.627631	0.281081	0.778649	0.93571
ABCC5	157.736	0.131266	0.600071	0.218751	0.826844	0.949257
ABCD1	70.0349	0.589362	0.672631	0.876205	0.380919	0.719854
ABCD2	112.568	0.424396	0.658786	0.644209	0.51944	0.815255
ABCD3	167.001	-1.21851	0.525241	-2.31992	0.0203455	0.172659
ABCD4	119.247	0.290297	0.584236	0.496883	0.619272	0.862163
ABCE1	240.913	-0.0671535	0.478521	-0.140335	0.888395	0.967809
ABCF1	394.061	-1.0332	0.479087	-2.15661	0.0310364	0.218107
ABCF2	257.505	-0.0399485	0.546358	-0.0731179	0.941712	0.983973
ABCF3	106.053	-0.471655	0.608518	-0.775088	0.438288	0.75878
ABHD10	59.8624	-0.301413	0.64341	-0.468462	0.639454	0.870578
ABHD11	34.2871	-0.177667	0.688875	-0.257908	0.796478	NA
ABHD12	180.045	-0.816656	0.593629	-1.3757	0.168914	0.502137
ABHD13	74.3435	0.239429	0.617709	0.387608	0.698306	0.895621
ABHD14A	62.6441	0.188211	0.654945	0.287369	0.77383	0.935541
ABHD14B	54.2712	-0.150781	0.669639	-0.225168	0.821849	0.948473
ABHD16A	122.03	0.579561	0.572456	1.01241	0.311341	0.664264
ABHD17B	77.1266	0.451163	0.633697	0.711954	0.476493	0.785436
ABHD17C	23.9619	-0.607261	0.686382	-0.884727	0.376304	NA
ABHD2	150.799	-1.68715	0.548123	-3.07804	0.00208365	0.0393241
ABHD4	83.0516	1.16196	0.630326	1.84343	0.0652659	0.320637
ABHD5	68.6259	-1.20356	0.645938	-1.86328	0.0624226	0.313797
ABHD6	15.9881	1.51422	0.701122	2.15971	0.0307949	NA
ABHD8	92.89	0.0966278	0.638137	0.151422	0.879643	0.966334
ABI1	149.088	-0.0792494	0.595834	-0.133006	0.894189	0.970887
ABI2	205.422	0.489912	0.494122	0.991481	0.321451	0.67316
ABL1	471.388	1.47649	0.488798	3.02065	0.00252234	0.0447007
ABL2	124.614	0.510108	0.601542	0.848	0.396438	0.72943
ABLIM1	155.293	0.0580916	0.547127	0.106176	0.915443	0.976598
ABR	215.002	-0.919434	0.529948	-1.73495	0.0827496	0.362422
ABRACL	20.222	0.583834	0.695912	0.838947	0.401499	NA
ABT1	102.406	0.0344398	0.614511	0.0560442	0.955307	0.989711
ABTB1	64.8117	0.0664554	0.647465	0.102639	0.918249	0.977464
ACAA1	82.9867	-1.1592	0.622823	-1.86121	0.0627143	0.314328
ACAA2	373.178	0.202189	0.44985	0.449458	0.653101	0.878134
ACACA	360.935	0.319623	0.450691	0.709185	0.47821	0.786125
ACAD10	95.1641	1.07506	0.606147	1.7736	0.076129	0.347719
ACAD11	67.381	0.14467	0.653774	0.221285	0.824871	0.948973
ACAD8	84.3997	-0.981484	0.613541	-1.5997	0.109664	0.419375
ACADM	63.6311	-0.917719	0.659029	-1.39253	0.163761	0.495008
ACADS	53.7678	0.902012	0.654718	1.37771	0.168293	0.501414
ACADSB	34.1507	-0.580036	0.682255	-0.850175	0.395228	NA
ACAP2	146.258	0.145424	0.567446	0.256278	0.797737	0.940662
ACAP3	200.536	0.307644	0.508575	0.604913	0.545237	0.827953
ACAT1	353.096	0.163084	0.423778	0.384833	0.700361	0.896393
ACAT2	229.483	-1.25526	0.540946	-2.32048	0.0203148	0.172659
ACBD3	352.367	0.088001	0.424452	0.207329	0.835753	0.952783
ACBD5	244.38	-0.679417	0.537695	-1.26357	0.206383	0.553527
ACCS	26.3679	-0.499931	0.682734	-0.732249	0.464017	NA
ACD	159.054	0.237556	0.568653	0.417753	0.676128	0.887402
ACE	208.129	-0.78145	0.50367	-1.55151	0.120779	0.435956
ACHE	38.0885	2.23188	0.688411	3.24207	0.00118664	NA
ACIN1	404.97	-1.25534	0.477406	-2.6295	0.00855114	0.100376
ACLY	1839.76	0.0499624	0.345676	0.144535	0.885078	0.966968
ACO1	183.49	-0.399024	0.527962	-0.755782	0.44978	0.768338
ACO2	221.908	-0.0871155	0.539589	-0.161448	0.871741	0.964236
ACOT13	56.0161	0.930914	0.668186	1.39319	0.163561	0.494768
ACOT2	47.3377	0.449809	0.699767	0.642798	0.520355	NA
ACOT7	307.639	-0.21753	0.495006	-0.439448	0.660337	0.881346
ACOT8	94.4029	1.654	0.598684	2.76274	0.00573191	0.0778469
ACOT9	116.59	0.0716893	0.582736	0.123022	0.90209	0.972245
ACP1	146.579	-0.190545	0.542347	-0.351333	0.725338	0.909108
ACP2	157.942	-0.587158	0.544989	-1.07738	0.281312	0.634301
ACP5	37.1717	0.879428	0.681532	1.29037	0.196922	NA
ACSL1	64.248	-0.546763	0.661839	-0.826127	0.408732	0.73966
ACSL3	231.453	-0.514629	0.495381	-1.03885	0.298873	0.651157
ACSL4	112.696	-0.411595	0.592778	-0.694349	0.487463	0.793438
ACTB	8505.98	-0.909214	0.326143	-2.78778	0.00530704	0.0735897
ACTG1	2589.56	-0.00789654	0.318361	-0.0248037	0.980212	0.995893
ACTL6A	386.025	-0.703711	0.471956	-1.49105	0.135948	0.459227
ACTN1	610.098	-0.317306	0.406328	-0.78091	0.434855	0.75716
ACTN4	527.848	0.0293667	0.410097	0.0716092	0.942913	0.984369
ACTR10	287.129	0.443014	0.512577	0.864288	0.38743	0.723667
ACTR1A	498.592	-0.645148	0.40598	-1.58911	0.112036	0.422664
ACTR1B	148.346	0.72035	0.575074	1.25262	0.210343	0.556654
ACTR2	656.125	0.154316	0.387032	0.398716	0.690102	0.893131
ACTR3	555.111	0.030696	0.373971	0.0820813	0.934582	0.982175
ACTR3B	51.4004	-0.179611	0.688531	-0.260861	0.794199	NA
ACTR5	74.1362	-0.587904	0.649613	-0.905007	0.365461	0.710581
ACTR6	189.304	-0.220041	0.528156	-0.416621	0.676956	0.887402
ACTR8	112.103	0.531386	0.609449	0.871912	0.383257	0.721938
ACVR1	173.317	0.283603	0.543083	0.52221	0.601524	0.854238
ACVR1B	122.324	0.559934	0.559205	1.0013	0.316679	0.667923
ACVR2A	48.3292	-0.235158	0.658882	-0.356905	0.721163	NA
ACVR2B	57.8898	-0.278748	0.668379	-0.417051	0.676641	0.887402
ACY1	66.5416	-0.577969	0.664319	-0.870018	0.384291	0.722205
ACYP1	59.039	-0.292125	0.65168	-0.448264	0.653962	0.878835
ADAM10	281.349	-1.08115	0.475145	-2.27541	0.0228814	0.185761
ADAM15	283.738	0.412991	0.500195	0.82566	0.408997	0.73966
ADAM17	384.495	1.02207	0.416899	2.4516	0.0142222	0.140025
ADAM22	444.557	0.18178	0.440968	0.412228	0.680172	0.888235
ADAM23	76.5763	-0.028784	0.643906	-0.0447023	0.964345	0.991655
ADAM9	150.036	0.00936355	0.576347	0.0162464	0.987038	0.997425
ADAMTS1	165.71	-0.81935	0.54866	-1.49336	0.135342	0.458212
ADAMTS10	41.226	0.046519	0.675629	0.068853	0.945107	NA
ADAMTS19	611.531	-0.388725	0.412186	-0.943083	0.345639	0.694093
ADAMTS3	205.968	0.735393	0.688285	1.06844	0.285321	0.637498
ADAMTS4	226.32	-0.965816	0.484492	-1.99346	0.0462109	0.269486
ADAMTS7	92.9684	0.246037	0.617351	0.398537	0.690234	0.893131
ADAMTS9	892.494	-1.38634	0.409787	-3.38306	0.000716824	0.0173615
ADAMTSL2	56.705	0.55235	0.664624	0.831072	0.405933	0.73793
ADAR	962.847	-0.524062	0.375199	-1.39676	0.162487	0.492957
ADAT1	92.1288	0.0967476	0.642593	0.150558	0.880324	0.966334
ADAT3	26.5052	-1.68587	0.680947	-2.47577	0.0132949	NA
ADCK2	194.757	-1.49923	0.591748	-2.53356	0.011291	0.120648
ADCK3	218.184	1.17329	0.505149	2.32266	0.0201975	0.172247
ADCK4	95.52	-0.339962	0.612154	-0.555353	0.578653	0.842293
ADCY1	81.6362	1.79956	0.71695	2.51002	0.0120725	0.125492
ADCY3	137.575	-0.0733485	0.608193	-0.120601	0.904007	0.972981
ADCY6	407.987	1.11881	0.430549	2.59856	0.0093615	0.106783
ADCY7	125.55	-0.122502	0.558554	-0.219319	0.826401	0.949083
ADCY9	78.4124	0.623262	0.63834	0.976379	0.328876	0.678432
ADD1	506.634	-0.453662	0.410332	-1.1056	0.268901	0.625813
ADD2	254.565	-0.843778	0.545294	-1.54738	0.121771	0.437556
ADD3	1124.3	0.358125	0.378053	0.947288	0.343492	0.693666
ADH5	514.532	-0.456134	0.417458	-1.09265	0.274549	0.631157
ADI1	123.975	-0.919753	0.57478	-1.60018	0.109558	0.419296
ADIPOR1	297.127	1.01894	0.497537	2.04796	0.0405638	0.252127
ADIPOR2	109.698	0.59606	0.609196	0.978436	0.327859	0.676768
ADK	157.892	0.0296834	0.521122	0.0569606	0.954577	0.98967
ADM	53.1976	0.570643	0.674661	0.845822	0.397652	NA
ADNP	542.106	0.227932	0.389633	0.584992	0.558553	0.831753
ADNP2	245.997	0.160019	0.489472	0.326921	0.743728	0.920399
ADO	106.795	-0.0721196	0.601113	-0.119977	0.904502	0.973008
ADPGK	109.221	0.0876191	0.583082	0.150269	0.880553	0.966334
ADPRHL2	197.266	0.536804	0.522412	1.02755	0.304162	0.657555
ADRBK1	312.834	0.549647	0.478971	1.14756	0.251151	0.605538
ADRBK2	90.2076	0.0838549	0.618817	0.135508	0.89221	0.969548
ADRM1	546.964	-0.224653	0.471571	-0.476392	0.633795	0.869778
ADSL	200.618	-0.348868	0.509725	-0.684424	0.493707	0.797173
ADSS	157.906	-1.64319	0.572835	-2.86852	0.00412399	0.0620391
AEBP1	113.604	1.57413	0.622814	2.52745	0.0114894	0.121484
AEBP2	96.5534	0.0919138	0.607989	0.151177	0.879836	0.966334
AEN	103.274	0.913451	0.602664	1.51569	0.129598	0.448981
AES	875.538	0.228731	0.348271	0.656761	0.511335	0.810152
AFAP1	161.113	-0.660585	0.543641	-1.21511	0.224323	0.574557
AFF1	51.0903	0.524077	0.667325	0.78534	0.432254	NA
AFF4	437.425	0.0539302	0.423302	0.127403	0.898621	0.972245
AFG3L2	187.314	0.594767	0.549457	1.08246	0.279047	0.632398
AFMID	128.494	0.0159205	0.563206	0.0282677	0.977449	0.994904
AFTPH	154.454	0.672564	0.522569	1.28703	0.198082	0.542915
AGA	57.7343	0.192196	0.665346	0.288867	0.772683	0.935541
AGAP2	239.339	2.13998	0.507532	4.21645	2.4818e-05	0.00124364
AGAP3	254.992	0.682273	0.543611	1.25508	0.209451	0.55624
AGBL5	189.479	0.818891	0.541036	1.51356	0.130138	0.448981
AGFG1	210.057	-0.0193567	0.492831	-0.0392766	0.96867	0.991655
AGK	148.325	0.146191	0.538215	0.271622	0.785913	0.936349
AGL	120.561	-1.24119	0.576986	-2.15115	0.0314641	0.219403
AGO1	124.002	-0.584629	0.616166	-0.948818	0.342713	0.692865
AGO2	141.368	-0.720242	0.556945	-1.2932	0.195941	0.540963
AGO3	72.6007	-0.565241	0.649004	-0.870937	0.383789	0.722205
AGO4	61.9977	-0.564208	0.664614	-0.848926	0.395922	0.72922
AGPAT1	462.626	-0.0149365	0.428037	-0.0348955	0.972163	0.992583
AGPAT3	130.036	-0.720403	0.574117	-1.2548	0.209551	0.5563
AGPAT5	130.977	-0.0777788	0.556497	-0.139765	0.888846	0.967833
AGPAT6	176.911	-0.545279	0.596228	-0.914548	0.360429	0.705842
AGPS	238.155	-0.820911	0.491193	-1.67126	0.0946706	0.390953
AGRN	280.669	0.784697	0.466823	1.68093	0.0927761	0.385427
AGT	37.6914	3.20502	0.689994	4.64499	3.40087e-06	NA
AGTPBP1	127.728	-2.04357	0.6015	-3.39745	0.000680158	0.016696
AGTR1	62.1506	0.954396	0.693974	1.37526	0.169051	0.502175
AGTRAP	26.5735	0.531095	0.694047	0.765214	0.444144	NA
AHCTF1	261.108	-0.448088	0.543655	-0.824215	0.409817	0.73966
AHCY	369.651	-0.138179	0.4871	-0.283678	0.776657	0.935541
AHCYL1	344.378	0.539	0.419659	1.28437	0.199011	0.543614
AHCYL2	76.4062	1.85561	0.640858	2.8955	0.0037855	0.0589565
AHDC1	76.9885	0.295383	0.65185	0.453146	0.650444	0.875637
AHI1	143.469	-0.894084	0.631472	-1.41587	0.156813	0.486212
AHNAK	3443.1	0.992665	0.325057	3.05382	0.0022595	0.0416549
AHSA1	685.203	0.0277002	0.374779	0.0739107	0.941081	0.983945
AHSA2	13.2533	-0.449029	0.677106	-0.66316	0.507228	NA
AIDA	91.9393	-0.287865	0.646504	-0.445264	0.656129	0.87938
AIG1	157.617	0.46877	0.522539	0.8971	0.369666	0.712664
AIMP1	207.678	0.237512	0.502319	0.47283	0.636334	0.8698
AIMP2	234.284	0.84306	0.576374	1.46269	0.143551	0.47058
AIP	301.242	0.532871	0.455344	1.17026	0.241896	0.595391
AJUBA	69.3758	0.574857	0.643637	0.893138	0.371783	0.713706
AK1	186.862	-0.369088	0.52147	-0.707785	0.479079	0.786131
AK2	222.527	-0.88971	0.615233	-1.44614	0.148139	0.473967
AK3	94.6446	-0.352253	0.599441	-0.587636	0.556777	0.831354
AKAP1	122.996	1.4023	0.645898	2.17108	0.0299248	0.215207
AKAP10	83.0121	0.492592	0.622786	0.79095	0.428973	0.753653
AKAP11	186.635	-0.204353	0.513758	-0.397762	0.690806	0.893131
AKAP12	312.326	0.657555	0.469411	1.40081	0.161271	0.492404
AKAP13	323.748	0.068728	0.48088	0.142921	0.886352	0.96708
AKAP17A	147.386	0.193276	0.601209	0.321479	0.747847	0.923341
AKAP6	117.721	0.672857	0.610797	1.10161	0.270633	0.627376
AKAP8	71.7805	-0.788061	0.650234	-1.21197	0.225526	0.576185
AKAP8L	314.067	1.25985	0.458201	2.74956	0.00596757	0.0794145
AKAP9	773.191	-0.944074	0.373193	-2.52972	0.0114153	0.121164
AKIP1	47.8899	0.177757	0.687471	0.258567	0.795969	NA
AKIRIN1	127.268	-0.436179	0.569424	-0.766001	0.443676	0.763502
AKIRIN2	198.403	-0.0795216	0.52998	-0.150046	0.880728	0.96638
AKR1A1	229.68	0.656642	0.5007	1.31145	0.189706	0.532203
AKR1B1	728.015	0.752232	0.392916	1.91449	0.0555581	0.29574
AKR7A2	122.141	-1.30749	0.613808	-2.13013	0.0331611	0.226945
AKT1	430.135	-0.829575	0.50108	-1.65557	0.0978085	0.396583
AKT1S1	98.1749	0.090257	0.643038	0.14036	0.888375	0.967809
AKT2	316.586	-0.0879838	0.465092	-0.189175	0.849956	0.957836
AKT3	391.509	-0.387265	0.4716	-0.821173	0.411548	0.73966
ALAS1	118.889	0.911058	0.602108	1.51311	0.130251	0.448981
ALCAM	1318.03	-0.707534	0.321876	-2.19816	0.0279379	0.208844
ALDH16A1	72.4235	-0.418949	0.669621	-0.625651	0.531544	0.820271
ALDH18A1	414.197	-0.121327	0.441901	-0.274556	0.783657	0.936223
ALDH1B1	95.1576	-0.8915	0.614371	-1.45108	0.146758	0.472974
ALDH1L2	276.141	1.44754	0.490446	2.95148	0.00316258	0.0525842
ALDH2	430.959	1.38317	0.457444	3.0237	0.00249701	0.0444688
ALDH3A2	109.663	0.146788	0.586372	0.250333	0.80233	0.94195
ALDH6A1	121.296	0.814479	0.559277	1.45631	0.145308	0.471325
ALDH7A1	140.234	0.823302	0.604102	1.36285	0.172929	0.507539
ALDH9A1	265.114	0.184257	0.473437	0.389191	0.697135	0.895621
ALDOA	1647.31	-0.75927	0.33815	-2.24536	0.0247448	0.193328
ALDOC	153.804	0.371135	0.593558	0.625272	0.531792	0.820271
ALG1	41.1689	0.13738	0.683615	0.200962	0.840729	NA
ALG10	22.3435	-0.0980704	0.693959	-0.14132	0.887617	NA
ALG11	62.3144	-1.05707	0.660643	-1.60006	0.109585	0.419296
ALG12	82.5157	-0.334367	0.62514	-0.534867	0.592742	0.850253
ALG13	54.4436	-0.573149	0.668634	-0.857194	0.391338	0.72663
ALG2	114.256	-0.353626	0.576183	-0.613738	0.539388	0.823657
ALG3	142.706	1.16434	0.570645	2.04039	0.0413112	0.253306
ALG5	128.047	-0.666354	0.583785	-1.14144	0.253688	0.608541
ALG8	214.263	0.735872	0.490147	1.50133	0.133271	0.45469
ALG9	118.912	0.492445	0.597618	0.824012	0.409933	0.73966
ALKBH2	59.527	-1.54898	0.672305	-2.30398	0.0212239	0.176243
ALKBH4	75.7344	-0.125557	0.633572	-0.198174	0.842909	0.95592
ALKBH5	151.019	-0.0930247	0.549478	-0.169296	0.865563	0.962293
ALKBH6	46.5856	-0.0441482	0.678639	-0.0650541	0.948131	NA
ALKBH7	88.2252	1.28063	0.650908	1.96745	0.0491311	0.280321
ALMS1	206.528	-0.702952	0.569866	-1.23354	0.217374	0.566112
ALPK1	39.7201	0.0793434	0.681179	0.116479	0.907273	NA
ALS2	126.27	0.288025	0.635003	0.45358	0.650131	0.875606
ALX1	36.6864	0.546827	0.691297	0.791016	0.428935	NA
ALYREF	589.651	-1.09523	0.387622	-2.82551	0.00472053	0.0675185
AMACR	31.9945	0.886033	0.690534	1.28311	0.199452	NA
AMER1	45.1263	0.394805	0.694002	0.568881	0.569437	NA
AMFR	436.412	0.628625	0.418709	1.50134	0.133268	0.45469
AMH	39.7516	-1.4264	0.685494	-2.08084	0.0374487	NA
AMMECR1L	73.2067	0.537514	0.650979	0.825702	0.408973	0.73966
AMN1	25.3412	-0.187168	0.694166	-0.269629	0.787445	NA
AMOT	62.8358	0.154285	0.658867	0.234167	0.814855	0.946052
AMOTL1	397.813	0.0152788	0.466746	0.0327348	0.973886	0.993277
AMPD2	173.784	0.473263	0.547181	0.86491	0.387088	0.723401
AMZ2	224.868	1.63483	0.56209	2.90848	0.00363192	0.0574936
ANAPC1	83.0694	-0.625114	0.634127	-0.985787	0.324238	0.675627
ANAPC10	63.5918	-0.822268	0.647147	-1.2706	0.203869	0.550328
ANAPC11	205.156	0.123241	0.490364	0.251324	0.801563	0.941506
ANAPC13	84.6294	0.492367	0.603713	0.815565	0.414749	0.741071
ANAPC16	214.563	0.962408	0.519741	1.85171	0.0640682	0.31668
ANAPC2	116.415	0.259636	0.606397	0.428161	0.668534	0.884803
ANAPC4	92.6886	-0.474288	0.609813	-0.77776	0.43671	0.757952
ANAPC5	526.235	0.123522	0.407642	0.303016	0.761878	0.930856
ANAPC7	198.15	-0.287851	0.523623	-0.54973	0.582505	0.843828
ANG	40.5459	-1.18288	0.682745	-1.73253	0.0831787	NA
ANGEL1	43.2545	0.387244	0.688233	0.562664	0.573664	NA
ANGEL2	122.889	-0.449617	0.569813	-0.78906	0.430077	0.753886
ANGPT1	22.8465	-0.366973	0.691767	-0.530486	0.595775	NA
ANGPTL4	178.257	1.4715	0.597097	2.46442	0.0137236	0.136596
ANK2	118.92	0.439018	0.596751	0.735681	0.461925	0.777094
ANKEF1	24.3191	0.505766	0.693294	0.729512	0.465689	NA
ANKFY1	183.766	-0.816779	0.519591	-1.57197	0.115958	0.429397
ANKH	69.218	0.653128	0.680436	0.959866	0.337123	0.688005
ANKIB1	291.382	-0.0751182	0.467916	-0.160538	0.872457	0.964241
ANKLE2	229.164	-0.780169	0.553783	-1.4088	0.158895	0.48983
ANKMY2	66.6516	0.0544124	0.642157	0.0847338	0.932473	0.981508
ANKRA2	59.1787	0.473396	0.666331	0.710452	0.477424	0.786008
ANKRD10	73.4044	-0.715738	0.651991	-1.09777	0.272304	0.628514
ANKRD11	707.799	0.440367	0.432516	1.01815	0.308605	0.662429
ANKRD12	73.8391	-0.629332	0.631187	-0.997061	0.318735	0.670656
ANKRD13A	105.574	0.175879	0.639899	0.274855	0.783428	0.936223
ANKRD13B	193.284	-0.199722	0.577125	-0.346064	0.729295	0.911638
ANKRD13C	56.3433	-0.792375	0.67046	-1.18184	0.23727	0.590413
ANKRD13D	131.928	-1.29785	0.621373	-2.08868	0.0367363	0.239611
ANKRD17	743.957	0.562067	0.385347	1.4586	0.144675	0.47058
ANKRD27	88.5129	-0.314692	0.620513	-0.507148	0.612051	0.859023
ANKRD28	168.865	0.268509	0.537008	0.500009	0.617069	0.860451
ANKRD32	105.679	-1.46622	0.624147	-2.34916	0.0188156	0.164803
ANKRD39	35.9069	-0.0103389	0.687423	-0.01504	0.988	NA
ANKRD40	207.308	-0.297138	0.521198	-0.570107	0.568605	0.836609
ANKRD44	86.4595	-0.984785	0.619245	-1.5903	0.111767	0.42231
ANKRD46	56.8685	-0.424148	0.655588	-0.646974	0.517649	0.813592
ANKRD50	201.496	-0.465442	0.525587	-0.885566	0.375851	0.716507
ANKRD52	210.711	-1.03966	0.585077	-1.77696	0.0755747	0.346428
ANKRD54	61.0518	-0.326454	0.668566	-0.48829	0.625345	0.86587
ANKS1A	150.221	-1.11242	0.589642	-1.88661	0.0592129	0.307099
ANKS3	60.5891	0.515828	0.67709	0.761831	0.446161	0.765479
ANKZF1	80.3468	0.271836	0.629907	0.431549	0.666069	0.883633
ANLN	255.644	-2.27255	0.49009	-4.63701	3.53486e-06	0.000235636
ANO10	110.339	0.256659	0.632724	0.405642	0.685006	0.890946
ANO6	679.15	0.567519	0.356721	1.59093	0.111624	0.422208
ANO8	153.944	0.675979	0.539686	1.25254	0.210373	0.556654
ANP32A	491.191	-0.634416	0.419061	-1.5139	0.130052	0.448981
ANP32B	563.677	-0.513254	0.510125	-1.00613	0.314351	0.66625
ANP32E	255.187	-1.80576	0.471633	-3.82874	0.000128801	0.00465607
ANTXR1	460.923	-0.868233	0.395393	-2.19588	0.0281009	0.209847
ANTXR2	231.783	-0.558567	0.520854	-1.07241	0.283537	0.635872
ANXA11	210.935	0.666747	0.518499	1.28592	0.198472	0.542958
ANXA2	978.136	-0.558274	0.386171	-1.44567	0.148271	0.473971
ANXA4	173.034	0.204728	0.563218	0.363498	0.716233	0.903028
ANXA5	513.998	-0.0641657	0.393164	-0.163204	0.870358	0.963434
ANXA6	464.359	-0.505723	0.424141	-1.19235	0.233126	0.583899
ANXA7	339.781	-0.0195226	0.438262	-0.0445455	0.96447	0.991655
AP1AR	60.947	-1.88872	0.659318	-2.86466	0.00417456	0.0624805
AP1B1	544.695	0.115231	0.418976	0.27503	0.783293	0.936223
AP1G1	275.782	-0.737566	0.46727	-1.57846	0.11446	0.426902
AP1G2	210.384	-0.469701	0.517516	-0.907605	0.364087	0.709298
AP1M1	424.39	-0.109009	0.417389	-0.261168	0.793963	0.938711
AP1S1	515.591	1.39002	0.386832	3.59334	0.00032647	0.00964282
AP1S2	152.258	-0.583912	0.535896	-1.0896	0.27589	0.631854
AP2A1	383.195	0.427185	0.433773	0.984812	0.324716	0.676236
AP2A2	455.167	0.333896	0.414959	0.804647	0.421023	0.74559
AP2B1	1132.24	0.0994784	0.327619	0.30364	0.761402	0.930734
AP2M1	948.407	0.71225	0.342294	2.08081	0.037451	0.241881
AP2S1	384.714	0.031655	0.453194	0.0698487	0.944314	0.984558
AP3B1	245.54	0.281373	0.513607	0.547838	0.583803	0.84419
AP3B2	26.7276	0.326675	0.684326	0.477367	0.633101	NA
AP3D1	607.861	0.203067	0.425999	0.476684	0.633587	0.869778
AP3M1	211.58	0.870731	0.552281	1.57661	0.114885	0.427022
AP3M2	29.5704	0.260175	0.693004	0.375431	0.70734	NA
AP3S1	104.333	-0.423462	0.624326	-0.678272	0.4976	0.799732
AP4B1	61.3642	0.281848	0.649122	0.434199	0.664144	0.883175
AP4E1	47.5856	-0.684588	0.680988	-1.00529	0.314759	NA
AP4M1	177.081	0.689643	0.557096	1.23792	0.215744	0.564697
AP5B1	66.3003	-0.0618632	0.654553	-0.0945122	0.924702	0.979269
AP5M1	95.071	-0.733791	0.601263	-1.22041	0.222308	0.572681
APAF1	120.706	-1.11989	0.594272	-1.88448	0.0595003	0.307927
APBA2	320.278	0.0894835	0.465335	0.192299	0.847508	0.957346
APBB1	280.895	-0.216719	0.489774	-0.442487	0.658137	0.880505
APBB2	53.0732	0.620624	0.675591	0.918638	0.358285	NA
APBB3	37.3916	-0.86757	0.680215	-1.27543	0.202155	NA
APC	217.34	-1.02788	0.51842	-1.98271	0.0473995	0.273989
APC2	299.329	0.0519727	0.46131	0.112663	0.910298	0.974755
APEH	171.166	0.524456	0.597767	0.877358	0.380292	0.719616
APEX1	464.14	-0.99063	0.432215	-2.29198	0.0219065	0.18006
APEX2	106.386	-0.312638	0.635376	-0.492052	0.622683	0.865089
APH1A	776.383	0.338729	0.382603	0.885327	0.37598	0.716507
API5	221.08	0.299222	0.49926	0.59933	0.548953	0.829905
APIP	50.8011	-0.81176	0.683469	-1.1877	0.23495	NA
APLP1	370.751	0.854092	0.438951	1.94576	0.0516841	0.28645
APLP2	1573.35	0.0164435	0.307611	0.0534555	0.957369	0.989989
APMAP	430.878	0.331842	0.404911	0.819542	0.412477	0.73966
APOA1BP	617.153	0.821957	0.380151	2.16219	0.0306038	0.217041
APOBEC3C	38.5508	0.894187	0.686748	1.30206	0.192896	NA
APOE	79.7135	2.38775	0.653023	3.65646	0.000255723	0.00774202
APOLD1	10.3814	-0.114889	0.669717	-0.171548	0.863793	NA
APOPT1	85.7985	0.122446	0.650585	0.188209	0.850713	0.958338
APP	2997.9	0.69188	0.273791	2.52704	0.011503	0.121484
APPBP2	89.7226	0.436905	0.619997	0.704688	0.481004	0.787512
APPL1	301.274	-1.44196	0.532777	-2.70649	0.00679981	0.0868237
APPL2	191.489	-0.833216	0.516372	-1.6136	0.106615	0.4138
APRT	223.248	0.693552	0.491144	1.41211	0.157916	0.487853
AQP3	57.0564	1.59584	0.656088	2.43236	0.0150006	0.144173
AQR	293.371	-0.518738	0.463007	-1.12037	0.262556	0.619394
ARAF	129.518	-0.0420983	0.584209	-0.0720605	0.942554	0.984244
ARAP1	204.221	-0.0598436	0.540943	-0.110628	0.911911	0.975264
ARAP3	259.932	0.734007	0.521236	1.4082	0.159071	0.490139
ARCN1	568.705	0.505291	0.377179	1.33966	0.180356	0.517153
AREL1	207.322	0.38385	0.509806	0.752932	0.451491	0.769128
ARF1	1188.81	0.277928	0.310846	0.894102	0.371268	0.713576
ARF3	209.723	-0.0520893	0.517572	-0.100642	0.919835	0.977974
ARF4	637.492	-0.265655	0.407461	-0.651976	0.514417	0.812212
ARF5	995.807	-0.133769	0.324503	-0.412226	0.680173	0.888235
ARF6	134.683	-0.594494	0.556006	-1.06922	0.284969	0.637498
ARFGAP1	95.3663	0.492456	0.604209	0.815042	0.415048	0.741143
ARFGAP2	209.115	-0.0179175	0.510182	-0.0351198	0.971984	0.992583
ARFGAP3	78.7456	0.323366	0.629642	0.51357	0.607552	0.855684
ARFGEF1	241.19	-0.918745	0.479404	-1.91643	0.0553104	0.295626
ARFGEF2	188.74	-0.97284	0.559153	-1.73984	0.0818864	0.361036
ARFIP1	106.055	0.449769	0.642099	0.700467	0.483636	0.79004
ARFIP2	275.133	0.569507	0.534666	1.06516	0.286801	0.638616
ARFRP1	59.9641	-0.284164	0.670472	-0.423826	0.671693	0.886722
ARG2	62.4229	-0.172088	0.666733	-0.258107	0.796324	0.939606
ARGLU1	143.779	-1.27756	0.564941	-2.26141	0.0237337	0.189089
ARHGAP1	262.533	0.304818	0.500671	0.608819	0.542645	0.82714
ARHGAP10	34.2409	0.640828	0.708491	0.904498	0.365731	NA
ARHGAP11A	154.922	-2.53588	0.575326	-4.40773	1.0446e-05	0.000602384
ARHGAP12	63.9114	0.375699	0.648689	0.579168	0.562476	0.833514
ARHGAP17	184.34	-0.210817	0.540002	-0.390401	0.69624	0.895377
ARHGAP19	58.4916	0.010863	0.682057	0.0159268	0.987293	0.997425
ARHGAP21	108.675	-1.30666	0.632102	-2.06716	0.0387191	0.245491
ARHGAP23	120.886	2.86085	0.647005	4.42168	9.79359e-06	0.000569282
ARHGAP26	84.3603	-0.628125	0.621455	-1.01073	0.312144	0.664413
ARHGAP28	112.775	-2.16539	0.592703	-3.65341	0.000258776	0.00780195
ARHGAP31	493.138	-1.13286	0.465349	-2.43442	0.0149156	0.143927
ARHGAP32	95.8915	0.127776	0.60725	0.210418	0.833342	0.951904
ARHGAP35	331.509	0.0292688	0.539756	0.0542261	0.956755	0.989806
ARHGAP36	4095.97	0.00112188	0.285696	0.00392684	0.996867	0.99948
ARHGAP42	119.604	-0.292558	0.600052	-0.487555	0.625865	0.86587
ARHGAP5	121.823	0.129947	0.587108	0.221334	0.824832	0.948973
ARHGDIA	1539.84	-0.410295	0.303126	-1.35355	0.175881	0.511386
ARHGEF1	425.901	0.0402571	0.424535	0.0948265	0.924453	0.979269
ARHGEF10	36.5304	-0.748532	0.68775	-1.08838	0.276428	NA
ARHGEF11	300.249	-0.744062	0.480396	-1.54885	0.121417	0.437521
ARHGEF12	459.805	-0.725678	0.44436	-1.63309	0.102451	0.40413
ARHGEF17	111.322	1.14138	0.597263	1.91101	0.0560029	0.29683
ARHGEF2	563.687	1.4547	0.393403	3.69772	0.000217541	0.00684265
ARHGEF25	177.777	0.594103	0.588532	1.00947	0.312751	0.664847
ARHGEF26	18.8588	0.129839	0.704639	0.184263	0.853807	NA
ARHGEF28	233.26	1.37228	0.528853	2.59482	0.00946401	0.107645
ARHGEF40	107.86	0.515461	0.618615	0.83325	0.404704	0.736618
ARHGEF7	238.831	-0.451216	0.541218	-0.833706	0.404447	0.736618
ARHGEF9	67.4705	-0.511709	0.681774	-0.750555	0.45292	0.770166
ARID1A	757.534	0.356969	0.357713	0.99792	0.318318	0.670525
ARID1B	355.851	-0.0859154	0.453272	-0.189545	0.849666	0.957836
ARID2	412.543	-0.493689	0.410154	-1.20367	0.228718	0.579788
ARID3A	48.4917	-0.109242	0.674601	-0.161935	0.871357	NA
ARID4A	69.0351	-1.02841	0.652095	-1.57708	0.114777	0.427022
ARID4B	208.085	-1.0461	0.529235	-1.97662	0.0480849	0.276173
ARID5B	61.1499	0.0762922	0.641849	0.118863	0.905384	0.97301
ARIH1	180.817	0.341772	0.524189	0.652001	0.5144	0.812212
ARIH2	92.5785	0.208367	0.648611	0.321251	0.74802	0.923397
ARL1	192.317	0.42874	0.492954	0.869736	0.384445	0.722205
ARL10	96.8768	-0.225169	0.597838	-0.376639	0.706442	0.899479
ARL14EP	95.6868	0.408963	0.586024	0.697861	0.485264	0.79163
ARL16	170.109	-0.156852	0.570141	-0.275111	0.783231	0.936223
ARL2	169.496	0.111439	0.546131	0.204051	0.838314	0.953526
ARL2BP	213.815	-0.211674	0.509326	-0.415596	0.677705	0.887402
ARL3	194.877	-0.246584	0.520449	-0.47379	0.63565	0.8698
ARL4D	50.9389	-1.44285	0.675171	-2.13702	0.0325967	NA
ARL5A	34.8936	-0.49703	0.691551	-0.718719	0.472314	NA
ARL5B	97.1838	0.0984318	0.648471	0.151791	0.879352	0.966334
ARL6	53.0113	-0.300872	0.660226	-0.455712	0.648597	NA
ARL6IP1	481.182	-0.927104	0.393771	-2.35442	0.0185515	0.163984
ARL6IP4	337.788	0.103594	0.544838	0.190137	0.849202	0.957761
ARL6IP5	343.724	0.464935	0.427536	1.08748	0.276826	0.632323
ARL6IP6	150.208	-0.867677	0.542749	-1.59867	0.109894	0.419375
ARL8A	382.529	0.227219	0.449089	0.505957	0.612887	0.859035
ARL8B	87.8948	0.902782	0.617642	1.46166	0.143835	0.47058
ARMC1	58.7352	-0.0807699	0.656819	-0.122971	0.90213	0.972245
ARMC10	105.982	0.170258	0.612224	0.278098	0.780937	0.936223
ARMC6	101.251	-1.58953	0.640888	-2.48019	0.0131311	0.133033
ARMC7	49.1934	0.156116	0.668307	0.233599	0.815296	NA
ARMC8	82.0782	-0.102222	0.616237	-0.165882	0.86825	0.962576
ARMC9	191.737	-0.207321	0.50825	-0.407912	0.683338	0.889841
ARMCX1	74.0965	0.442459	0.649273	0.681469	0.495574	0.798616
ARMCX2	189.65	0.805396	0.52036	1.54777	0.121678	0.437556
ARMCX3	150.663	-0.0979339	0.584394	-0.167582	0.866912	0.962293
ARMCX4	57.6442	-0.163061	0.690442	-0.236169	0.813302	0.946052
ARMCX6	15.6537	0.928637	0.686304	1.3531	0.176024	NA
ARNT	256.447	0.152146	0.522935	0.290945	0.771093	0.935523
ARNT2	207.323	-0.421123	0.521844	-0.80699	0.419672	0.743922
ARNTL	57.0257	-1.19888	0.674031	-1.77867	0.0752938	0.345704
ARPC1A	454.902	-0.217077	0.471354	-0.46054	0.645129	0.873557
ARPC1B	429.876	0.191857	0.437517	0.438513	0.661014	0.881346
ARPC2	943.288	0.0160354	0.35329	0.0453888	0.963797	0.991655
ARPC3	680.705	0.0399132	0.356873	0.111841	0.910949	0.974809
ARPC5	390.083	-0.500394	0.436264	-1.147	0.251383	0.605538
ARPC5L	94.7452	-0.0770939	0.598301	-0.128855	0.897473	0.97205
ARPP19	276.721	0.191664	0.44123	0.434387	0.664008	0.883156
ARRB2	89.4081	-0.741407	0.644949	-1.14956	0.250326	0.605538
ARRDC1	56.281	1.18029	0.661847	1.78334	0.0745316	0.344058
ARRDC3	194.341	1.29235	0.547114	2.36213	0.0181702	0.161202
ARRDC4	140.263	1.19642	0.615112	1.94504	0.0517697	0.286676
ARSA	87.7932	0.342142	0.626383	0.546218	0.584916	0.844595
ARSB	127.425	-1.01885	0.610133	-1.66989	0.0949412	0.391195
ARSK	85.9441	0.134713	0.60152	0.223955	0.822793	0.948473
ARV1	113.543	-0.359071	0.586675	-0.612043	0.540509	0.824725
ARVCF	227.781	0.428075	0.529909	0.807827	0.41919	0.74347
AS3MT	89.3687	-0.332643	0.657162	-0.506181	0.612729	0.859035
ASAH1	263.89	0.131229	0.47722	0.274986	0.783327	0.936223
ASAP1	539.5	-0.82556	0.393656	-2.09716	0.0359791	0.236385
ASAP2	251.949	-0.68873	0.497892	-1.38329	0.166575	0.499313
ASAP3	61.3502	0.567286	0.648509	0.874754	0.381708	0.720387
ASB1	78.8064	0.205717	0.642344	0.320261	0.748771	0.923696
ASB13	58.5697	0.832719	0.662813	1.25634	0.208993	0.555631
ASB6	107.203	0.252761	0.579182	0.43641	0.66254	0.882172
ASB7	31.234	0.244314	0.690236	0.353957	0.723371	NA
ASB8	76.7425	-0.27873	0.635611	-0.438522	0.661008	0.881346
ASCC1	82.2768	-0.362932	0.630431	-0.575688	0.564826	0.835249
ASCC2	223.476	0.323827	0.519713	0.623089	0.533226	0.820271
ASCC3	311.996	0.503071	0.478055	1.05233	0.292649	0.644925
ASCL1	96.8079	-1.0374	0.596108	-1.74029	0.0818078	0.361036
ASF1A	82.0185	-1.35164	0.619499	-2.18183	0.029122	0.211688
ASF1B	33.379	0.172126	0.71406	0.241052	0.809514	NA
ASH1L	382.738	0.100808	0.444352	0.226866	0.820528	0.948423
ASH2L	148.744	0.000603497	0.592762	0.00101811	0.999188	0.999906
ASIC1	110.652	-0.58985	0.638169	-0.924286	0.355338	0.701882
ASMTL	62.5209	1.1538	0.658548	1.75204	0.0797663	0.356008
ASNA1	314.309	-0.304084	0.448175	-0.678493	0.497459	0.799732
ASNS	2016.31	3.30492	0.326314	10.128	4.14896e-24	7.53658e-21
ASNSD1	111.099	0.0440616	0.602708	0.073106	0.941722	0.983973
ASPH	168.981	-0.849077	0.546963	-1.55235	0.120579	0.435668
ASPHD2	28.6241	0.546249	0.694743	0.78626	0.431715	NA
ASPM	739.182	-3.25586	0.50359	-6.4653	1.01096e-10	2.04045e-08
ASPSCR1	90.4456	0.835918	0.621699	1.34457	0.178763	0.514378
ASRGL1	23.1121	-0.327632	0.685659	-0.477836	0.632767	NA
ASTE1	35.0094	0.31099	0.692252	0.449243	0.653256	NA
ASTN2	46.3473	0.643582	0.687442	0.936199	0.349171	NA
ASUN	80.376	-0.398798	0.659108	-0.605057	0.545141	0.827953
ASXL1	410.987	0.00437777	0.429855	0.0101843	0.991874	0.998369
ATAD1	489.309	0.719953	0.381595	1.88669	0.0592017	0.307099
ATAD2	230.176	-1.21847	0.686204	-1.77567	0.0757866	0.346767
ATAD2B	64.1357	-0.104728	0.661657	-0.158282	0.874234	0.964448
ATAD3A	63.8668	0.086301	0.672324	0.128362	0.897862	0.972115
ATAD5	64.3974	-0.626641	0.670085	-0.935166	0.349703	0.696721
ATAT1	122.566	0.660633	0.569754	1.15951	0.24625	0.601025
ATE1	139.028	-0.478586	0.575648	-0.831387	0.405755	0.737869
ATF1	46.3812	-0.258092	0.686438	-0.375987	0.706927	NA
ATF2	161.938	-0.088029	0.541299	-0.162626	0.870813	0.963504
ATF3	38.7877	0.0555571	0.68421	0.0811989	0.935284	NA
ATF4	541.727	2.08782	0.453306	4.60577	4.10948e-06	0.00027145
ATF5	56.7629	0.716004	0.672017	1.06545	0.28667	0.638616
ATF6	352.475	1.10416	0.443412	2.49015	0.0127689	0.130674
ATF6B	223.54	-0.326747	0.482371	-0.677377	0.498167	0.800176
ATF7	108.753	0.29908	0.57691	0.518417	0.604168	0.854238
ATF7IP	459.728	1.212	0.425211	2.85035	0.00436709	0.0645989
ATG101	144.277	0.618874	0.573605	1.07892	0.280624	0.633731
ATG12	88.4434	-0.891843	0.629862	-1.41594	0.156795	0.486212
ATG13	212.642	1.2892	0.536325	2.40377	0.016227	0.150198
ATG16L1	134.494	-0.561665	0.595779	-0.94274	0.345814	0.694093
ATG2B	138.095	-0.359576	0.563855	-0.637711	0.523662	0.815941
ATG3	124.876	-0.545912	0.581348	-0.939045	0.347708	0.695352
ATG4B	175.774	-0.0241993	0.539378	-0.0448651	0.964215	0.991655
ATG4C	34.6526	0.818176	0.707104	1.15708	0.247239	NA
ATG7	61.4685	-0.0349281	0.677494	-0.0515549	0.958883	0.990783
ATG9A	285.187	-0.0516763	0.508073	-0.10171	0.918987	0.977912
ATIC	344.16	1.03206	0.488838	2.11125	0.034751	0.231865
ATL1	126.094	0.0171393	0.572622	0.0299312	0.976122	0.994699
ATL2	43.5704	-0.0616553	0.682078	-0.0903933	0.927975	NA
ATL3	206.489	-1.11882	0.510554	-2.19138	0.0284242	0.209868
ATM	336.964	-0.00486477	0.424185	-0.0114685	0.99085	0.998066
ATN1	879.868	0.481989	0.425632	1.13241	0.257463	0.612751
ATOX1	79.8299	-0.221936	0.62628	-0.354372	0.72306	0.908101
ATP10D	303.771	-0.298568	0.458852	-0.650684	0.51525	0.812212
ATP11A	146.294	-0.0091779	0.551822	-0.016632	0.98673	0.997425
ATP11B	247.119	-0.521153	0.474678	-1.09791	0.272245	0.628514
ATP11C	175.53	-2.11016	0.536628	-3.93226	8.41519e-05	0.00326432
ATP13A1	474.977	0.209825	0.445488	0.471	0.637641	0.8698
ATP13A3	315.62	-1.46895	0.482092	-3.04704	0.00231107	0.0419107
ATP1A1	974.07	0.176208	0.395296	0.445763	0.655769	0.87938
ATP1A3	120.633	5.83483	0.633335	9.21286	3.17538e-20	2.30723e-17
ATP1B1	233.105	0.0404959	0.504608	0.0802521	0.936037	0.982175
ATP1B2	108.536	1.25526	0.639767	1.96205	0.0497565	0.282066
ATP1B3	281.874	0.712056	0.462031	1.54114	0.123282	0.439582
ATP2A2	1259.16	0.286736	0.319635	0.897073	0.36968	0.712664
ATP2A3	50.8418	0.561542	0.669611	0.838609	0.401689	NA
ATP2B1	184.722	-0.0153163	0.52615	-0.0291102	0.976777	0.99485
ATP2C1	435.238	0.153801	0.408595	0.376414	0.706609	0.899479
ATP5A1	1492.49	0.576351	0.342147	1.68451	0.0920825	0.38391
ATP5B	3075.18	0.170354	0.283611	0.600662	0.548065	0.829866
ATP5C1	630.957	-0.102205	0.420401	-0.243113	0.807918	0.94479
ATP5D	128.66	0.380081	0.627362	0.60584	0.544621	0.827953
ATP5E	660.916	0.162561	0.372237	0.436715	0.662318	0.882083
ATP5F1	314.303	-0.0504785	0.491949	-0.102609	0.918273	0.977464
ATP5G1	181.88	-0.345076	0.533026	-0.64739	0.517379	0.813416
ATP5G2	738.481	0.645875	0.366226	1.7636	0.0777996	0.35155
ATP5G3	530.246	-0.117563	0.40937	-0.287179	0.773975	0.935541
ATP5H	334.133	0.290883	0.451644	0.644053	0.519541	0.815255
ATP5I	365.441	0.473163	0.435968	1.08532	0.277781	0.632398
ATP5J	451.127	0.240452	0.408428	0.588725	0.556046	0.831354
ATP5L	313.737	0.265724	0.448755	0.592138	0.553758	0.83032
ATP5O	490.655	-0.642231	0.402779	-1.5945	0.110824	0.42093
ATP5SL	175.347	0.109886	0.526525	0.2087	0.834683	0.952518
ATP6AP1	565.69	0.596672	0.38244	1.56017	0.11872	0.433475
ATP6AP2	273.559	0.423926	0.463863	0.913904	0.360767	0.705842
ATP6V0A1	259.278	0.425924	0.484447	0.879195	0.379295	0.718634
ATP6V0A2	158.608	-0.758822	0.558505	-1.35867	0.174253	0.509095
ATP6V0B	361.727	-0.0771346	0.430218	-0.179292	0.857709	0.960635
ATP6V0C	684.926	-0.0927735	0.362554	-0.255889	0.798037	0.940753
ATP6V0D1	183.61	-0.862563	0.558896	-1.54333	0.12275	0.43936
ATP6V0E1	140.311	0.0747028	0.581889	0.12838	0.897848	0.972115
ATP6V0E2	166.389	1.16047	0.519354	2.23444	0.0254539	0.196905
ATP6V1A	307.401	0.97495	0.493298	1.97639	0.0481104	0.276173
ATP6V1B2	284.124	0.150763	0.462059	0.326286	0.744208	0.920568
ATP6V1C1	100.172	-0.499887	0.58392	-0.856088	0.391949	0.72663
ATP6V1D	105.346	-0.862318	0.644579	-1.3378	0.180962	0.517549
ATP6V1E1	390.572	-0.78694	0.477146	-1.64926	0.0990934	0.398237
ATP6V1F	360.142	-0.0863324	0.449577	-0.19203	0.847718	0.957346
ATP6V1G1	534.806	-0.0918459	0.441544	-0.208011	0.83522	0.952553
ATP6V1G2	40.4315	1.47337	0.685643	2.1489	0.0316427	NA
ATP6V1H	246.314	-1.68582	0.586881	-2.87251	0.00407227	0.0617027
ATP7A	248.866	0.674226	0.517872	1.30192	0.192945	0.537965
ATP8A1	107.18	0.129265	0.576509	0.224221	0.822586	0.948473
ATP8B2	344.183	0.067752	0.478212	0.141678	0.887334	0.967348
ATP9A	63.8268	-0.196302	0.644773	-0.304451	0.760784	0.930302
ATP9B	63.0452	-0.11734	0.647245	-0.181291	0.856139	0.960011
ATPAF1	94.5535	-0.246778	0.638959	-0.386218	0.699335	0.895892
ATPAF2	33.6149	0.0838804	0.691564	0.121291	0.903461	NA
ATPIF1	403.173	0.811492	0.396608	2.04608	0.0407486	0.252412
ATR	129.815	-1.77383	0.580894	-3.05361	0.00226102	0.0416549
ATRAID	473.515	1.658	0.418169	3.96492	7.34208e-05	0.00296375
ATRN	490.529	0.62491	0.403505	1.5487	0.121453	0.437521
ATRX	582.84	-1.7708	0.389738	-4.54357	5.53095e-06	0.00034946
ATXN10	880.385	0.148021	0.360946	0.410091	0.681739	0.889161
ATXN1L	68.0642	-0.603281	0.668796	-0.902039	0.367036	0.711359
ATXN2	193.046	0.450747	0.552155	0.816341	0.414305	0.740729
ATXN2L	800.627	0.915058	0.355561	2.57356	0.0100658	0.112716
ATXN3	58.8026	0.161693	0.680448	0.237627	0.81217	0.946052
ATXN7	67.9632	0.313412	0.649973	0.482192	0.62967	0.867779
ATXN7L3	141.451	-1.00767	0.615526	-1.63709	0.101611	0.402785
ATXN7L3B	182.296	0.137375	0.497649	0.276049	0.782511	0.936223
AUP1	472.446	-0.155174	0.424894	-0.365207	0.714957	0.902451
AURKA	91.3746	-3.28642	0.637064	-5.1587	2.4867e-07	2.44167e-05
AURKAIP1	252.878	-0.207176	0.483792	-0.428235	0.66848	0.884803
AURKB	124.068	-1.07423	0.62368	-1.72241	0.0849947	0.367608
AUTS2	86.0749	0.303861	0.66165	0.459248	0.646056	0.873835
AVEN	62.2202	-0.158089	0.665005	-0.237727	0.812093	0.946052
AVL9	178.169	0.804783	0.530353	1.51745	0.129154	0.448981
AXIN1	130.229	0.304962	0.616439	0.494716	0.620801	0.863299
AZI2	134.539	-0.650915	0.593727	-1.09632	0.272939	0.629379
AZIN1	369.633	-0.547984	0.536261	-1.02186	0.306847	0.660803
B2M	474.319	-0.395427	0.3885	-1.01783	0.308758	0.662563
B3GALNT1	86.4363	-1.17247	0.609236	-1.92449	0.0542932	0.293087
B3GALNT2	71.7577	0.0917679	0.668633	0.137247	0.890836	0.969129
B3GALT6	43.3338	-0.922165	0.676248	-1.36365	0.172678	NA
B3GALTL	64.7129	-0.731702	0.644191	-1.13585	0.256021	0.610518
B3GAT3	177.14	0.804109	0.550786	1.45993	0.14431	0.47058
B3GNT1	197.62	0.255002	0.511412	0.498624	0.618044	0.86067
B3GNT2	60.6181	-0.274994	0.647299	-0.424833	0.670958	0.886238
B3GNT4	61.4493	-0.47781	0.64993	-0.735171	0.462235	0.777094
B3GNT5	74.5322	-0.879323	0.630938	-1.39368	0.163416	0.494768
B3GNT8	27.4955	0.226803	0.6846	0.331293	0.740423	NA
B3GNT9	64.612	0.0312253	0.651784	0.0479074	0.96179	0.991428
B4GALNT1	219.314	-1.69037	0.54687	-3.09099	0.00199492	0.0384919
B4GALNT4	292.572	-0.108117	0.463384	-0.233321	0.815512	0.946368
B4GALT1	75.3135	0.392762	0.669345	0.586785	0.557348	0.831354
B4GALT2	167.226	-0.0655551	0.617356	-0.106187	0.915434	0.976598
B4GALT3	330.549	-0.109955	0.462238	-0.237876	0.811977	0.946052
B4GALT4	177.668	0.310746	0.514538	0.603932	0.545889	0.828583
B4GALT5	177.712	-0.0690252	0.555553	-0.124246	0.901121	0.972245
B4GALT7	51.6425	1.257	0.675017	1.86217	0.0625786	NA
BABAM1	398.261	0.911616	0.440545	2.06929	0.0385188	0.244648
BACE1	269.395	0.531622	0.464066	1.14558	0.251971	0.606032
BACH1	118.129	0.217997	0.574321	0.379574	0.704261	0.898035
BACH2	72.8145	-0.3894	0.64734	-0.601539	0.547481	0.829613
BAD	170.153	0.927311	0.57655	1.60838	0.107752	0.416893
BAG2	75.8723	0.758084	0.647559	1.17068	0.241728	0.595391
BAG3	63.7247	0.421503	0.663435	0.635334	0.52521	0.816646
BAG5	77.5014	0.00771629	0.632694	0.0121959	0.990269	0.998066
BAG6	1646.27	0.484678	0.307645	1.57544	0.115154	0.427555
BAHD1	112.901	1.8109	0.624205	2.90113	0.00371822	0.0585935
BAI2	58.6272	2.06096	0.674459	3.05573	0.00224512	0.0416549
BAI3	192.32	-0.58588	0.533362	-1.09847	0.272001	0.628489
BANF1	297.989	-0.416325	0.447215	-0.930928	0.351891	0.698972
BAP1	312.841	1.05547	0.469181	2.24961	0.024474	0.191625
BAX	315.627	-0.0100191	0.457853	-0.0218827	0.982542	0.996639
BAZ1A	373.045	-0.764658	0.445992	-1.71451	0.0864353	0.371181
BAZ1B	978.425	-0.519483	0.450755	-1.15247	0.249126	0.604272
BAZ2A	498.746	0.0666447	0.408945	0.162968	0.870544	0.963434
BAZ2B	154.025	-1.10463	0.556735	-1.98412	0.0472429	0.273302
BBC3	54.3372	1.09886	0.66132	1.66162	0.0965895	0.393098
BBS1	88.448	-0.667938	0.626579	-1.06601	0.28642	0.638579
BBS10	158.395	-0.246917	0.523985	-0.471229	0.637477	0.8698
BBS12	23.4291	-0.0277177	0.687363	-0.0403247	0.967834	NA
BBS2	190.269	0.31169	0.526248	0.592288	0.553658	0.83032
BBS5	31.6913	0.618432	0.695671	0.888972	0.374018	NA
BBS7	112.417	0.504807	0.601661	0.839023	0.401457	0.734017
BBS9	81.6754	1.14044	0.655848	1.73888	0.0820554	0.361121
BBX	219.445	-0.038626	0.485571	-0.0795476	0.936597	0.982175
BCAP29	273.666	0.27638	0.460822	0.599755	0.54867	0.829905
BCAP31	581.984	0.713197	0.37473	1.90323	0.0570104	0.300826
BCAR1	211.598	0.681273	0.517679	1.31601	0.188169	0.529937
BCAS2	172.904	-0.911987	0.526147	-1.73333	0.0830368	0.363131
BCAS3	61.2296	0.91263	0.678831	1.34441	0.178814	0.514378
BCAS4	54.9329	0.940809	0.657705	1.43044	0.15259	0.479342
BCAT1	324.408	0.0266385	0.424982	0.0626814	0.95002	0.987249
BCAT2	131.785	0.391641	0.561474	0.697523	0.485475	0.79163
BCCIP	198.548	-1.119	0.525793	-2.12821	0.0333195	0.227537
BCHE	149.09	-0.258881	0.550569	-0.470207	0.638207	0.8698
BCKDHA	211.462	0.820833	0.508547	1.61407	0.106511	0.413733
BCKDK	191.206	-0.133956	0.504745	-0.265394	0.790706	0.937807
BCL10	61.1449	-0.124803	0.644535	-0.193633	0.846464	0.957346
BCL11A	41.1997	0.398623	0.681873	0.584599	0.558817	NA
BCL2	50.5533	-1.50192	0.66623	-2.25436	0.0241736	NA
BCL2L1	67.0544	0.719323	0.678307	1.06047	0.288932	0.640835
BCL7A	80.8248	0.807642	0.646994	1.2483	0.211921	0.558311
BCL7B	83.303	0.474467	0.648195	0.731982	0.46418	0.778023
BCL7C	149.394	-1.07609	0.578397	-1.86048	0.0628183	0.314568
BCL9	193.059	-0.775524	0.558884	-1.38763	0.16525	0.497336
BCL9L	165.219	0.869578	0.543138	1.60102	0.109371	0.419296
BCLAF1	145.88	-1.22945	0.596273	-2.06189	0.0392184	0.246275
BCOR	304.595	-1.12789	0.515058	-2.18982	0.028537	0.210294
BCORL1	200.406	0.347104	0.516639	0.67185	0.501679	0.802731
BCR	138.436	-0.795012	0.622935	-1.27624	0.201872	0.54812
BCS1L	94.8175	0.340526	0.606516	0.561445	0.574494	0.839219
BDH2	167.977	0.448974	0.56963	0.788186	0.430588	0.754438
BDNF	79.2989	0.470757	0.609698	0.772116	0.440046	0.760555
BECN1	134.486	-1.31336	0.590034	-2.22591	0.0260205	0.199857
BEGAIN	193.912	0.107421	0.591931	0.181476	0.855994	0.960011
BEND3	25.0264	-0.403212	0.690197	-0.584199	0.559086	NA
BEND4	97.0357	-0.582593	0.616771	-0.944586	0.34487	0.694093
BEND6	13.0018	0.50738	0.687327	0.738193	0.460397	NA
BEND7	23.9745	0.345872	0.696558	0.496544	0.619511	NA
BET1	42.5916	-0.517613	0.687871	-0.752484	0.45176	NA
BET1L	43.4615	0.281852	0.674716	0.417734	0.676142	NA
BEX1	48.3663	2.45946	0.68524	3.58919	0.000331706	NA
BEX4	126.053	0.650291	0.592056	1.09836	0.272046	0.628489
BFAR	222.178	-0.100342	0.496683	-0.202025	0.839897	0.953903
BGN	247.283	2.54681	0.472355	5.39173	6.97828e-08	7.68246e-06
BHLHB9	16.1757	0.685976	0.692955	0.989928	0.322209	NA
BICC1	110.877	-0.0899943	0.608088	-0.147996	0.882346	0.966968
BICD1	109.875	0.240309	0.602746	0.398691	0.690121	0.893131
BICD2	196.25	-0.45349	0.525671	-0.862688	0.388309	0.724456
BID	68.12	0.550522	0.644768	0.853829	0.3932	0.726796
BIN3	72.8424	-0.167292	0.662466	-0.252529	0.800633	0.941218
BIRC2	118.28	-0.539551	0.574706	-0.93883	0.347818	0.695352
BIRC5	206.655	-2.32635	0.616583	-3.77298	0.000161312	0.00555495
BIRC6	718.676	-0.108682	0.417304	-0.260438	0.794526	0.938756
BIVM	66.0452	0.676376	0.663262	1.01977	0.307837	0.66195
BLM	85.974	-1.80056	0.666164	-2.70287	0.00687427	0.0868669
BLMH	209.638	-0.40417	0.514333	-0.785814	0.431976	0.755413
BLOC1S1	235.875	-0.765996	0.503646	-1.5209	0.128285	0.447433
BLOC1S2	70.0331	-0.179704	0.660163	-0.272212	0.785459	0.936349
BLOC1S4	78.4582	-0.512215	0.641607	-0.798332	0.424678	0.749586
BLOC1S6	60.7798	0.38739	0.648973	0.596927	0.550556	0.829905
BLVRA	370.459	-0.144508	0.452156	-0.319599	0.749272	0.924035
BLZF1	118.497	-0.0248114	0.614016	-0.0404084	0.967768	0.991655
BMF	31.956	1.41203	0.694155	2.03418	0.0419339	NA
BMP2K	56.9921	0.0982425	0.671633	0.146274	0.883705	0.966968
BMPR1A	96.9449	-0.228636	0.599559	-0.38134	0.702951	0.897499
BMPR1B	65.2126	-1.74719	0.653631	-2.67306	0.00751636	0.0927231
BMPR2	190.94	0.24772	0.542976	0.456227	0.648227	0.875143
BMS1	228.643	-0.173936	0.566768	-0.306891	0.758926	0.929595
BNIP1	45.5876	0.352772	0.679814	0.518925	0.603813	NA
BNIP2	166.979	-0.532823	0.517057	-1.03049	0.302779	0.655541
BNIP3	205.091	-1.29951	0.512245	-2.53689	0.0111843	0.119922
BNIP3L	216.385	-1.22681	0.575542	-2.13158	0.0330413	0.226703
BOD1	118.047	-0.335237	0.594365	-0.564025	0.572737	0.838614
BOD1L1	382.624	0.169197	0.419786	0.403055	0.686907	0.892056
BOLA1	29.9529	0.714327	0.700076	1.02036	0.307559	NA
BOP1	216.246	-0.25974	0.541533	-0.479639	0.631484	0.868351
BORA	45.4048	0.596474	0.717171	0.831704	0.405576	NA
BPGM	58.1003	0.453392	0.665869	0.680902	0.495933	0.798637
BPHL	57.9515	-0.22897	0.657191	-0.348408	0.727534	0.910483
BPNT1	228.255	1.03081	0.489472	2.10596	0.035208	0.233606
BPTF	633.393	-0.72101	0.382174	-1.8866	0.0592135	0.307099
BRAF	114.203	0.176943	0.587554	0.301152	0.763299	0.931809
BRAP	88.7082	-0.0252664	0.647591	-0.039016	0.968878	0.991655
BRAT1	264.277	0.685649	0.4747	1.44438	0.148631	0.474647
BRCA1	101.691	-0.76059	0.651857	-1.1668	0.243289	0.596925
BRCA2	72.5225	-1.72337	0.666092	-2.58728	0.00967359	0.109313
BRCC3	52.7596	-1.54842	0.662589	-2.33693	0.0194428	NA
BRD1	212.225	-0.246995	0.525348	-0.470155	0.638244	0.8698
BRD2	44.381	0.291569	0.691837	0.421442	0.673433	NA
BRD3	294.554	-0.446673	0.508726	-0.878023	0.379931	0.719616
BRD4	342.402	-0.461611	0.45546	-1.01351	0.310819	0.664264
BRD7	187.879	-0.166416	0.55379	-0.300505	0.763792	0.931942
BRD8	228.303	-0.256565	0.510439	-0.502636	0.61522	0.859919
BRD9	124.194	-0.945614	0.601502	-1.57209	0.11593	0.429397
BRE	68.9488	0.328323	0.672703	0.488065	0.625504	0.86587
BRF1	60.5358	0.557502	0.686537	0.812049	0.416764	0.741899
BRF2	58.5389	-0.52128	0.662603	-0.786715	0.431449	0.754853
BRI3	172.293	0.815534	0.554345	1.47117	0.141246	0.46741
BRI3BP	21.4552	0.11048	0.70854	0.155926	0.876091	NA
BRIP1	130.731	-1.28221	0.569744	-2.25051	0.0244167	0.191394
BRIX1	211.503	-1.03031	0.496038	-2.07708	0.0377937	0.242802
BRK1	213.394	0.0824794	0.503595	0.163781	0.869903	0.963434
BRMS1	97.8956	1.37167	0.64647	2.12179	0.0338558	0.230059
BRMS1L	56.2193	-1.55903	0.675317	-2.30858	0.0209667	0.175567
BROX	232.319	-0.24128	0.498701	-0.483817	0.628516	0.867336
BRPF1	90.1535	1.11619	0.669197	1.66796	0.095324	0.391195
BRPF3	98.3509	-0.722825	0.641569	-1.12665	0.25989	0.615702
BRSK1	297.13	0.625468	0.567299	1.10254	0.270228	0.627309
BRWD1	113.313	0.0508973	0.628652	0.0809627	0.935472	0.982175
BRWD3	130.906	-0.952127	0.624182	-1.5254	0.12716	0.44554
BSCL2	121.256	0.160259	0.582628	0.275063	0.783268	0.936223
BSDC1	224.585	-0.229891	0.530703	-0.433183	0.664882	0.88351
BSG	1351.37	0.68785	0.312912	2.19822	0.0279331	0.208844
BST1	19.0486	-0.723104	0.676638	-1.06867	0.285218	NA
BST2	45.4889	1.35487	0.674237	2.00948	0.0444862	NA
BTAF1	187.5	0.280964	0.518987	0.541369	0.588253	0.846721
BTBD1	163.16	-0.477831	0.558685	-0.855278	0.392397	0.72663
BTBD10	104.891	0.613481	0.605252	1.0136	0.310776	0.664264
BTBD2	437.235	0.0237447	0.527026	0.0450542	0.964064	0.991655
BTBD3	84.748	-0.394195	0.615479	-0.640469	0.521868	0.815439
BTBD7	109.703	-0.88119	0.601694	-1.46452	0.143053	0.469929
BTD	69.9968	-1.00811	0.641532	-1.5714	0.116089	0.429481
BTF3	1109.96	0.0996241	0.367523	0.271069	0.786338	0.936349
BTF3L4	60.2765	0.522552	0.649233	0.804876	0.420891	0.745538
BTG1	275.168	0.33943	0.530096	0.640317	0.521966	0.815439
BTG3	142.983	1.66529	0.566418	2.94003	0.00328181	0.0538276
BTN2A1	68.5601	0.822252	0.671026	1.22537	0.220438	0.569594
BTN2A2	32.2049	0.0331578	0.687903	0.0482013	0.961556	NA
BTRC	113.433	-0.3451	0.588823	-0.586084	0.557819	0.831407
BUB1	235.265	-2.18454	0.543119	-4.02221	5.7655e-05	0.00244983
BUB1B	261.621	-1.69062	0.567108	-2.98112	0.00287192	0.0486182
BUB3	715.396	-0.00325294	0.348905	-0.00932327	0.992561	0.99856
BUD13	88.3051	-1.01877	0.650181	-1.5669	0.117138	0.431928
BUD31	322.376	0.408587	0.441917	0.924577	0.355186	0.701882
BYSL	144.761	-0.708695	0.605689	-1.17006	0.241975	0.595391
BZRAP1	24.2294	0.330171	0.68292	0.483469	0.628763	NA
BZW1	457.83	-1.24789	0.427562	-2.91861	0.00351593	0.0563945
BZW2	179.196	0.00486996	0.629442	0.00773695	0.993827	0.998646
C10orf12	67.9017	-0.138361	0.640154	-0.216137	0.828881	0.949795
C10orf2	96.6865	0.913174	0.624968	1.46115	0.143974	0.47058
C10orf32	49.5103	-1.14927	0.66756	-1.7216	0.0851427	NA
C10orf35	40.2963	-0.577562	0.678994	-0.850614	0.394984	NA
C10orf76	99.6283	-1.2087	0.60978	-1.98219	0.0474583	0.274004
C10orf88	89.9857	-0.723622	0.620645	-1.16592	0.243647	0.596925
C11orf1	38.9004	1.01088	0.690125	1.46478	0.14298	NA
C11orf24	155.528	0.0651931	0.588239	0.110828	0.911753	0.975239
C11orf30	95.557	0.302384	0.626682	0.482516	0.62944	0.867779
C11orf31	387.86	0.183907	0.435806	0.421993	0.67303	0.887199
C11orf49	55.4383	-0.456776	0.66661	-0.685223	0.493203	0.79689
C11orf57	88.2495	0.162304	0.639314	0.253872	0.799594	0.940753
C11orf58	305.771	0.115562	0.45389	0.254603	0.79903	0.940753
C11orf68	131.303	1.40037	0.554839	2.52392	0.0116054	0.12218
C11orf73	84.7789	-0.159368	0.62394	-0.255422	0.798397	0.940753
C11orf74	79.7705	-0.620927	0.617289	-1.00589	0.314467	0.66625
C11orf84	240.665	-2.10939	0.572683	-3.68335	0.000230188	0.00711723
C11orf95	64.8498	0.321755	0.66411	0.484491	0.628037	0.867222
C11orf96	835.663	0.88397	0.415053	2.12978	0.0331901	0.226945
C12orf10	179.152	-0.0979602	0.582974	-0.168035	0.866556	0.962293
C12orf4	42.3117	-1.56086	0.678328	-2.30105	0.0213891	NA
C12orf45	30.5988	-0.366849	0.689102	-0.532358	0.594478	NA
C12orf49	50.0436	-0.0302005	0.679864	-0.0444214	0.964569	NA
C12orf5	72.6321	-0.365976	0.640366	-0.571511	0.567653	0.836457
C12orf57	582.211	0.881029	0.382866	2.30114	0.0213835	0.177052
C12orf66	31.6502	-0.917847	0.686597	-1.3368	0.181286	NA
C12orf73	41.4846	1.09121	0.686224	1.59016	0.111799	NA
C14orf1	82.885	0.428812	0.634543	0.675781	0.49918	0.800647
C14orf119	150.292	-0.470353	0.537043	-0.875819	0.381128	0.719854
C14orf142	27.5698	-0.52668	0.687703	-0.765854	0.443763	NA
C14orf159	38.3006	0.454122	0.685295	0.662667	0.507544	NA
C14orf166	352.171	-0.973006	0.434373	-2.24003	0.0250892	0.195555
C14orf2	141.845	0.21159	0.556399	0.380286	0.703733	0.897547
C14orf39	43.8392	0.604804	0.68464	0.88339	0.377025	NA
C14orf80	48.8365	-1.04799	0.688533	-1.52207	0.127992	NA
C15orf41	38.5045	0.806335	0.680379	1.18513	0.235968	NA
C15orf52	28.5208	0.247231	0.689409	0.358613	0.719885	NA
C15orf61	59.6899	1.24598	0.671837	1.85459	0.0636544	0.315191
C16orf13	310.553	0.727002	0.491682	1.4786	0.139247	0.464115
C16orf45	85.9845	-0.651626	0.640654	-1.01713	0.309093	0.662694
C16orf52	27.6353	0.9059	0.69711	1.29951	0.19377	NA
C16orf58	301.088	1.39945	0.479382	2.91929	0.00350831	0.0563945
C16orf59	86.0397	-1.40032	0.654287	-2.14022	0.0323372	0.222924
C16orf62	277.393	1.20551	0.490053	2.45995	0.0138957	0.137556
C16orf70	58.3084	1.06224	0.677567	1.56773	0.116945	0.43177
C16orf72	112.605	-1.03295	0.582665	-1.77281	0.0762609	0.34806
C16orf87	35.8832	-0.234422	0.68949	-0.339993	0.733862	NA
C16orf91	29.8817	0.395075	0.695258	0.568242	0.569871	NA
C17orf49	217.369	0.800867	0.487712	1.64209	0.100571	0.400689
C17orf58	26.7136	-0.499186	0.690651	-0.722775	0.469818	NA
C17orf62	71.609	-0.303564	0.635666	-0.477552	0.632969	0.869628
C17orf70	175.579	0.364353	0.565956	0.643782	0.519717	0.815255
C17orf75	201.035	-0.803234	0.521932	-1.53896	0.123814	0.440074
C17orf80	154.926	0.685862	0.535088	1.28177	0.199922	0.54548
C17orf85	134.913	-0.500336	0.57022	-0.877444	0.380246	0.719616
C17orf89	50.7752	-0.279013	0.671362	-0.415593	0.677708	NA
C18orf25	81.587	-0.179756	0.611337	-0.294037	0.76873	0.935013
C18orf8	124.367	0.202747	0.601457	0.337094	0.736046	0.915302
C19orf10	319.34	0.695488	0.459283	1.51429	0.129952	0.448981
C19orf25	45.6072	0.107498	0.67557	0.159122	0.873573	NA
C19orf43	239.023	-0.21369	0.498082	-0.429026	0.667904	0.884803
C19orf53	275.88	0.394019	0.4748	0.829865	0.406615	0.738506
C19orf66	26.3098	-0.813245	0.668339	-1.21682	0.223675	NA
C19orf68	45.172	0.176512	0.68126	0.259096	0.795561	NA
C19orf70	142.995	1.24744	0.601619	2.07347	0.0381285	0.244157
C1D	73.2424	0.239634	0.641762	0.3734	0.708851	0.900911
C1GALT1	53.5144	-0.0451285	0.67522	-0.0668352	0.946713	NA
C1GALT1C1	98.3863	-0.737861	0.598417	-1.23302	0.217568	0.566207
C1orf109	33.8702	-0.0483199	0.693852	-0.0696402	0.94448	NA
C1orf112	77.8424	-0.174962	0.661626	-0.264443	0.791438	0.937953
C1orf122	170.525	1.00095	0.533552	1.87601	0.0606539	0.310233
C1orf123	115.892	1.05022	0.583798	1.79894	0.0720281	0.339841
C1orf131	81.4844	-0.532394	0.629334	-0.845965	0.397572	0.730131
C1orf174	66.2048	0.14915	0.651791	0.228831	0.819001	0.948423
C1orf198	90.9883	0.10312	0.598695	0.172241	0.863248	0.961931
C1orf27	132.593	0.10463	0.544886	0.192023	0.847724	0.957346
C1orf35	80.6851	0.338211	0.6482	0.52177	0.60183	0.854238
C1orf43	808.293	1.11673	0.346368	3.22411	0.00126364	0.0270216
C1orf52	71.9998	0.0323679	0.649255	0.0498539	0.960239	0.990783
C1orf54	91.7503	1.09346	0.625942	1.74691	0.0806531	0.357943
C1orf85	196.854	-0.0686459	0.543697	-0.126258	0.899528	0.972245
C1orf86	107.469	0.341284	0.602639	0.566316	0.571179	0.838421
C1QBP	771.082	0.734009	0.359493	2.04179	0.0411725	0.252882
C1QTNF6	41.9541	0.46261	0.68377	0.676557	0.498687	NA
C1R	251.596	0.382416	0.491378	0.778251	0.436421	0.757952
C1RL	75.3935	-0.533295	0.648577	-0.822254	0.410933	0.73966
C20orf194	79.9477	0.114548	0.656266	0.174545	0.861437	0.961179
C20orf96	104.56	0.947273	0.589542	1.60679	0.1081	0.418015
C21orf59	169.836	0.422823	0.544576	0.776427	0.437497	0.757952
C21orf91	46.558	-2.03831	0.668903	-3.04724	0.0023095	NA
C22orf39	48.733	0.304377	0.668833	0.455086	0.649047	NA
C2CD2L	100.279	0.0741595	0.639734	0.115922	0.907714	0.974361
C2CD3	137.129	0.122281	0.59775	0.204569	0.837909	0.953523
C2CD5	157.099	-0.499476	0.543902	-0.91832	0.358452	0.704493
C2orf43	35.685	0.179917	0.692223	0.259913	0.794931	NA
C2orf44	86.4801	-0.0830385	0.670923	-0.123768	0.901499	0.972245
C2orf47	63.5069	-0.906201	0.647872	-1.39873	0.161893	0.492593
C2orf49	54.8223	0.246873	0.673439	0.366585	0.713928	0.902202
C2orf68	38.5142	-0.0826969	0.685509	-0.120636	0.90398	NA
C2orf74	30.3409	-0.12783	0.691342	-0.184901	0.853307	NA
C3orf17	98.2448	-1.11579	0.607781	-1.83584	0.0663813	0.323666
C3orf38	77.0308	0.0519381	0.658296	0.0788979	0.937114	0.982266
C3orf58	43.5784	-0.6578	0.681988	-0.964534	0.334778	NA
C4orf27	165.073	-0.347945	0.524507	-0.663376	0.50709	0.806946
C4orf29	55.1783	-1.3276	0.671479	-1.97712	0.0480279	0.276173
C4orf46	50.8065	-0.575381	0.66368	-0.866957	0.385966	NA
C4orf48	288.149	-0.205728	0.52973	-0.388364	0.697747	0.895621
C5	41.1624	-0.0905234	0.693923	-0.130452	0.896209	NA
C5orf15	231.879	-0.103144	0.472986	-0.218069	0.827375	0.949289
C5orf22	124.285	-1.31583	0.594169	-2.21457	0.0267898	0.203189
C5orf24	181.726	-0.341663	0.519492	-0.657686	0.51074	0.80998
C5orf28	67.7905	1.37235	0.628211	2.18454	0.0289223	0.211631
C5orf30	56.9062	-0.349407	0.663035	-0.526981	0.598207	0.852514
C5orf34	46.2412	-1.36012	0.676366	-2.01093	0.044333	NA
C5orf42	138.298	0.0802699	0.557064	0.144094	0.885426	0.966968
C5orf45	57.4355	3.35028	0.70366	4.76122	1.92423e-06	0.000142982
C5orf51	84.6756	-0.412552	0.601944	-0.685367	0.493113	0.79689
C6orf106	124.739	0.512051	0.605871	0.845148	0.398028	0.730131
C6orf136	34.97	-1.16459	0.683413	-1.70407	0.0883673	NA
C6orf203	53.4914	0.364152	0.665511	0.547177	0.584257	NA
C6orf211	52.5508	-0.481051	0.667789	-0.720364	0.471301	NA
C6orf57	56.2051	0.106967	0.658678	0.162396	0.870994	0.963557
C6orf62	102.765	-0.537485	0.657918	-0.816948	0.413958	0.740296
C6orf89	337.47	-0.0608599	0.487761	-0.124774	0.900702	0.972245
C7	2833.56	0.283133	0.273388	1.03564	0.300368	0.653044
C7orf25	73.23	-0.468586	0.655984	-0.714325	0.475026	0.784834
C7orf26	180.13	0.988394	0.617025	1.60187	0.109184	0.419296
C7orf43	76.0252	-0.454007	0.664907	-0.682813	0.494725	0.798106
C7orf50	171.402	0.729321	0.595567	1.22458	0.220733	0.57009
C7orf60	63.38	-1.28398	0.648733	-1.97922	0.0477918	0.275381
C7orf73	89.8073	0.0105991	0.631897	0.0167735	0.986617	0.997425
C8orf33	113.974	-0.110515	0.584384	-0.189114	0.850004	0.957836
C8orf59	108.975	-0.115866	0.596059	-0.194386	0.845873	0.957346
C8orf82	55.9287	0.568611	0.664092	0.856224	0.391874	0.72663
C8orf88	52.1619	-0.256675	0.663628	-0.386775	0.698923	NA
C9orf114	102.455	0.411429	0.611502	0.672818	0.501063	0.802452
C9orf142	133.566	-1.7952	0.658274	-2.72713	0.00638884	0.0840965
C9orf16	126.946	-0.0542206	0.598363	-0.0906149	0.927799	0.979568
C9orf3	69.7474	0.58136	0.657372	0.88437	0.376496	0.716507
C9orf64	123.474	-0.474823	0.574374	-0.826679	0.408419	0.73966
C9orf72	62.4329	0.155936	0.656323	0.23759	0.812199	0.946052
C9orf78	94.5929	0.372427	0.594161	0.626812	0.530783	0.820044
C9orf89	84.8646	0.441996	0.638244	0.692518	0.488612	0.794241
C9orf9	26.9441	1.133	0.691604	1.63822	0.101376	NA
CA11	66.307	0.829433	0.647566	1.28085	0.200247	0.545872
CAAP1	83.7941	0.613716	0.642061	0.955854	0.339146	0.690069
CAB39	134.342	-0.586438	0.547826	-1.07048	0.284403	0.637013
CABIN1	317.633	-0.437032	0.484931	-0.901223	0.36747	0.71182
CACFD1	56.1521	1.05192	0.65592	1.60374	0.108772	0.41861
CACHD1	160.38	-0.922557	0.527389	-1.74929	0.0802408	0.356964
CACNA2D1	513.429	-0.665569	0.375276	-1.77355	0.0761384	0.347719
CACNA2D2	254.984	-1.05175	0.485701	-2.16543	0.0303545	0.216231
CACNB3	198.363	-0.592643	0.57964	-1.02243	0.306576	0.660611
CACNG7	138.766	0.709581	0.573808	1.23662	0.216229	0.565466
CACTIN	105.506	-0.261027	0.600534	-0.434658	0.66381	0.883128
CACUL1	72.631	-0.581397	0.619665	-0.938244	0.348119	0.695448
CACYBP	198.296	-0.377071	0.573334	-0.657681	0.510743	0.80998
CAD	407.762	-0.0938271	0.449861	-0.208569	0.834785	0.952518
CADM1	427.649	-0.863655	0.418058	-2.06587	0.0388405	0.246042
CADM4	338.239	0.422169	0.429446	0.983056	0.32558	0.676768
CALCOCO1	139.272	1.33031	0.639685	2.07964	0.0375586	0.241934
CALCOCO2	317.056	1.26736	0.447248	2.83369	0.00460138	0.0667339
CALCRL	5.51056	-0.534748	0.636098	-0.840669	0.400533	NA
CALD1	297.17	-0.906176	0.460722	-1.96686	0.049199	0.280321
CALHM2	81.1865	0.610671	0.634681	0.96217	0.335964	0.686865
CALM1	375.735	-0.486315	0.450212	-1.08019	0.280057	0.63333
CALM2	2781.29	-0.948088	0.31809	-2.98056	0.00287722	0.0486182
CALM3	532.844	-0.758536	0.381999	-1.9857	0.0470663	0.272497
CALR	2945.59	0.786446	0.298258	2.6368	0.00836924	0.0988795
CALU	1235.06	-0.241399	0.338987	-0.712118	0.476392	0.785436
CAMK1	210.867	-0.309729	0.532912	-0.581202	0.561104	0.832874
CAMK2B	30.2894	1.54732	0.706375	2.19051	0.0284871	NA
CAMK2D	131.528	0.158036	0.588941	0.26834	0.788438	0.936842
CAMK2G	136.977	0.194077	0.550335	0.352653	0.724348	0.908217
CAMK4	178.416	-1.032	0.517495	-1.99422	0.046128	0.269426
CAMKK2	138.333	0.00571255	0.56344	0.0101387	0.991911	0.998369
CAMKMT	27.084	0.047267	0.691583	0.0683461	0.94551	NA
CAMLG	144.439	-0.0118456	0.545275	-0.021724	0.982668	0.996639
CAMSAP1	381.108	-1.10799	0.460767	-2.40467	0.0161869	0.150018
CAMSAP2	376.702	-0.0443845	0.44322	-0.100141	0.920232	0.977974
CAMTA1	99.2125	-0.0872237	0.606544	-0.143804	0.885655	0.966968
CAMTA2	110.846	-0.0809603	0.606735	-0.133436	0.893849	0.97079
CAND1	627.025	-1.01314	0.367528	-2.75664	0.00583989	0.0787247
CAND2	50.5093	0.323947	0.688487	0.47052	0.637984	NA
CANT1	136.86	-0.00977041	0.583577	-0.0167423	0.986642	0.997425
CANX	1710.04	0.967534	0.31399	3.08142	0.00206017	0.0389824
CAP1	894.754	0.44837	0.397885	1.12688	0.259793	0.615702
CAPN1	604.781	-0.00306344	0.390939	-0.00783611	0.993748	0.998646
CAPN10	84.9084	-0.331513	0.642615	-0.515881	0.605938	0.854238
CAPN15	108.17	-0.60599	0.634634	-0.954865	0.339646	0.690457
CAPN2	552.838	-0.546143	0.395097	-1.3823	0.166879	0.499709
CAPN5	76.7469	0.820429	0.648958	1.26422	0.206149	0.553527
CAPN7	160.331	0.409221	0.576228	0.710171	0.477598	0.786008
CAPNS1	1018.4	-0.0839246	0.331697	-0.253016	0.800256	0.941117
CAPRIN1	1068.36	0.291245	0.350344	0.831312	0.405797	0.737869
CAPRIN2	78.4564	-1.0509	0.636951	-1.64989	0.0989645	0.397939
CAPZA1	396.522	-0.9989	0.404717	-2.46814	0.0135816	0.135741
CAPZA2	505.004	-0.484334	0.424125	-1.14196	0.25347	0.608314
CAPZB	377.407	-0.889837	0.453698	-1.9613	0.0498445	0.282066
CARD8	49.2372	-0.386552	0.667876	-0.578778	0.562739	NA
CARD9	85.855	-0.185181	0.674374	-0.274597	0.783626	0.936223
CARHSP1	263.774	0.0446896	0.474767	0.0941296	0.925006	0.979269
CARM1	336.135	-0.242953	0.449818	-0.540114	0.589118	0.84763
CARS	535.627	1.94998	0.394342	4.9449	7.61819e-07	6.35034e-05
CARS2	117.831	-0.826905	0.641913	-1.28819	0.19768	0.542103
CASC3	284.755	-0.457197	0.49735	-0.919267	0.357956	0.70409
CASC4	214.64	-0.593254	0.541103	-1.09638	0.272913	0.629379
CASC5	114.546	-1.817	0.619952	-2.93087	0.00338018	0.0550824
CASD1	160.824	-0.61279	0.534447	-1.14659	0.251552	0.605538
CASK	126.322	-0.439996	0.594107	-0.740601	0.458935	0.775494
CASKIN1	36.5302	-0.479734	0.682362	-0.70305	0.482025	NA
CASKIN2	107.597	-0.56719	0.609946	-0.929903	0.352421	0.698996
CASP2	49.2105	-0.0837762	0.686387	-0.122054	0.902856	NA
CASP6	98.6072	-0.382174	0.640352	-0.596818	0.550629	0.829905
CASP8AP2	140.307	-1.18362	0.571944	-2.06948	0.0385014	0.244648
CAST	531.753	-0.631561	0.44536	-1.41809	0.156165	0.485541
CAT	128.914	-0.791053	0.552227	-1.43248	0.152007	0.47916
CBFA2T2	133.337	-1.17639	0.571634	-2.05794	0.0395959	0.247807
CBFB	107.536	-1.03218	0.57673	-1.78971	0.0735008	0.342711
CBL	144.947	0.0204953	0.575759	0.0355971	0.971604	0.992503
CBLB	106.407	-0.106783	0.627798	-0.170092	0.864938	0.962293
CBLL1	147.138	0.155651	0.554565	0.280673	0.778961	0.93571
CBR1	217.648	0.692799	0.510219	1.35785	0.174512	0.509444
CBX1	342.494	-0.935986	0.459094	-2.03877	0.0414734	0.253872
CBX2	196.494	0.128084	0.580993	0.220458	0.825515	0.949081
CBX3	449.864	-1.39311	0.462869	-3.00974	0.00261472	0.0455783
CBX4	101.891	1.30574	0.610682	2.13816	0.0325039	0.223607
CBX5	231.352	-0.689569	0.486804	-1.41652	0.156623	0.486127
CBX6	38.1294	0.295874	0.690876	0.428259	0.668462	NA
CBX8	60.9999	-0.783215	0.667516	-1.17333	0.240664	0.594546
CC2D1A	128.589	0.845102	0.609945	1.38554	0.165888	0.498603
CC2D1B	91.3009	-0.435829	0.633483	-0.687989	0.49146	0.79602
CCAR1	292.878	-0.25597	0.496132	-0.515931	0.605903	0.854238
CCAR2	513.73	0.651953	0.452112	1.44202	0.149297	0.474708
CCBL1	48.9657	-0.0781445	0.681224	-0.114712	0.908673	NA
CCDC106	69.8199	-0.52506	0.648218	-0.810005	0.417937	0.742295
CCDC109B	94.5256	-1.22761	0.623941	-1.96751	0.0491241	0.280321
CCDC112	67.5068	0.0597183	0.681417	0.0876384	0.930164	0.980498
CCDC115	73.8962	0.2964	0.623499	0.475382	0.634514	0.869778
CCDC117	29.7228	-0.219725	0.692591	-0.317251	0.751053	NA
CCDC124	234.647	-0.902844	0.513654	-1.75769	0.0788006	0.353
CCDC125	51.7001	-1.37812	0.678916	-2.02988	0.042369	NA
CCDC126	30.3911	0.0379071	0.687423	0.0551439	0.956024	NA
CCDC127	64.4176	0.098939	0.678315	0.14586	0.884032	0.966968
CCDC130	80.0539	-0.452545	0.626311	-0.722556	0.469953	0.78253
CCDC134	30.113	-0.198077	0.684618	-0.289325	0.772333	NA
CCDC136	131.899	0.678679	0.556728	1.21905	0.222825	0.573113
CCDC138	49.7604	-0.491545	0.669631	-0.734053	0.462916	NA
CCDC14	153.031	-1.35486	0.598968	-2.26199	0.023698	0.189011
CCDC152	66.5028	-0.0607268	0.643335	-0.0943937	0.924796	0.979269
CCDC167	74.3232	-0.212662	0.632238	-0.336364	0.736597	0.91557
CCDC174	55.3439	0.984607	0.6774	1.45351	0.146083	0.472169
CCDC183	47.2036	-1.46739	0.67856	-2.1625	0.0305795	NA
CCDC22	50.7024	-0.743377	0.672423	-1.10552	0.268935	NA
CCDC24	28.1453	0.445634	0.688665	0.647098	0.517568	NA
CCDC25	32.8176	1.0897	0.702515	1.55115	0.120867	NA
CCDC28A	56.8584	1.25501	0.67084	1.8708	0.0613729	0.311586
CCDC28B	134.576	0.750585	0.592388	1.26705	0.205137	0.552047
CCDC34	64.3659	-0.249005	0.67965	-0.366372	0.714088	0.902202
CCDC40	48.2308	-0.863185	0.672686	-1.28319	0.199425	NA
CCDC43	35.2905	0.481971	0.696703	0.691789	0.48907	NA
CCDC47	226.765	0.550001	0.503307	1.09277	0.274493	0.631157
CCDC50	168.008	0.342854	0.550276	0.623058	0.533246	0.820271
CCDC51	51.4981	1.78179	0.682478	2.61077	0.00903382	NA
CCDC53	98.5387	-0.685452	0.597483	-1.14723	0.251285	0.605538
CCDC57	99.5165	0.775886	0.616698	1.25813	0.208345	0.554925
CCDC58	52.4796	-0.125756	0.676714	-0.185833	0.852576	NA
CCDC59	91.9663	-0.899968	0.614529	-1.46449	0.143061	0.469929
CCDC6	84.1953	-2.1398	0.63093	-3.39151	0.000695099	0.0169483
CCDC61	30.2619	0.579367	0.698377	0.829591	0.40677	NA
CCDC71	63.1146	0.109138	0.655264	0.166556	0.86772	0.962576
CCDC71L	18.912	0.707508	0.703481	1.00573	0.314548	NA
CCDC77	65.3546	0.27862	0.682459	0.408259	0.683083	0.889796
CCDC80	100.174	-1.38759	0.636934	-2.17855	0.0293649	0.212804
CCDC82	71.2706	-0.843639	0.634979	-1.32861	0.183977	0.522587
CCDC85B	145.437	-0.168114	0.634137	-0.265107	0.790927	0.937807
CCDC86	67.0459	0.512187	0.688005	0.744452	0.456603	0.773352
CCDC88A	362.11	-1.75077	0.433187	-4.0416	5.30866e-05	0.0023212
CCDC88C	222.448	-1.18946	0.496315	-2.39658	0.0165489	0.151724
CCDC9	68.9244	0.932714	0.663177	1.40643	0.159596	0.490534
CCDC91	131.185	0.0968709	0.566646	0.170955	0.864259	0.96226
CCDC92	189.032	-0.6154	0.573848	-1.07241	0.283536	0.635872
CCDC97	73.3794	-0.299247	0.650737	-0.459859	0.645617	0.87373
CCHCR1	75.9519	-0.476227	0.648967	-0.733824	0.463056	0.777512
CCM2	209.406	-0.0845425	0.537831	-0.157192	0.875094	0.964448
CCNA2	245.556	-2.17367	0.500414	-4.34375	1.40073e-05	0.000753904
CCNB1	436.533	-1.25288	0.523638	-2.39264	0.0167274	0.152499
CCNB1IP1	175.653	2.12483	0.601096	3.53493	0.000407884	0.0115319
CCNB2	338.329	-2.02878	0.466109	-4.35258	1.34544e-05	0.000735034
CCNC	117.028	-1.2364	0.584211	-2.11636	0.0343145	0.230866
CCND1	884.373	-0.411891	0.352423	-1.16874	0.242507	0.596499
CCNDBP1	318.242	-0.0651088	0.445126	-0.14627	0.883708	0.966968
CCNF	110.001	-0.57853	0.6346	-0.911645	0.361956	0.707416
CCNG1	188.302	0.235498	0.52303	0.450256	0.652526	0.877522
CCNG2	243.518	-1.03278	0.482645	-2.13983	0.0323682	0.222927
CCNH	84.4416	-0.580341	0.617065	-0.940487	0.346968	0.695068
CCNI	914.932	0.36458	0.371805	0.980567	0.326806	0.676768
CCNJ	41.7125	-0.0432338	0.696877	-0.0620393	0.950532	NA
CCNJL	56.9494	-0.803006	0.666695	-1.20446	0.228412	0.57952
CCNK	167.51	0.630745	0.596065	1.05818	0.289972	0.642164
CCNL1	116.852	-0.136582	0.621513	-0.219757	0.826061	0.949083
CCNL2	217.247	-1.45926	0.580764	-2.51265	0.0119828	0.124822
CCNT1	71.183	0.0802557	0.6316	0.127067	0.898887	0.972245
CCNT2	135.813	0.619986	0.55586	1.11536	0.264695	0.621613
CCNY	121.867	-0.0468002	0.603104	-0.0775989	0.938147	0.982547
CCP110	132.88	-0.873964	0.558622	-1.5645	0.117701	0.432188
CCPG1	484.004	1.82569	0.386412	4.72473	2.30417e-06	0.000165042
CCR10	89.9953	1.99811	0.610379	3.27355	0.00106205	0.023599
CCRN4L	41.05	-1.41786	0.68231	-2.07803	0.037707	NA
CCS	76.6063	0.0765432	0.646465	0.118403	0.905749	0.973032
CCSAP	71.6875	0.101057	0.628648	0.160752	0.872289	0.964241
CCSER2	124.527	0.000216325	0.612841	0.000352987	0.999718	0.999906
CCT2	1064.52	-0.366462	0.340133	-1.07741	0.281299	0.634301
CCT3	1657.88	0.0534973	0.321959	0.166162	0.86803	0.962576
CCT4	898.309	-0.0843999	0.363662	-0.232084	0.816473	0.946775
CCT5	1288.14	-0.287287	0.328786	-0.873782	0.382237	0.720636
CCT6A	918.978	-0.776955	0.35901	-2.16416	0.0304522	0.216291
CCT7	1446.47	0.627129	0.377266	1.6623	0.0964524	0.393098
CCT8	656.433	-0.450761	0.382551	-1.1783	0.238675	0.592084
CD151	742.41	0.075847	0.352615	0.215099	0.82969	0.950285
CD164	319.494	-0.983784	0.467299	-2.10525	0.0352692	0.233606
CD248	299.171	-0.298914	0.456277	-0.655115	0.512394	0.81115
CD276	376.366	0.664073	0.426008	1.55883	0.119037	0.434088
CD2BP2	292.656	-0.00821233	0.496384	-0.0165443	0.9868	0.997425
CD320	172.643	0.168353	0.531491	0.316756	0.751429	0.925247
CD46	287.96	-0.27383	0.456978	-0.599218	0.549028	0.829905
CD47	161.832	-1.04926	0.517588	-2.02721	0.0426412	0.258103
CD58	72.5055	-0.0417796	0.622058	-0.0671635	0.946452	0.984949
CD59	249.489	-0.380375	0.464138	-0.819531	0.412483	0.73966
CD63	1535.74	0.713752	0.364807	1.95652	0.0504041	0.283465
CD74	76.1043	-0.316952	0.64608	-0.490577	0.623726	0.86511
CD81	1249.83	0.342931	0.31594	1.08543	0.277731	0.632398
CD9	233.428	-0.0609752	0.562753	-0.108352	0.913717	0.976046
CD97	116.631	0.874991	0.589136	1.48521	0.137488	0.462493
CD99	271.116	0.344558	0.481698	0.715299	0.474424	0.784813
CD99L2	78.1352	-0.200007	0.638271	-0.313358	0.754009	0.927291
CDAN1	126.44	0.909288	0.583362	1.5587	0.119067	0.434088
CDC123	388.477	-0.213355	0.437042	-0.48818	0.625423	0.86587
CDC14A	21.1886	0.174144	0.696417	0.250057	0.802543	NA
CDC16	236.685	-0.331736	0.509822	-0.65069	0.515247	0.812212
CDC20	300.86	-0.604533	0.548821	-1.10151	0.270674	0.627376
CDC23	161.985	0.242844	0.549402	0.442015	0.658478	0.880797
CDC25B	252.168	-1.16252	0.506268	-2.29625	0.0216615	0.178652
CDC27	289.937	-0.867256	0.475343	-1.82449	0.0680787	0.327589
CDC34	200.631	0.0623845	0.524768	0.11888	0.90537	0.97301
CDC37	671.408	-0.180583	0.421676	-0.42825	0.668469	0.884803
CDC37L1	58.3181	-0.381261	0.658431	-0.579045	0.562559	0.833514
CDC40	132.059	0.290361	0.580215	0.500437	0.616767	0.860367
CDC42	388.67	-0.707032	0.440346	-1.60563	0.108356	0.418378
CDC42BPA	234.551	-0.309474	0.497177	-0.622461	0.533639	0.820271
CDC42BPB	575.445	-0.564775	0.437998	-1.28945	0.197243	0.542103
CDC42EP3	382.866	-1.15781	0.437048	-2.64915	0.00806952	0.0966038
CDC42EP4	200.988	1.23436	0.508779	2.42612	0.0152612	0.145401
CDC42SE1	118.656	0.309557	0.569886	0.543191	0.586998	0.846013
CDC42SE2	36.7993	-0.242451	0.682525	-0.355226	0.72242	NA
CDC45	83.5366	-1.14599	0.671595	-1.70637	0.0879394	0.374542
CDC5L	410.325	-0.0536355	0.546776	-0.0980942	0.921858	0.979269
CDC73	308.046	-0.170385	0.433882	-0.392698	0.694543	0.895233
CDCA2	97.462	-2.07502	0.609629	-3.40375	0.000664684	0.0163715
CDCA3	80.2618	-1.12855	0.666957	-1.69209	0.0906282	0.380808
CDCA4	77.3708	0.159658	0.660793	0.241616	0.809078	0.945338
CDCA5	75.0682	-0.214287	0.663419	-0.323005	0.746692	0.922698
CDCA7L	53.1257	-0.0536862	0.69238	-0.0775386	0.938195	NA
CDCA8	87.4102	-0.878915	0.679778	-1.29294	0.19603	0.540963
CDH11	89.6687	-1.23255	0.610887	-2.01764	0.0436285	0.261988
CDH2	1479.73	-0.203398	0.300381	-0.677135	0.49832	0.800176
CDH24	141.456	0.292982	0.565685	0.517924	0.604511	0.854238
CDIP1	90.6953	0.507341	0.617313	0.821854	0.41116	0.73966
CDIPT	176.341	0.584761	0.53621	1.09054	0.275473	0.631695
CDK1	275.332	-1.90531	0.461572	-4.12788	3.6613e-05	0.00171632
CDK10	77.8569	-0.151522	0.636371	-0.238104	0.811801	0.946052
CDK12	212.106	-1.00671	0.550801	-1.82771	0.0675927	0.326062
CDK13	196.078	-1.2427	0.538461	-2.30787	0.0210063	0.175593
CDK14	80.3224	-0.200048	0.620676	-0.322306	0.747221	0.923038
CDK16	287.303	0.147303	0.544061	0.270747	0.786586	0.936349
CDK17	85.5109	0.0715117	0.612827	0.116691	0.907105	0.973985
CDK19	91.4603	-0.917384	0.636264	-1.44183	0.149351	0.474708
CDK2	178.075	-1.30242	0.53772	-2.42212	0.0154302	0.146186
CDK20	23.4119	0.209978	0.69054	0.304077	0.761069	NA
CDK2AP1	297.129	-1.51888	0.480293	-3.1624	0.00156476	0.0320534
CDK2AP2	58.6975	0.979394	0.675404	1.45009	0.147035	0.472974
CDK4	707.731	0.29396	0.358069	0.820959	0.41167	0.73966
CDK5	270.862	0.0268158	0.53147	0.0504558	0.959759	0.990783
CDK5R2	16.9881	1.15654	0.685601	1.68689	0.0916238	NA
CDK5RAP1	71.0792	0.614197	0.647096	0.949159	0.34254	0.692865
CDK5RAP2	401.517	-0.0187608	0.442236	-0.0424226	0.966162	0.991655
CDK5RAP3	409.049	-0.855278	0.452504	-1.8901	0.0587444	0.306415
CDK6	772.229	0.862551	0.398551	2.16422	0.0304478	0.216291
CDK7	86.6336	-0.094721	0.630016	-0.150347	0.880491	0.966334
CDK9	172.03	0.36893	0.56945	0.64787	0.517069	0.813227
CDKAL1	56.6956	0.199636	0.675001	0.295757	0.767416	0.934746
CDKN1A	557.284	3.14189	0.397827	7.89764	2.84244e-15	9.83485e-13
CDKN1B	242.548	-0.0660302	0.464223	-0.142238	0.886892	0.967156
CDKN2AIP	57.2329	-0.84231	0.675572	-1.24681	0.212467	0.559138
CDKN2AIPNL	72.6249	0.840407	0.666841	1.26028	0.207568	0.554855
CDKN2C	174.821	-0.526135	0.535114	-0.98322	0.325499	0.676768
CDO1	22.0811	0.876699	0.709527	1.23561	0.216604	NA
CDON	482.073	-0.33149	0.385561	-0.859761	0.389921	0.725894
CDR2	69.8728	-1.08467	0.64056	-1.69332	0.0903951	0.380539
CDR2L	166.233	-0.679337	0.583471	-1.1643	0.244301	0.598076
CDS2	304.616	0.387361	0.439629	0.88111	0.378258	0.717791
CDT1	117.576	-0.0479686	0.59906	-0.0800731	0.936179	0.982175
CDYL	76.2057	-0.031141	0.634595	-0.0490722	0.960862	0.991144
CEBPB	114.248	3.79597	0.593176	6.3994	1.55993e-10	3.06337e-08
CEBPG	141.192	0.565345	0.589909	0.958359	0.337882	0.688485
CEBPZ	363.554	0.261922	0.431357	0.607204	0.543716	0.82785
CECR5	176.03	-0.0668871	0.53894	-0.124109	0.901229	0.972245
CELF1	296.373	-0.937885	0.438009	-2.14125	0.0322541	0.222924
CELF3	143.17	1.17548	0.541428	2.17107	0.0299255	0.215207
CELSR2	320.906	0.704809	0.465955	1.51261	0.130379	0.448981
CEND1	103.815	-0.662798	0.656804	-1.00913	0.312914	0.664921
CENPB	218.568	-0.417484	0.568808	-0.733964	0.462971	0.777512
CENPE	217.454	-2.57706	0.570934	-4.51376	6.36884e-06	0.000398931
CENPF	1545.96	-3.32511	0.350513	-9.48639	2.39176e-21	2.17231e-18
CENPJ	63.6813	-0.206138	0.683776	-0.30147	0.763056	0.931809
CENPK	84.4171	-1.62989	0.613846	-2.65521	0.00792582	0.0959816
CENPL	50.9743	0.239395	0.674522	0.354911	0.722656	NA
CENPQ	49.0831	-0.705896	0.671212	-1.05167	0.29295	NA
CENPT	103.286	-0.464668	0.645338	-0.720037	0.471502	0.782885
CENPU	122.717	-1.06766	0.61112	-1.74706	0.0806276	0.357943
CENPV	163.772	0.470814	0.569774	0.826318	0.408624	0.73966
CENPW	56.0872	1.17641	0.725593	1.6213	0.104952	0.410378
CEP104	140.23	1.12052	0.581724	1.9262	0.0540792	0.292148
CEP120	103.796	-0.170101	0.592439	-0.287121	0.77402	0.935541
CEP135	49.5631	-1.96306	0.669618	-2.93161	0.00337212	NA
CEP162	29.7385	1.0622	0.729272	1.45652	0.145249	NA
CEP164	182.471	1.15949	0.561864	2.06365	0.0390505	0.246275
CEP170	299.739	-0.622634	0.475155	-1.31038	0.190067	0.533008
CEP250	223.757	0.394805	0.495239	0.797201	0.425334	0.749934
CEP290	113.438	-1.74789	0.590084	-2.96211	0.00305538	0.0510778
CEP295	91.1657	-1.20112	0.620297	-1.93637	0.0528226	0.289582
CEP350	343.567	-0.816235	0.482442	-1.69188	0.0906686	0.380808
CEP41	70.3311	-0.338657	0.633284	-0.534764	0.592813	0.850253
CEP44	542.288	0.275863	0.439609	0.627519	0.530319	0.81985
CEP55	74.7429	-2.70078	0.668768	-4.03844	5.38089e-05	0.0023212
CEP57	126.458	-1.14763	0.557959	-2.05684	0.0397018	0.248256
CEP57L1	49.0675	-2.08793	0.676317	-3.08721	0.00202046	NA
CEP63	49.4769	-1.77512	0.670876	-2.64598	0.00814554	NA
CEP72	46.8567	-0.894422	0.690571	-1.29519	0.195254	NA
CEP76	45.6335	-1.22775	0.678488	-1.80954	0.0703674	NA
CEP78	88.8276	-1.23838	0.640297	-1.93407	0.0531044	0.289609
CEP83	24.0514	0.0449838	0.703894	0.063907	0.949044	NA
CEP85L	12.1342	0.380518	0.686623	0.554187	0.579451	NA
CEP89	64.3597	0.665229	0.662781	1.00369	0.315526	0.667232
CEP95	113.224	-0.853033	0.595833	-1.43167	0.15224	0.479278
CEP97	134.946	-0.713608	0.56657	-1.25952	0.207841	0.554855
CEPT1	112.903	1.31941	0.590567	2.23415	0.0254735	0.196905
CERCAM	52.874	1.15512	0.679636	1.69962	0.0892028	NA
CERK	91.621	-0.184231	0.649794	-0.283522	0.776777	0.935541
CERS2	1195.04	0.364658	0.321421	1.13452	0.256576	0.611241
CERS5	67.9066	0.156042	0.674194	0.23145	0.816965	0.946892
CERS6	308.928	-1.04378	0.445911	-2.34078	0.0192437	0.166904
CES3	30.9812	-0.732151	0.674543	-1.0854	0.277744	NA
CETN2	96.4454	-1.94735	0.62454	-3.11806	0.00182045	0.0357497
CETN3	127.797	-1.25478	0.60852	-2.06201	0.0392063	0.246275
CFAP20	162.909	-0.965432	0.566138	-1.70529	0.0881396	0.374955
CFAP36	120.903	0.469494	0.597933	0.785195	0.432339	0.75578
CFAP97	110.237	-0.909928	0.591616	-1.53804	0.12404	0.440074
CFDP1	145.263	1.17802	0.624623	1.88598	0.0592981	0.307318
CFL1	3301.16	-0.372679	0.275003	-1.35518	0.175359	0.510739
CFL2	97.6141	0.450851	0.660285	0.682814	0.494725	0.798106
CFLAR	87.4823	-1.11806	0.614188	-1.82039	0.0686991	0.328833
CGGBP1	168.752	-0.95073	0.511529	-1.85861	0.0630831	0.314916
CGN	25.6749	-1.01974	0.69189	-1.47385	0.140522	NA
CGREF1	30.069	-0.285029	0.689594	-0.413328	0.679366	NA
CGRRF1	45.9273	0.0420548	0.669882	0.0627794	0.949942	NA
CHAC1	193.425	3.90411	0.538193	7.25411	4.04297e-13	1.12985e-10
CHADL	37.0744	-0.726951	0.685302	-1.06078	0.288792	NA
CHAF1A	135.469	0.0905079	0.677593	0.133573	0.893741	0.97079
CHAMP1	182.686	-0.29084	0.581177	-0.500432	0.616771	0.860367
CHCHD1	170.527	0.502927	0.505969	0.993988	0.320229	0.672092
CHCHD2	1041.92	0.220114	0.346454	0.635333	0.525211	0.816646
CHCHD3	251.423	-0.156196	0.480885	-0.324809	0.745325	0.921636
CHCHD5	53.2978	-0.506792	0.664184	-0.76303	0.445446	NA
CHCHD6	81.0885	-0.0977821	0.64469	-0.151673	0.879445	0.966334
CHCHD7	18.5055	-0.492329	0.689488	-0.71405	0.475196	NA
CHD1	217.482	-0.331848	0.522247	-0.635424	0.525152	0.816646
CHD1L	217.497	-1.8446	0.547001	-3.37221	0.000745679	0.0178815
CHD2	286.151	0.0232415	0.509574	0.0456097	0.963621	0.991655
CHD3	434.86	-1.4755	0.483171	-3.05379	0.00225969	0.0416549
CHD4	1995.02	0.0653778	0.336707	0.194168	0.846044	0.957346
CHD6	230.513	-0.369041	0.52599	-0.701612	0.482921	0.789228
CHD7	257.87	-0.0878314	0.516972	-0.169896	0.865092	0.962293
CHD8	631.783	-0.369537	0.39086	-0.945447	0.344431	0.694093
CHD9	168.305	-0.953586	0.629911	-1.51384	0.130066	0.448981
CHEK1	144.067	-0.963098	0.544162	-1.76987	0.0767483	0.349626
CHEK2	42.2661	-0.156681	0.693084	-0.226064	0.821152	NA
CHERP	273.594	0.473283	0.53935	0.877508	0.380211	0.719616
CHGA	163.751	2.50654	0.526497	4.76078	1.92846e-06	0.000142982
CHGB	251.434	1.33118	0.45483	2.92677	0.00342498	0.0555622
CHIC2	53.0348	-1.73091	0.678629	-2.55059	0.0107539	NA
CHID1	293.767	1.17367	0.55882	2.10026	0.0357057	0.235638
CHKA	89.1963	0.0739027	0.638831	0.115684	0.907903	0.97442
CHKB	76.5187	-0.647236	0.624173	-1.03695	0.29976	0.652307
CHM	140.814	0.0970831	0.585268	0.165878	0.868253	0.962576
CHMP1A	135.859	0.233229	0.626137	0.372489	0.709529	0.901264
CHMP2A	523.006	0.406027	0.402138	1.00967	0.312652	0.664845
CHMP2B	62.5161	-1.37818	0.650545	-2.11849	0.0341332	0.230709
CHMP3	122.079	-0.505314	0.593501	-0.851412	0.394541	0.728152
CHMP4A	142.731	-0.738186	0.5901	-1.25095	0.210952	0.557276
CHMP4B	240.466	0.0529453	0.553805	0.0956027	0.923836	0.979269
CHMP5	348.356	-0.220696	0.459291	-0.480514	0.630862	0.867974
CHMP6	78.7475	0.251786	0.634456	0.396853	0.691476	0.893577
CHMP7	194.198	1.10302	0.521927	2.11336	0.0345701	0.231509
CHN1	278.971	-0.181536	0.463482	-0.391679	0.695296	0.895299
CHORDC1	65.3802	-0.981801	0.667298	-1.47131	0.141208	0.46741
CHP1	109.491	0.125571	0.656756	0.1912	0.848369	0.957479
CHPF	195.146	2.00512	0.527372	3.80209	0.000143479	0.00501209
CHPF2	201.35	-0.366631	0.578702	-0.63354	0.526381	0.816899
CHPT1	144.315	-1.59816	0.587757	-2.71908	0.0065463	0.0852427
CHRAC1	46.7308	-0.90002	0.667363	-1.34862	0.177458	NA
CHRD	118.511	-0.458753	0.642913	-0.713553	0.475503	0.785229
CHRNA3	1541	0.800976	0.3178	2.52037	0.011723	0.12256
CHRNA5	195.329	0.932049	0.54631	1.70608	0.0879929	0.37455
CHRNA7	47.9434	-0.0108134	0.663639	-0.0162941	0.987	NA
CHRNB4	263.517	-0.225316	0.561193	-0.401494	0.688057	0.892658
CHRNE	18.0853	-0.400401	0.663883	-0.603121	0.546428	NA
CHST10	68.0499	0.262664	0.647062	0.405933	0.684792	0.890946
CHST12	170.239	-0.330859	0.531475	-0.62253	0.533593	0.820271
CHST14	280.934	-1.43898	0.528347	-2.72354	0.00645856	0.0848606
CHSY1	290.768	-1.44122	0.504572	-2.85631	0.00428594	0.0636844
CHTF18	99.6012	-1.10845	0.664429	-1.66828	0.0952608	0.391195
CHTOP	148.723	-0.110992	0.574245	-0.193283	0.846737	0.957346
CHUK	174.919	-1.21424	0.550645	-2.20513	0.0274452	0.206222
CIAO1	355.959	-0.308646	0.439081	-0.702936	0.482096	0.788411
CIAPIN1	253.621	0.75615	0.537269	1.40739	0.15931	0.49029
CIB1	150.683	0.906739	0.555028	1.63368	0.102326	0.404077
CIC	199.668	-0.394804	0.577795	-0.683295	0.49442	0.79797
CILP	37.2917	-0.137262	0.678478	-0.202309	0.839675	NA
CILP2	94.6707	3.55305	0.608735	5.83678	5.32184e-09	7.89153e-07
CINP	112.35	0.766842	0.573436	1.33728	0.181133	0.517549
CIPC	52.3418	0.397056	0.659373	0.602172	0.54706	NA
CIR1	105.297	0.410938	0.600212	0.684654	0.493563	0.797116
CIRBP	472.77	-0.185913	0.442368	-0.420268	0.67429	0.887402
CIRH1A	258.018	1.04754	0.539184	1.94282	0.0520377	0.287302
CISD1	78.4149	-0.690938	0.651678	-1.06024	0.289033	0.640865
CISD2	108.984	-0.0709979	0.625588	-0.11349	0.909642	0.974755
CIT	120.959	-2.13422	0.607927	-3.51065	0.00044701	0.0124443
CIZ1	448.805	0.658844	0.467049	1.41065	0.158347	0.488763
CKAP2	223.275	-1.05189	0.503164	-2.09055	0.036568	0.238854
CKAP2L	126.849	-0.892793	0.611407	-1.46023	0.144228	0.47058
CKAP4	352.724	0.135882	0.439669	0.309055	0.75728	0.928688
CKAP5	1288.38	-0.57626	0.32733	-1.76049	0.0783249	0.3528
CKB	604.85	-0.263346	0.390922	-0.673653	0.500532	0.801955
CKS1B	96.4913	-0.926526	0.631157	-1.46798	0.142109	0.468709
CKS2	214.15	-0.560611	0.503235	-1.11401	0.265273	0.622551
CLASP1	326.055	-0.538384	0.49696	-1.08336	0.278651	0.632398
CLASP2	477.664	1.09383	0.410573	2.66416	0.00771806	0.094569
CLASRP	117.539	-0.663893	0.57778	-1.14904	0.25054	0.605538
CLCC1	137.53	-0.364633	0.620468	-0.587675	0.556751	0.831354
CLCN2	28.0468	1.55561	0.713896	2.17905	0.029328	NA
CLCN3	488.824	-0.559417	0.426089	-1.31291	0.189212	0.531638
CLCN4	28.6126	0.155707	0.69183	0.225065	0.821929	NA
CLCN5	99.3918	-0.928702	0.626864	-1.4815	0.138472	0.463402
CLCN6	60.9293	0.412404	0.656958	0.627748	0.530169	0.81985
CLCN7	198.721	-0.0446075	0.50451	-0.0884175	0.929545	0.980498
CLDN12	140.265	1.50709	0.588688	2.56008	0.0104647	0.115557
CLDND1	574.903	-0.153582	0.371327	-0.413602	0.679166	0.887876
CLEC16A	107.703	0.360811	0.597365	0.604005	0.54584	0.828583
CLGN	230.662	-0.494476	0.535364	-0.923626	0.355681	0.701882
CLHC1	14.9663	-0.880371	0.677964	-1.29855	0.194098	NA
CLIC1	609.255	0.149453	0.388738	0.384457	0.700639	0.896564
CLIC3	16.0214	0.426206	0.68564	0.621618	0.534193	NA
CLIC4	336.086	0.948582	0.43509	2.1802	0.0292427	0.212265
CLINT1	410.685	0.467749	0.407465	1.14795	0.250989	0.605538
CLIP1	203.277	-1.21323	0.567977	-2.13606	0.0326748	0.2244
CLIP2	210.731	0.996302	0.598984	1.66332	0.0962485	0.393098
CLIP3	476.265	0.742929	0.425737	1.74504	0.0809776	0.35877
CLIP4	39.751	0.258119	0.684998	0.376817	0.70631	NA
CLK1	219.543	-0.491554	0.485933	-1.01157	0.311745	0.664264
CLK2	200.356	-0.741941	0.505293	-1.46834	0.142012	0.468601
CLK3	156.87	1.54153	0.600355	2.56771	0.0102374	0.114263
CLMP	107.51	-0.754613	0.626643	-1.20422	0.228506	0.57952
CLN5	53.896	0.398147	0.672716	0.59185	0.553951	0.83032
CLN6	41.4738	-0.3604	0.689573	-0.522643	0.601222	NA
CLN8	22.9999	1.32817	0.706342	1.88035	0.0600604	NA
CLNS1A	408.445	0.59712	0.413605	1.4437	0.148824	0.474696
CLOCK	39.8535	-0.946969	0.681962	-1.38859	0.164956	NA
CLP1	53.1185	-0.532389	0.671996	-0.792251	0.428214	NA
CLPB	259.493	-0.0462404	0.482941	-0.0957476	0.923721	0.979269
CLPP	256.423	0.572455	0.496221	1.15363	0.248652	0.603846
CLPTM1	456.797	-0.923423	0.436732	-2.11439	0.0344816	0.231342
CLPTM1L	499.208	-0.064309	0.404028	-0.15917	0.873535	0.964399
CLPX	178.769	0.308503	0.508506	0.606685	0.54406	0.827953
CLSPN	98.1466	-0.819665	0.641225	-1.27828	0.20115	0.547195
CLSTN1	958.914	0.47545	0.334919	1.4196	0.155724	0.485203
CLSTN3	638.295	1.02673	0.363736	2.82273	0.0047616	0.0678388
CLTA	520.024	-0.389502	0.399444	-0.975109	0.329506	0.679203
CLTB	123.907	0.193581	0.588162	0.329128	0.742059	0.918848
CLTC	2925.03	-0.231983	0.321092	-0.722483	0.469998	0.78253
CLTCL1	26.2878	0.444532	0.702341	0.632929	0.52678	NA
CLU	414.683	0.661883	0.467786	1.41493	0.15709	0.486329
CLUAP1	71.478	1.06256	0.682069	1.55785	0.11927	0.434183
CLUH	179.069	0.522353	0.54835	0.952589	0.340798	0.691364
CMAS	170.832	0.615372	0.522049	1.17876	0.238492	0.591833
CMBL	50.4001	0.869267	0.685838	1.26745	0.204994	NA
CMC1	65.3903	0.366765	0.636162	0.576528	0.564259	0.835011
CMC2	45.5397	0.368228	0.687915	0.535281	0.592456	NA
CMIP	161.048	0.0299823	0.547439	0.0547682	0.956323	0.989711
CMPK1	118.275	-0.0583117	0.579221	-0.100673	0.91981	0.977974
CMSS1	75.3696	-0.761335	0.649089	-1.17293	0.240824	0.594546
CMTM3	147.802	-1.01623	0.584039	-1.74	0.0818586	0.361036
CMTM4	34.7156	1.30996	0.705164	1.85767	0.0632155	NA
CMTM5	14.5099	-0.210026	0.660918	-0.31778	0.750652	NA
CMTM6	156.874	-0.29789	0.556802	-0.535002	0.592648	0.850253
CMTM7	46.5294	0.249576	0.688409	0.36254	0.716949	NA
CMTR1	170.519	0.360958	0.530592	0.680292	0.49632	0.798905
CMTR2	86.3477	0.241089	0.654008	0.368633	0.712401	0.902202
CNBP	771.802	0.204175	0.343013	0.59524	0.551683	0.829905
CNDP2	202.54	-0.276949	0.531088	-0.521474	0.602037	0.854238
CNIH1	217.627	-0.472337	0.493137	-0.957822	0.338152	0.688658
CNIH2	67.6391	-0.0098758	0.67363	-0.0146606	0.988303	0.997501
CNIH4	360.213	-0.0426927	0.440465	-0.0969264	0.922785	0.979269
CNN3	774.08	-1.08575	0.380113	-2.85639	0.00428488	0.0636844
CNNM2	86.7086	-0.215698	0.619966	-0.34792	0.7279	0.910627
CNNM3	92.6495	0.512934	0.645317	0.794857	0.426697	0.751672
CNNM4	78.5159	0.177698	0.616201	0.288377	0.773058	0.935541
CNOT1	965.317	0.280603	0.391424	0.716878	0.47345	0.784034
CNOT10	175.303	0.363513	0.519255	0.700066	0.483886	0.79012
CNOT11	146.955	1.07649	0.578245	1.86165	0.062653	0.314328
CNOT2	204.279	-0.824254	0.574048	-1.43586	0.151042	0.478199
CNOT3	182.026	0.0944751	0.529145	0.178543	0.858297	0.960635
CNOT6	134.3	-1.02632	0.569448	-1.8023	0.071498	0.337999
CNOT7	150.159	0.271002	0.556161	0.487273	0.626065	0.86587
CNOT8	314.498	-0.162144	0.436445	-0.371512	0.710256	0.901484
CNP	403.859	-0.176799	0.412828	-0.428264	0.668459	0.884803
CNPPD1	155.03	1.00694	0.564099	1.78505	0.0742532	0.343485
CNPY2	209.885	-0.333198	0.566381	-0.588293	0.556336	0.831354
CNPY3	160.804	0.451223	0.553957	0.814545	0.415333	0.741143
CNPY4	64.524	-0.264586	0.65376	-0.404715	0.685687	0.891197
CNRIP1	100.286	1.1206	0.61658	1.81744	0.0691492	0.329829
CNST	142.09	0.905025	0.571474	1.58367	0.113269	0.425245
CNTFR	153.281	2.39966	0.562165	4.2686	1.96705e-05	0.0010209
CNTLN	123.115	-0.476036	0.573395	-0.830207	0.406422	0.73845
CNTN1	1692.31	0.622159	0.310128	2.00613	0.044842	0.265364
CNTN4	88.7037	-1.08608	0.598505	-1.81465	0.0695782	0.33148
CNTNAP1	160.552	0.300652	0.531075	0.566119	0.571313	0.838448
CNTRL	153.107	-2.50126	0.571141	-4.3794	1.19005e-05	0.000663292
CNTROB	147.527	-1.2814	0.578097	-2.21657	0.0266522	0.202568
COA1	197.369	0.536016	0.546199	0.981357	0.326417	0.676768
COA3	133.878	0.214112	0.577012	0.37107	0.710586	0.901492
COA4	81.2405	-0.249985	0.62673	-0.398872	0.689988	0.893131
COA5	72.3508	0.920746	0.626968	1.46857	0.14195	0.468601
COA6	68.0006	-0.134138	0.629392	-0.213124	0.83123	0.951137
COA7	49.8766	0.351042	0.685754	0.511907	0.608716	NA
COASY	203.231	0.431195	0.523911	0.823031	0.410491	0.73966
COBLL1	45.3374	0.493825	0.682391	0.723668	0.469269	NA
COCH	257.108	-0.60429	0.51955	-1.1631	0.244788	0.598659
COG1	264.659	-0.00722284	0.479838	-0.0150527	0.98799	0.997501
COG2	149.028	0.246505	0.602635	0.409045	0.682506	0.889578
COG3	117.204	0.0331148	0.586071	0.0565031	0.954941	0.989711
COG4	163.74	-0.82216	0.565012	-1.45512	0.145636	0.471912
COG5	328.411	0.224497	0.457747	0.490439	0.623823	0.86511
COG6	92.802	0.385607	0.62448	0.617485	0.536915	0.822178
COG7	121.837	0.800806	0.567281	1.41166	0.158051	0.488057
COG8	193.922	0.423796	0.551817	0.768	0.442487	0.762055
COIL	86.5609	0.36848	0.662379	0.556297	0.578008	0.84215
COL11A2	44.1846	0.836285	0.674114	1.24057	0.214765	NA
COL3A1	211.276	-0.437229	0.533121	-0.820131	0.412142	0.73966
COL4A3BP	168.231	-0.271487	0.525204	-0.516918	0.605213	0.854238
COL6A1	600.47	2.23566	0.368626	6.06484	1.32085e-09	2.28507e-07
COL6A2	616.569	1.34207	0.42459	3.16087	0.00157296	0.0320534
COL7A1	133.808	0.15827	0.606104	0.261128	0.793994	0.938711
COL9A2	58.0493	0.266827	0.66715	0.39995	0.689194	0.893131
COLEC11	79.6758	0.22831	0.616449	0.370363	0.711112	0.901892
COLGALT1	213.709	0.266378	0.506181	0.526249	0.598715	0.852571
COLGALT2	16.8635	1.07075	0.702091	1.52509	0.127238	NA
COMMD1	56.649	-0.503366	0.663232	-0.758959	0.447877	0.767174
COMMD10	98.4056	0.790725	0.585717	1.35001	0.177012	0.512786
COMMD2	150.003	-0.250467	0.540292	-0.463577	0.642951	0.872746
COMMD4	145.116	-1.42015	0.614123	-2.31249	0.0207507	0.174306
COMMD5	80.4981	-0.707719	0.659721	-1.07276	0.283381	0.635872
COMMD6	198.401	0.583339	0.521122	1.11939	0.262974	0.619574
COMMD7	87.7945	0.312516	0.638716	0.489289	0.624637	0.86587
COMMD8	43.3086	0.0175034	0.686852	0.0254835	0.979669	NA
COMMD9	69.111	0.43874	0.642937	0.6824	0.494986	0.798173
COMT	255.804	0.917439	0.492074	1.86443	0.0622608	0.313596
COMTD1	31.679	-1.30824	0.683923	-1.91285	0.0557677	NA
COPA	1878.01	1.29827	0.308324	4.21073	2.54549e-05	0.0012582
COPB1	975.151	-0.0932813	0.328904	-0.283613	0.776707	0.935541
COPB2	620.706	-0.506639	0.41134	-1.23168	0.218069	0.566901
COPE	726.48	0.123853	0.361155	0.342936	0.731647	0.912748
COPG1	724.075	0.646519	0.374453	1.72657	0.0842453	0.366543
COPG2	429.053	0.167836	0.403526	0.415923	0.677466	0.887402
COPRS	88.7525	-0.204542	0.627459	-0.325985	0.744436	0.920693
COPS2	280.411	-0.413417	0.477135	-0.866459	0.386239	0.723401
COPS3	297.584	1.04948	0.474266	2.21285	0.0269079	0.203448
COPS4	173.877	-0.813878	0.520859	-1.56257	0.118154	0.432188
COPS5	194.371	-0.0045949	0.568283	-0.00808559	0.993549	0.998646
COPS6	840.845	-0.593398	0.398243	-1.49004	0.136214	0.459305
COPS7A	174.164	0.565386	0.517572	1.09238	0.274665	0.631157
COPS7B	98.1554	0.660327	0.589714	1.11974	0.262824	0.619487
COPS8	152.435	0.601591	0.533688	1.12723	0.259644	0.615702
COPZ1	303.352	0.830399	0.436445	1.90264	0.057087	0.301012
COPZ2	55.3003	0.134702	0.666979	0.201958	0.83995	0.953903
COQ10A	77.0004	-0.660346	0.626637	-1.05379	0.291978	0.644092
COQ10B	64.6976	-0.154525	0.660553	-0.233933	0.815037	0.946052
COQ4	64.1311	-0.390705	0.660524	-0.591507	0.55418	0.830414
COQ5	141.71	0.965192	0.551687	1.74953	0.0801996	0.356964
COQ9	186.047	-0.510777	0.550379	-0.928046	0.353384	0.699589
CORO1B	373.972	0.936456	0.454686	2.05957	0.0394399	0.247044
CORO1C	273.308	0.338733	0.50595	0.669499	0.503177	0.804066
CORO2A	52.8577	1.30474	0.673165	1.93821	0.0525971	NA
COX11	134.307	-1.14307	0.582838	-1.96121	0.0498544	0.282066
COX14	57.5195	-0.0341408	0.668135	-0.0510986	0.959247	0.990783
COX15	108.674	-0.187442	0.583927	-0.321002	0.748209	0.923473
COX17	31.2106	0.727912	0.698607	1.04195	0.297436	NA
COX18	65.8651	-0.304236	0.633928	-0.479922	0.631283	0.868238
COX19	35.9222	-0.114781	0.680432	-0.168689	0.866041	NA
COX20	55.2781	-0.590012	0.681872	-0.865283	0.386883	0.723401
COX4I1	764.121	0.0021024	0.37318	0.00563374	0.995505	0.999356
COX5A	210.218	-0.386791	0.525193	-0.736474	0.461442	0.777083
COX5B	511.252	1.28707	0.376413	3.4193	0.000627829	0.0156226
COX6A1	437.073	0.461856	0.4718	0.978923	0.327618	0.676768
COX6B1	378.85	0.19347	0.444108	0.435637	0.6631	0.882433
COX6C	653.26	-0.263769	0.451498	-0.584207	0.559081	0.831753
COX7A2	1077.31	1.61061	0.318564	5.05583	4.28514e-07	3.84393e-05
COX7A2L	148.613	1.06174	0.554571	1.91452	0.0555537	0.29574
COX7B	482.95	0.473909	0.425955	1.11258	0.265889	0.623208
COX7C	258.655	0.255067	0.510517	0.499625	0.617339	0.860627
COX8A	608.735	0.397119	0.382634	1.03786	0.299337	0.651583
CPD	618.397	-0.0435553	0.368084	-0.11833	0.905806	0.973032
CPE	710.541	1.71597	0.34765	4.9359	7.97818e-07	6.51342e-05
CPEB4	40.5583	0.570977	0.687735	0.830229	0.406409	NA
CPNE2	144.593	0.338202	0.610291	0.554166	0.579465	0.842724
CPNE3	305.602	-0.111449	0.462334	-0.241058	0.80951	0.945338
CPOX	89.9068	-0.47101	0.608814	-0.773651	0.439137	0.759583
CPPED1	48.9432	0.490468	0.671215	0.730718	0.464952	NA
CPS1	108.075	0.201465	0.596996	0.337465	0.735766	0.915118
CPSF1	438.789	-0.202971	0.418172	-0.485378	0.627408	0.866847
CPSF2	364.485	-0.295995	0.448576	-0.659854	0.509348	0.808944
CPSF3	289.785	-0.87866	0.487864	-1.80103	0.0716978	0.338723
CPSF3L	250.758	-0.0664345	0.523883	-0.126812	0.899089	0.972245
CPSF4	125.655	0.000192944	0.598822	0.000322206	0.999743	0.999906
CPSF6	293.966	-0.310318	0.466411	-0.665332	0.505838	0.806248
CPSF7	203.964	-0.183516	0.516879	-0.355047	0.722554	0.908004
CPT1A	669.016	0.933726	0.411006	2.27181	0.0230981	0.187102
CPT1C	528.514	0.686288	0.388552	1.76627	0.0773504	0.35089
CPT2	157.421	-0.577978	0.583747	-0.990116	0.322117	0.673711
CPTP	48.3573	0.552405	0.667037	0.828148	0.407587	NA
CPXM1	418.931	0.303932	0.44918	0.676639	0.498635	0.800328
CRABP2	10132.6	-0.91588	0.267681	-3.42153	0.000622698	0.0156018
CRACR2A	24.0475	-0.470023	0.693492	-0.677764	0.497922	NA
CRADD	33.2131	0.723376	0.69038	1.04779	0.294734	NA
CRB1	32.5447	-0.489749	0.684673	-0.715304	0.474421	NA
CRBN	112.429	0.41371	0.568734	0.727422	0.466967	0.780176
CRCP	120.104	0.575049	0.592818	0.970027	0.332033	0.68209
CREB1	141.366	-0.510704	0.552222	-0.924815	0.355062	0.701882
CREB3	239.196	0.894448	0.554911	1.61188	0.106989	0.414825
CREB3L2	51.7883	-0.160448	0.678845	-0.236354	0.813158	NA
CREB3L4	34.5408	0.780977	0.698324	1.11836	0.263414	NA
CREBBP	665.531	-0.630812	0.425846	-1.48131	0.138523	0.463402
CREBRF	33.1256	0.0593343	0.685144	0.0866012	0.930989	NA
CREBZF	90.6832	-0.70286	0.609204	-1.15374	0.248608	0.603846
CRELD1	252.575	0.838089	0.502502	1.66783	0.095349	0.391195
CRELD2	98.0774	-0.715181	0.666368	-1.07325	0.283158	0.635872
CREM	24.0738	-0.107415	0.685905	-0.156604	0.875557	NA
CRIP2	420.371	0.0891295	0.422922	0.210747	0.833085	0.951904
CRIPT	74.6616	0.0603167	0.63131	0.0955422	0.923884	0.979269
CRISPLD1	159.25	-1.90034	0.584353	-3.25204	0.0011458	0.0250765
CRK	193.49	-0.714625	0.52968	-1.34916	0.177284	0.513014
CRKL	167.535	-0.450911	0.527565	-0.854702	0.392716	0.72663
CRLF3	100.405	-0.162865	0.617699	-0.263663	0.79204	0.93836
CRLS1	72.7025	-0.326552	0.632763	-0.516074	0.605803	0.854238
CRMP1	825.596	0.272205	0.366181	0.74336	0.457264	0.773602
CRNKL1	174.361	-0.239476	0.535016	-0.447606	0.654437	0.879117
CROCC	152.154	-0.449105	0.578403	-0.776456	0.43748	0.757952
CROT	68.0279	-0.0281191	0.636123	-0.0442038	0.964742	0.991655
CRTAP	501.633	0.0779657	0.438441	0.177825	0.85886	0.960635
CRTC1	114.369	0.72424	0.605013	1.19707	0.231281	0.582491
CRTC2	213.724	-0.244236	0.504654	-0.483968	0.628409	0.867336
CRTC3	69.8731	-0.554386	0.662842	-0.836377	0.402943	0.73507
CRY1	54.7948	-0.7111	0.67706	-1.05028	0.293592	0.64552
CRY2	48.666	0.504393	0.677402	0.744599	0.456514	NA
CRYBG3	108.733	-0.438859	0.588037	-0.746312	0.455479	0.772168
CRYZ	133.617	0.510646	0.599445	0.851863	0.39429	0.728059
CRYZL1	112.353	0.586621	0.579041	1.01309	0.311017	0.664264
CS	537.752	0.187203	0.393475	0.475768	0.63424	0.869778
CSAG1	102.403	0.232872	0.632236	0.36833	0.712627	0.902202
CSDE1	1287.34	-0.356708	0.361535	-0.986649	0.323815	0.675083
CSE1L	798.328	-0.933011	0.379597	-2.4579	0.0139752	0.13778
CSGALNACT2	190.081	0.243265	0.505836	0.480917	0.630576	0.867779
CSK	200.665	0.348296	0.51633	0.674561	0.499955	0.801207
CSNK1A1	402.414	-0.227778	0.408895	-0.557057	0.577488	0.8419
CSNK1D	345.814	0.822789	0.452306	1.8191	0.0688968	0.329339
CSNK1E	238.582	0.649898	0.504207	1.28895	0.197416	0.542103
CSNK1G1	68.3294	0.432447	0.644623	0.670853	0.502314	0.80304
CSNK1G2	214.062	0.0338738	0.504247	0.0671771	0.946441	0.984949
CSNK1G3	101.322	0.168139	0.586527	0.286668	0.774366	0.935541
CSNK2A1	191.947	-0.0629634	0.518775	-0.121369	0.903399	0.972891
CSNK2A2	156.032	-0.329104	0.547308	-0.601315	0.54763	0.829613
CSPG4	449.681	1.23924	0.434786	2.85022	0.00436891	0.0645989
CSPP1	48.1213	-0.752482	0.679977	-1.10663	0.268455	NA
CSRNP2	163.216	-1.13378	0.576029	-1.96827	0.0490374	0.280321
CSRNP3	60.8816	-0.679913	0.65432	-1.03912	0.298751	0.651088
CSRP2	155.297	-1.50909	0.557481	-2.70698	0.00678985	0.0868237
CST3	269.168	0.0370763	0.468269	0.0791774	0.936892	0.982175
CSTB	148.436	-0.129937	0.565683	-0.229699	0.818326	0.948016
CSTF1	99.6815	-0.466727	0.604853	-0.771636	0.44033	0.760791
CSTF2	114.77	0.618475	0.628548	0.983975	0.325128	0.676768
CSTF2T	199.332	0.0302669	0.600956	0.0503646	0.959832	0.990783
CTBP1	307.544	-0.314501	0.463685	-0.678265	0.497604	0.799732
CTBP2	174.573	0.130855	0.625546	0.209186	0.834303	0.952518
CTBS	98.627	0.660629	0.59322	1.11363	0.265437	0.622551
CTC1	91.5597	-0.391039	0.670297	-0.583383	0.559636	0.832068
CTCF	300.43	-0.189556	0.486591	-0.389559	0.696863	0.895621
CTDNEP1	289.749	-0.19656	0.507557	-0.387267	0.698559	0.895621
CTDP1	70.875	1.22477	0.682743	1.79389	0.0728302	0.342711
CTDSP1	125.715	-0.351893	0.578034	-0.608777	0.542673	0.82714
CTDSP2	191.076	0.965791	0.514623	1.87669	0.06056	0.310233
CTDSPL2	160.38	-0.935374	0.557329	-1.67832	0.0932853	0.386711
CTH	39.29	0.315938	0.681106	0.46386	0.642748	NA
CTIF	97.2749	-0.0801649	0.63654	-0.125938	0.899781	0.972245
CTNNA1	1339.25	-0.293236	0.346333	-0.846688	0.397169	0.730131
CTNNA2	53.1393	1.55244	0.681228	2.27888	0.0226741	NA
CTNNAL1	169.747	-0.267497	0.556118	-0.481008	0.630511	0.867779
CTNNB1	1494.4	-0.484789	0.310183	-1.56291	0.118073	0.432188
CTNNBL1	154.833	0.204639	0.569986	0.359025	0.719576	0.905515
CTNND1	555.006	0.480447	0.49099	0.978527	0.327814	0.676768
CTNS	41.572	0.0415009	0.685775	0.0605168	0.951744	NA
CTPS1	155.877	-0.134807	0.595912	-0.22622	0.82103	0.948423
CTPS2	143.843	0.33209	0.563695	0.589131	0.555773	0.831354
CTR9	334.464	-0.228821	0.45145	-0.506858	0.612255	0.859035
CTSA	214.757	-1.62099	0.556051	-2.91518	0.0035548	0.0567674
CTSB	1365.8	1.00434	0.356872	2.81429	0.00488845	0.0692283
CTSC	302.273	-0.188713	0.451557	-0.417916	0.676008	0.887402
CTSD	713.783	0.465851	0.361498	1.28867	0.197513	0.542103
CTSF	193.483	0.575583	0.509698	1.12926	0.258787	0.614493
CTSH	90.1049	0.22514	0.666045	0.338025	0.735344	0.914899
CTSL	117.73	-0.794508	0.588596	-1.34984	0.177069	0.512786
CTTN	484.907	-0.692223	0.43667	-1.58523	0.112914	0.424945
CTTNBP2NL	136.185	-0.172964	0.629789	-0.274638	0.783594	0.936223
CTU1	31.9673	0.925965	0.696847	1.32879	0.183917	NA
CTXN1	42.3695	-0.295223	0.67584	-0.436823	0.662239	NA
CUEDC1	48.9166	-0.256158	0.684421	-0.37427	0.708203	NA
CUEDC2	347.076	0.133045	0.485144	0.274237	0.783902	0.936223
CUL1	352.926	-0.585258	0.467118	-1.25291	0.210237	0.556654
CUL2	229.507	-1.1676	0.543458	-2.14847	0.0316767	0.220463
CUL3	375.702	-0.462326	0.448361	-1.03115	0.302471	0.65546
CUL4A	309.609	-0.33073	0.439515	-0.752489	0.451757	0.769128
CUL4B	237.317	-0.536913	0.497608	-1.07899	0.280594	0.633731
CUL5	149.409	-0.76509	0.551167	-1.38813	0.165098	0.497336
CUL7	573.856	2.07928	0.408181	5.09401	3.50577e-07	3.33114e-05
CUL9	160.893	0.0794327	0.549604	0.144527	0.885084	0.966968
CUTA	469.33	0.625232	0.413289	1.51282	0.130326	0.448981
CUTC	50.3612	0.12307	0.675979	0.182062	0.855534	NA
CUX1	530.503	-0.0538524	0.46212	-0.116533	0.90723	0.973985
CWC15	158.733	-0.393642	0.552421	-0.712577	0.476108	0.785436
CWC22	208.8	-1.77259	0.510531	-3.47205	0.000516508	0.0137976
CWC25	45.6415	0.0174052	0.675466	0.0257676	0.979443	NA
CWC27	101.122	-0.872759	0.62883	-1.38791	0.165165	0.497336
CWF19L1	70.2222	0.0861338	0.65201	0.132105	0.894901	0.971225
CWF19L2	25.4171	0.471715	0.710442	0.663974	0.506707	NA
CXADR	39.1903	-0.393815	0.676647	-0.58201	0.56056	NA
CXorf38	55.689	-0.229836	0.676632	-0.339676	0.7341	0.914605
CXXC1	170.22	-0.055933	0.587224	-0.0952498	0.924116	0.979269
CXXC4	29.3386	1.07543	0.708503	1.5179	0.129041	NA
CXXC5	109.448	0.619086	0.588622	1.05176	0.292912	0.644938
CYB561	339.144	-1.79767	0.472169	-3.80726	0.000140514	0.00493226
CYB561A3	77.5773	-1.01544	0.652139	-1.55709	0.119449	0.434392
CYB5A	72.5366	0.967429	0.646108	1.49732	0.134311	0.456241
CYB5B	167.624	0.726486	0.553092	1.3135	0.189014	0.531287
CYB5D2	38.4474	0.352364	0.681083	0.517359	0.604905	NA
CYB5R1	136.546	0.253488	0.557076	0.455033	0.649085	0.875325
CYB5R3	294.877	0.529946	0.519877	1.01937	0.308027	0.66195
CYB5R4	89.7185	-1.94552	0.618138	-3.14739	0.00164733	0.0329738
CYBA	299.602	1.33774	0.504084	2.6538	0.00795905	0.0961766
CYBRD1	41.7673	-0.04464	0.682519	-0.0654048	0.947852	NA
CYC1	493.466	0.799035	0.399308	2.00105	0.0453872	0.267117
CYCS	150.138	0.356093	0.618803	0.575455	0.564984	0.835249
CYFIP1	775.36	0.332966	0.380889	0.874183	0.382019	0.720412
CYFIP2	94.3707	0.341245	0.66559	0.512696	0.608164	0.856048
CYGB	85.7568	-0.00711987	0.635491	-0.0112037	0.991061	0.998066
CYHR1	94.403	0.0737103	0.616607	0.119542	0.904846	0.973008
CYLD	88.4891	0.43674	0.619725	0.704733	0.480977	0.787512
CYP26A1	3279.94	1.50202	0.522431	2.87506	0.00403948	0.0615322
CYP51A1	277.392	-0.416257	0.45348	-0.917917	0.358662	0.704716
CYSTM1	60.3729	0.690999	0.667709	1.03488	0.300725	0.653625
CYTH1	93.0464	1.02698	0.615576	1.66832	0.0952518	0.391195
CYTH3	206.48	-0.742915	0.525613	-1.41343	0.15753	0.487278
CYTL1	32.6819	-0.298145	0.682014	-0.437153	0.662	NA
D4S234E	207.208	1.40846	0.494223	2.84984	0.00437416	0.0645989
DAAM1	41.4222	-0.0173686	0.687694	-0.0252562	0.979851	NA
DAB2IP	196.677	-0.838668	0.570098	-1.4711	0.141265	0.46741
DACH1	127.278	0.155261	0.558998	0.277749	0.781205	0.936223
DAD1	533.894	0.191741	0.38098	0.503284	0.614765	0.859919
DAG1	163.706	-0.728023	0.546046	-1.33326	0.182445	0.520474
DAGLA	76.2093	-0.956639	0.674928	-1.41739	0.156368	0.485957
DAGLB	90.9359	0.741838	0.636023	1.16637	0.243465	0.596925
DAK	106.609	-0.900614	0.627815	-1.43452	0.151424	0.479006
DALRD3	126.732	0.554195	0.577519	0.959613	0.33725	0.688005
DAP	63.6415	0.0373175	0.65643	0.0568493	0.954665	0.98967
DAP3	453.456	1.45138	0.423822	3.42451	0.000615901	0.0155387
DAPK1	90.5043	-0.931581	0.632851	-1.47204	0.141011	0.46741
DAPK3	110.491	0.1045	0.598078	0.174726	0.861295	0.961168
DARS	319.291	0.13063	0.464105	0.281467	0.778352	0.93571
DARS2	194.987	-1.76103	0.526499	-3.34479	0.000823464	0.0193634
DAXX	347.22	-1.27023	0.489544	-2.59472	0.00946673	0.107645
DAZAP1	276.88	0.0974064	0.493805	0.197257	0.843627	0.956435
DAZAP2	195.796	0.81801	0.513356	1.59345	0.111058	0.421355
DBF4	103.499	-2.2045	0.628697	-3.50645	0.000454119	0.0125067
DBH	1799.66	1.93089	0.323114	5.97588	2.28853e-09	3.77919e-07
DBI	259.469	-1.63895	0.496557	-3.30064	0.000964649	0.0221108
DBN1	1480.74	-0.905883	0.342743	-2.64304	0.00821662	0.0978721
DBNL	333.878	-1.27726	0.482145	-2.64912	0.00807026	0.0966038
DBP	50.3287	0.268222	0.660407	0.406147	0.684635	NA
DBR1	105.478	-0.675368	0.619567	-1.09006	0.275685	0.63178
DBT	85.535	-0.501227	0.635184	-0.789105	0.430051	0.753886
DCAF10	82.3316	0.187768	0.664891	0.282404	0.777634	0.93571
DCAF11	115.977	0.148845	0.651754	0.228375	0.819354	0.948423
DCAF12	187.606	0.600389	0.544045	1.10356	0.269783	0.626675
DCAF13	312.579	0.402939	0.433588	0.929314	0.352726	0.699212
DCAF15	122.844	-0.1526	0.613483	-0.248744	0.803559	0.942138
DCAF16	62.0487	0.511367	0.667207	0.766429	0.443421	0.763483
DCAF17	46.7723	0.410173	0.673833	0.608716	0.542712	NA
DCAF5	227.716	0.0721401	0.497119	0.145116	0.884619	0.966968
DCAF6	122.974	-1.08994	0.57762	-1.88695	0.0591672	0.307099
DCAF7	702.912	-0.348071	0.372385	-0.934707	0.349939	0.696749
DCAF8	209.024	-0.426441	0.547849	-0.778392	0.436338	0.757952
DCAKD	113.654	-0.311264	0.564709	-0.551193	0.581502	0.843231
DCBLD2	128.691	-0.845727	0.573286	-1.47523	0.140151	0.46542
DCHS1	1427.4	0.119047	0.337408	0.35283	0.724216	0.908217
DCK	99.8771	0.115314	0.620999	0.185691	0.852687	0.958928
DCLK2	69.507	-0.648297	0.655072	-0.989658	0.322341	0.673711
DCLRE1A	81.7738	-0.690793	0.632297	-1.09251	0.274607	0.631157
DCLRE1B	46.1567	-0.31678	0.682033	-0.464464	0.642315	NA
DCN	921.129	0.649412	0.350043	1.85523	0.0635631	0.315191
DCP1A	153.09	0.169495	0.607192	0.279146	0.780133	0.935983
DCP1B	84.2522	0.533543	0.638538	0.835569	0.403397	0.735473
DCP2	96.9709	-1.4946	0.645078	-2.31694	0.0205072	0.172659
DCPS	87.9716	-0.044922	0.6162	-0.0729017	0.941884	0.984002
DCTD	165.429	0.306329	0.538608	0.568743	0.569531	0.837186
DCTN1	901.812	-0.062256	0.362299	-0.171836	0.863566	0.961931
DCTN2	770.81	0.47263	0.35397	1.33522	0.181803	0.518845
DCTN3	203.017	0.315734	0.509412	0.619802	0.535388	0.82134
DCTN4	259.671	0.433969	0.48201	0.900332	0.367944	0.712092
DCTN5	117.292	-0.13026	0.607043	-0.214582	0.830093	0.950285
DCTN6	122.531	-1.37344	0.563287	-2.43826	0.0147584	0.142937
DCTPP1	97.9155	-0.744677	0.606657	-1.22751	0.219631	0.568132
DCUN1D1	63.7492	-1.03364	0.66106	-1.56362	0.117908	0.432188
DCUN1D2	47.2093	0.0524891	0.683991	0.0767393	0.938831	NA
DCUN1D5	183.321	0.264134	0.522508	0.505513	0.613199	0.859099
DCX	43.5711	1.22802	0.681502	1.80193	0.0715568	NA
DCXR	350.729	1.35307	0.429723	3.14869	0.00164004	0.0329187
DDA1	121.56	-1.44078	0.601239	-2.39636	0.0165589	0.151724
DDAH1	65.8053	-1.18635	0.630887	-1.88045	0.0600464	0.31009
DDAH2	499.552	0.357285	0.39923	0.894934	0.370823	0.713576
DDB1	1578.91	-0.0669547	0.356781	-0.187664	0.85114	0.958522
DDB2	142.052	0.995679	0.555923	1.79104	0.0732871	0.342711
DDC	229.587	0.916928	0.576928	1.58933	0.111986	0.422664
DDHD2	200.994	-0.496344	0.526218	-0.943229	0.345564	0.694093
DDI2	36.3667	-0.0251585	0.686817	-0.0366306	0.97078	NA
DDIAS	56.8898	-0.302076	0.69701	-0.433389	0.664732	0.88351
DDIT3	104.377	3.29631	0.58642	5.62107	1.89781e-08	2.55361e-06
DDIT4	466.343	3.40559	0.399602	8.52245	1.56208e-17	7.09379e-15
DDOST	1054.89	0.972503	0.373665	2.6026	0.00925192	0.1062
DDR1	379.433	0.937951	0.480328	1.95273	0.0508518	0.283693
DDR2	929.922	1.01026	0.331882	3.04403	0.00233431	0.0421265
DDRGK1	239.824	0.323613	0.498827	0.648747	0.516502	0.813021
DDT	53.5402	-0.0757717	0.665069	-0.113931	0.909293	NA
DDX1	389.458	-0.717127	0.435378	-1.64714	0.0995299	0.398629
DDX10	108.439	0.720554	0.637078	1.13103	0.258043	0.613527
DDX11	27.2075	0.235751	0.709047	0.33249	0.739519	NA
DDX17	476.895	-0.688994	0.409005	-1.68456	0.0920733	0.38391
DDX18	329.182	-0.605052	0.462503	-1.30821	0.190801	0.533832
DDX20	131.788	-0.965445	0.603075	-1.60087	0.109406	0.419296
DDX21	697.44	0.633661	0.364913	1.73647	0.0824806	0.362117
DDX23	327.165	-0.453677	0.544343	-0.833441	0.404596	0.736618
DDX24	493.603	0.335753	0.497493	0.67489	0.499745	0.801048
DDX27	256.495	0.485082	0.514591	0.942656	0.345857	0.694093
DDX31	91.6147	0.946361	0.634859	1.49066	0.13605	0.459305
DDX39A	305.262	-1.9676	0.572712	-3.43558	0.000591282	0.0152484
DDX39B	735.516	-0.984861	0.365151	-2.69713	0.00699392	0.0879201
DDX3X	815.176	-0.940171	0.345654	-2.71998	0.00652864	0.0852427
DDX41	230.398	0.254247	0.489793	0.519091	0.603697	0.854238
DDX42	434.216	-0.0588512	0.413009	-0.142494	0.88669	0.96708
DDX46	338.198	-0.173321	0.49955	-0.346954	0.728626	0.911184
DDX47	312.186	-0.689816	0.463873	-1.48708	0.136994	0.461402
DDX49	246.869	0.693876	0.534216	1.29887	0.193989	0.538614
DDX5	2245.65	-0.707246	0.291004	-2.43037	0.0150835	0.144511
DDX50	223.186	0.67402	0.537397	1.25423	0.209758	0.556304
DDX52	107.928	-0.587622	0.60557	-0.970361	0.331866	0.68209
DDX54	193.81	0.285507	0.550025	0.519079	0.603706	0.854238
DDX56	528.693	0.0110829	0.443427	0.0249937	0.98006	0.995893
DDX59	135.891	0.00174854	0.546197	0.0032013	0.997446	0.99964
DDX6	463.789	-0.424148	0.394084	-1.07629	0.281798	0.634784
DEAF1	164.526	1.18088	0.570397	2.07027	0.038427	0.244583
DECR1	105.198	0.390744	0.585317	0.667576	0.504404	0.805672
DECR2	65.855	-0.167997	0.683321	-0.245855	0.805795	0.943427
DEDD	210.04	-0.41184	0.535534	-0.769027	0.441877	0.761727
DEDD2	50.6075	-0.0915867	0.686183	-0.133473	0.89382	NA
DEF8	122.831	0.678946	0.591345	1.14814	0.250911	0.605538
DEGS1	513.81	-0.433311	0.41153	-1.05293	0.292375	0.644537
DEK	460.101	-0.587842	0.393457	-1.49404	0.135164	0.45807
DENND1A	102.699	-0.178522	0.625692	-0.28532	0.775399	0.935541
DENND4A	108.526	0.346236	0.606274	0.571089	0.567939	0.836472
DENND4B	272.529	0.573688	0.499221	1.14917	0.250487	0.605538
DENND4C	207.306	-0.428857	0.546614	-0.78457	0.432706	0.75578
DENND5A	293.627	-1.04859	0.542812	-1.93178	0.0533863	0.289971
DENND5B	127.516	0.380757	0.619049	0.615068	0.53851	0.823057
DENND6A	146.602	-0.126031	0.583004	-0.216175	0.828852	0.949795
DENR	124.643	0.260106	0.60271	0.43156	0.666061	0.883633
DEPDC1	82.2437	-1.6513	0.671153	-2.4604	0.0138782	0.137556
DEPDC5	80.7049	-0.363565	0.627812	-0.579098	0.562523	0.833514
DEPDC7	18.8497	0.110501	0.697978	0.158316	0.874207	NA
DERA	136.284	0.407341	0.647209	0.629381	0.5291	0.818836
DERL1	179.842	-0.221315	0.525999	-0.420751	0.673937	0.887402
DERL2	105.961	0.0141585	0.636405	0.0222476	0.98225	0.996639
DFFA	194.535	0.458008	0.508311	0.901039	0.367568	0.71182
DFNA5	266.498	1.2013	0.58742	2.04505	0.0408498	0.252564
DGAT1	134.49	1.33566	0.567715	2.35269	0.0186382	0.164151
DGCR14	67.8147	0.327007	0.666744	0.490453	0.623813	0.86511
DGCR2	106.941	-1.7053	0.619581	-2.75235	0.00591701	0.0793229
DGCR6L	70.4535	0.43536	0.668962	0.6508	0.515175	0.812212
DGCR8	69.7587	-0.833383	0.674678	-1.23523	0.216745	0.566022
DGKA	145.757	-0.0392524	0.56851	-0.0690443	0.944954	0.98465
DGKD	128.436	0.592471	0.605166	0.979022	0.327569	0.676768
DGKH	52.9232	1.07656	0.671882	1.60231	0.109087	NA
DGKI	121.738	0.310525	0.618503	0.502059	0.615626	0.860053
DGUOK	344.581	0.383673	0.451344	0.850068	0.395287	0.728789
DHCR24	122.174	-0.0452592	0.616432	-0.0734213	0.941471	0.983973
DHCR7	143.578	0.062029	0.55596	0.111571	0.911164	0.974835
DHDDS	49.1214	0.401539	0.68059	0.589986	0.5552	NA
DHFR	49.2726	0.340673	0.693729	0.491074	0.623374	NA
DHODH	36.7292	0.989537	0.705709	1.40219	0.160859	NA
DHPS	624.844	0.444618	0.367564	1.20963	0.226419	0.577645
DHRS4	47.9234	0.22101	0.687658	0.321395	0.747911	NA
DHRS7	511.719	1.32516	0.387138	3.42295	0.000619452	0.0155742
DHRS7B	64.9609	-0.353938	0.666738	-0.530851	0.595522	0.851071
DHRSX	79.1477	-0.898553	0.650671	-1.38096	0.16729	0.500168
DHTKD1	204.85	0.109123	0.514011	0.212298	0.831875	0.951575
DHX15	680.433	-0.440426	0.375424	-1.17314	0.240739	0.594546
DHX16	225.568	1.53332	0.565958	2.70924	0.00674367	0.0868237
DHX29	132.936	-1.38933	0.603805	-2.30095	0.0213944	0.177052
DHX30	282.312	0.273721	0.505944	0.541011	0.5885	0.846908
DHX32	98.4088	-0.0746757	0.608804	-0.122659	0.902377	0.972367
DHX35	63.3754	-0.668072	0.650329	-1.02728	0.304287	0.657629
DHX36	362.744	-0.728865	0.449863	-1.62019	0.105191	0.410482
DHX37	86.2237	0.32418	0.656443	0.493844	0.621416	0.86366
DHX38	348.102	-0.0536374	0.441629	-0.121454	0.903332	0.972891
DHX40	307.533	-0.00418721	0.46121	-0.00907876	0.992756	0.99856
DHX57	156.354	0.0578502	0.577204	0.100225	0.920166	0.977974
DHX8	424.991	-0.0126931	0.450956	-0.0281471	0.977545	0.994904
DHX9	1107.91	-1.79769	0.36758	-4.8906	1.00529e-06	8.11602e-05
DIABLO	72.7744	0.328786	0.665331	0.494169	0.621187	0.86366
DIAPH1	522.303	-0.227292	0.437579	-0.51943	0.603461	0.854238
DIAPH2	51.0768	0.803637	0.687018	1.16975	0.242103	NA
DICER1	226.484	-1.13308	0.488685	-2.31863	0.0204152	0.172659
DIDO1	244.482	-0.323363	0.532482	-0.607274	0.543669	0.82785
DIEXF	161.453	0.622939	0.572487	1.08813	0.276539	0.632267
DIMT1	121.475	-0.612222	0.579589	-1.0563	0.290829	0.642886
DIP2A	152.289	-0.511452	0.625979	-0.817043	0.413904	0.740296
DIP2B	231.005	-0.993878	0.584452	-1.70053	0.0890312	0.377202
DIP2C	102.087	0.538694	0.637077	0.845571	0.397792	0.730131
DIS3	241.723	0.0540065	0.473762	0.113995	0.909242	0.974755
DIS3L	125.08	-0.276654	0.657458	-0.420793	0.673906	0.887402
DIS3L2	124.53	-0.463058	0.570788	-0.81126	0.417216	0.742198
DISP1	90.0989	0.162821	0.627539	0.25946	0.79528	0.939289
DIXDC1	114.064	0.239118	0.572607	0.417595	0.676243	0.887402
DKC1	187.064	0.160139	0.568302	0.281786	0.778108	0.93571
DKK1	1179.22	-1.14305	0.369629	-3.09243	0.00198527	0.0384919
DKK2	466.043	-1.94129	0.562257	-3.45268	0.000555054	0.0146124
DKK3	225.107	0.155084	0.488207	0.31766	0.750743	0.925186
DLAT	145.317	0.0331133	0.570125	0.0580807	0.953684	0.989642
DLC1	143.47	0.133036	0.547837	0.242839	0.80813	0.94479
DLG1	196.03	0.125725	0.552738	0.227458	0.820068	0.948423
DLG3	42.4825	-0.174121	0.699172	-0.249039	0.80333	NA
DLG4	101.047	1.82651	0.635783	2.87285	0.00406791	0.0617027
DLG5	380.665	-0.050999	0.462823	-0.110191	0.912258	0.975492
DLGAP4	156.743	0.272245	0.541704	0.502571	0.615266	0.859919
DLGAP5	202.238	-3.86705	0.537382	-7.19609	6.19638e-13	1.66751e-10
DLK1	4775.5	0.0708258	0.285715	0.24789	0.80422	0.942645
DLL3	145.342	0.618173	0.542032	1.14047	0.254089	0.608909
DLST	301.453	1.08391	0.483955	2.2397	0.0251104	0.195555
DMAP1	132.232	-0.43233	0.561495	-0.769963	0.441322	0.761604
DMD	35.0291	-1.48377	0.680855	-2.17927	0.0293113	NA
DMTF1	183.049	-0.949674	0.518682	-1.83094	0.0671097	0.325731
DMTN	113.563	2.3652	0.615399	3.84337	0.000121358	0.0044932
DMWD	118.589	0.999805	0.611791	1.63423	0.102211	0.404074
DMXL1	170.691	0.298112	0.570321	0.52271	0.601176	0.854238
DMXL2	258.254	-0.0210271	0.572875	-0.0367046	0.970721	0.99188
DNA2	61.5016	-0.293197	0.670407	-0.437341	0.661864	0.881757
DNAAF2	183.119	0.338611	0.578493	0.585333	0.558324	0.831753
DNAH14	95.8069	0.0995113	0.609632	0.163232	0.870336	0.963434
DNAJA1	682.366	-0.554944	0.401726	-1.3814	0.167156	0.500023
DNAJA2	262.2	-0.113501	0.479706	-0.236605	0.812963	0.946052
DNAJA3	135.868	0.397572	0.564524	0.70426	0.481271	0.78777
DNAJB1	164.675	-0.926153	0.609144	-1.52042	0.128406	0.447433
DNAJB11	282.925	-0.30683	0.46697	-0.657066	0.511139	0.810036
DNAJB12	81.4611	-0.489411	0.636302	-0.769149	0.441805	0.761727
DNAJB2	93.3046	-0.247139	0.647608	-0.381617	0.702745	0.897499
DNAJB4	34.7803	0.4342	0.692012	0.627446	0.530367	NA
DNAJB5	142.663	0.124354	0.588907	0.211161	0.832761	0.951904
DNAJB6	254.618	-0.173842	0.531952	-0.326801	0.743819	0.920399
DNAJB9	76.0851	0.294723	0.626938	0.470099	0.638284	0.8698
DNAJC1	59.2096	-0.404319	0.665027	-0.607973	0.543205	0.827622
DNAJC10	204.436	-0.768187	0.525251	-1.46252	0.1436	0.47058
DNAJC11	175.825	-0.0180481	0.556739	-0.0324175	0.974139	0.993277
DNAJC12	83.9282	-0.716942	0.620654	-1.15514	0.248034	0.60315
DNAJC13	269.515	0.0295314	0.51747	0.0570689	0.95449	0.98967
DNAJC14	230.261	-0.369166	0.52355	-0.70512	0.480736	0.787512
DNAJC15	40.3385	0.406454	0.68909	0.589842	0.555297	NA
DNAJC16	33.8332	0.212399	0.687848	0.308788	0.757483	NA
DNAJC17	79.4388	1.47967	0.634767	2.33104	0.0197513	0.170039
DNAJC18	100.114	-0.0403458	0.588057	-0.0686086	0.945301	0.98465
DNAJC2	157.761	0.0364333	0.552569	0.0659344	0.94743	0.985307
DNAJC21	165.125	-0.335151	0.52799	-0.634768	0.52558	0.816697
DNAJC24	21.2461	0.230229	0.698763	0.329481	0.741792	NA
DNAJC3	145.462	0.516015	0.568675	0.907399	0.364196	0.709298
DNAJC5	79.0395	-0.426007	0.642655	-0.662886	0.507403	0.807015
DNAJC6	228.723	0.174308	0.498733	0.349501	0.726713	0.909915
DNAJC7	234.263	-0.809813	0.555769	-1.4571	0.145088	0.471174
DNAJC8	340.184	-1.13737	0.537091	-2.11764	0.0342055	0.230768
DNAJC9	141.439	-1.6354	0.580539	-2.81703	0.00484697	0.06892
DNAL4	27.7015	-0.213109	0.684576	-0.311301	0.755572	NA
DNALI1	43.6963	0.513125	0.691812	0.741711	0.458262	NA
DNASE1L2	53.3806	0.0252487	0.667433	0.0378295	0.969824	NA
DNASE2	185.431	0.528627	0.527302	1.00251	0.316096	0.66788
DNLZ	74.219	0.270135	0.645986	0.418174	0.67582	0.887402
DNM1	187.583	0.289179	0.51144	0.565421	0.571787	0.838571
DNM1L	323.837	-1.69109	0.443019	-3.8172	0.000134972	0.0048074
DNM2	431.167	0.234618	0.407951	0.575113	0.565215	0.835249
DNMBP	51.0002	1.69677	0.699659	2.42514	0.0153026	NA
DNMT1	571.496	-0.594581	0.433394	-1.37192	0.170089	0.502906
DNMT3A	447.948	-0.332543	0.440879	-0.754273	0.450686	0.768595
DNPEP	118.781	0.605214	0.616398	0.981855	0.326171	0.676768
DNPH1	138.72	1.23464	0.583484	2.11597	0.0343471	0.230866
DNTTIP1	138.181	-0.239097	0.553729	-0.431794	0.665891	0.883633
DNTTIP2	179.601	-1.77007	0.536109	-3.30169	0.000961041	0.0220979
DOC2B	245.04	-0.356368	0.55811	-0.638525	0.523132	0.815941
DOCK1	583.274	-0.524756	0.38301	-1.37009	0.17066	0.503688
DOCK11	177.927	0.506246	0.541104	0.93558	0.349489	0.696593
DOCK4	129.381	0.718012	0.558283	1.28611	0.198406	0.542958
DOCK5	90.9838	-1.11999	0.626582	-1.78746	0.0738626	0.342711
DOCK6	186.992	0.482207	0.526361	0.916116	0.359606	0.705473
DOCK7	618.094	-0.438499	0.394266	-1.11219	0.266056	0.62328
DOHH	54.0854	0.595803	0.673282	0.884923	0.376198	0.716507
DOK4	310.786	0.187446	0.48162	0.389199	0.697129	0.895621
DOLK	91.3248	-0.84561	0.620714	-1.36232	0.173097	0.507557
DOLPP1	34.882	-0.160077	0.691152	-0.231609	0.816842	NA
DONSON	76.7668	-0.470097	0.655807	-0.716821	0.473485	0.784034
DOPEY1	96.624	0.125136	0.648783	0.192877	0.847055	0.957346
DOPEY2	141.861	-0.055057	0.567648	-0.0969915	0.922733	0.979269
DOT1L	165.49	-0.064209	0.606444	-0.105878	0.915679	0.9766
DPAGT1	161.102	0.68984	0.562091	1.22728	0.219719	0.568142
DPCD	96.2743	0.35697	0.595825	0.599119	0.549094	0.829905
DPF1	27.6687	0.455571	0.709696	0.641925	0.520922	NA
DPF2	195.097	0.159791	0.546119	0.292594	0.769833	0.935013
DPH2	121.551	-0.312811	0.591181	-0.529129	0.596716	0.851524
DPH3	38.0637	-0.0964653	0.686785	-0.140459	0.888297	NA
DPH5	95.2982	-0.145584	0.63108	-0.23069	0.817556	0.947347
DPH6	46.3777	1.42042	0.689523	2.06	0.0393985	NA
DPH7	74.2403	0.432668	0.638824	0.677288	0.498223	0.800176
DPM1	238.931	-0.43998	0.514487	-0.855182	0.39245	0.72663
DPM2	120.833	-0.055076	0.596062	-0.0923997	0.92638	0.979298
DPM3	174.766	1.04469	0.52557	1.98772	0.0468428	0.271853
DPP3	202.729	0.269222	0.553997	0.485963	0.626993	0.866603
DPP7	343.092	0.597662	0.479842	1.24554	0.212934	0.559686
DPP8	141.23	-0.289509	0.55641	-0.520316	0.602843	0.854238
DPP9	154.641	0.0381163	0.611917	0.06229	0.950332	0.987291
DPY19L1	158.555	0.528962	0.53894	0.981486	0.326353	0.676768
DPY19L3	158.472	-0.43237	0.550973	-0.784739	0.432606	0.75578
DPY19L4	208.619	-0.827538	0.496798	-1.66574	0.0957646	0.392235
DPY30	101.413	0.00661104	0.601964	0.0109825	0.991237	0.998088
DPYSL2	581.695	-0.5888	0.382795	-1.53816	0.124009	0.440074
DPYSL3	944.998	-1.15932	0.353095	-3.2833	0.00102598	0.0229377
DPYSL4	181.373	0.109988	0.572728	0.192042	0.84771	0.957346
DPYSL5	163.987	-0.451418	0.581005	-0.77696	0.437182	0.757952
DR1	140.327	-0.904327	0.611993	-1.47768	0.139494	0.464281
DRAM2	128.377	0.5209	0.553723	0.940724	0.346846	0.695068
DRAP1	280.065	0.754799	0.485882	1.55346	0.120313	0.435479
DRG1	130.784	-0.881642	0.600907	-1.46719	0.142326	0.468784
DRG2	97.3201	0.258684	0.618205	0.418444	0.675623	0.887402
DROSHA	285.535	-0.923496	0.49235	-1.87569	0.0606977	0.310233
DSCC1	46.5752	-0.577427	0.6891	-0.837943	0.402063	NA
DSCR3	129.977	-0.523133	0.577642	-0.905637	0.365128	0.710124
DSE	63.8357	0.836405	0.686191	1.21891	0.222878	0.573113
DSEL	61.1858	0.650262	0.672695	0.966652	0.333718	0.684005
DSN1	61.8427	-0.574507	0.669708	-0.857847	0.390977	0.72663
DST	939.732	-1.07787	0.361867	-2.97864	0.00289527	0.0486967
DSTN	206.294	0.617217	0.504167	1.22423	0.220865	0.57009
DSTYK	136.163	-0.159205	0.556828	-0.285913	0.774945	0.935541
DTD1	265.891	0.346577	0.469884	0.737579	0.46077	0.777083
DTD2	18.6478	-0.131772	0.690543	-0.190823	0.848664	NA
DTL	188.481	-0.852486	0.544049	-1.56693	0.117132	0.431928
DTNA	45.8305	0.66203	0.681743	0.971084	0.331506	NA
DTWD1	63.9141	-0.0656009	0.64623	-0.101513	0.919143	0.977912
DTWD2	23.3341	1.17333	0.707295	1.6589	0.0971357	NA
DTX2	46.0926	0.629759	0.680406	0.925563	0.354673	NA
DTX3	224.941	0.305498	0.517345	0.590512	0.554848	0.830796
DTX3L	60.2888	-0.501312	0.660541	-0.758942	0.447887	0.767174
DTYMK	140.083	-0.533852	0.567737	-0.940316	0.347056	0.695068
DUS1L	291.918	0.695735	0.486307	1.43065	0.152531	0.479342
[truncated: 6,408 more rows]
