# Supplementary material for: Translation of upstream open reading frames in a model of neuronal differentiation
Source: BMC Genomics. 2019 May 20;20:391. doi: 10.1186/s12864-019-5775-1 (PMC6528255; doi:10.1186/s12864-019-5775-1)
Supplement: Supplementary file 3 — Table S3. Full GoSeq analysis. Results from gene ontology analysis by mRNA, RPF, and TE measures. (XLSX 10 kb) [file 12864_2019_5775_MOESM3_ESM.xlsx]

## Sheet: Sheet1
PANTHER GO-Slim Biological Process	#	#	expected	Fold Enrichment	+/-	raw P value	FDR
negative regulation of actin filament polymerization	20	4	0.27	14.84	+	0.000264	0.0277
regulation of actin filament polymerization	60	7	0.81	8.66	+	3.01e-05	0.0107
regulation of actin polymerization or depolymerization	65	7	0.88	7.99	+	4.81e-05	0.0143
cellular component organization	2085	54	28.1	1.92	+	3.52e-06	0.00209
cellular component organization or biogenesis	2111	55	28.45	1.93	+	2.38e-06	0.00212
regulation of actin filament organization	73	7	0.98	7.11	+	9.48e-05	0.0141
regulation of supramolecular fiber organization	80	7	1.08	6.49	+	0.000161	0.0192
nucleosome assembly	36	6	0.49	12.37	+	1.84e-05	0.00823
protein-DNA complex subunit organization	92	8	1.24	6.45	+	5.73e-05	0.0114
protein-containing complex subunit organization	423	24	5.7	4.21	+	8.15e-09	1.46e-05
protein-DNA complex assembly	91	8	1.23	6.52	+	5.33e-05	0.0119
actin filament polymerization	65	7	0.88	7.99	+	4.81e-05	0.0123
protein polymerization	67	7	0.9	7.75	+	5.75e-05	0.0103
cellular protein complex disassembly	234	12	3.15	3.8	+	0.00012	0.0153
protein-containing complex disassembly	246	12	3.32	3.62	+	0.000187	0.0209
ribonucleoprotein complex assembly	300	14	4.04	3.46	+	8.7e-05	0.0141
ribonucleoprotein complex subunit organization	303	14	4.08	3.43	+	9.62e-05	0.0132
