# Supplementary material for: Translation of upstream open reading frames in a model of neuronal differentiation
Source: BMC Genomics. 2019 May 20;20:391. doi: 10.1186/s12864-019-5775-1 (PMC6528255; doi:10.1186/s12864-019-5775-1)
Supplement: Supplementary file 4 — Table S4. Full dataset of uORFs. All uORFs detected by SPECtre are listed and scored alongside their associated CDS. (XLSX 2835 kb) [file 12864_2019_5775_MOESM4_ESM.xlsx]

## Sheet: Description
Column	Description
uorf_id	Unique identifier for predicted uORF
gene_id	Ensembl (v78) gene identifier
transcript_id	Ensembl (v78) transcript identifier
gene_name	Gene symbol
gene_type	Ensembl (v78) gene biotype
chrom	Chromosome
strand	Strand
length	Length (nt) of predicted uORF
length_5UTR	Length of annotated 5'UTR
length_CDS	Length of annotated CDS
length_3UTR	Length of annotated 3'UTR
predicted_phase	Predicted phase of uORF based on position of predicted translation initiation site relative to annotated CDS start
sequence_uORF	Sequence of predicted uORF
uORF_start_pos	Relative position of uORF start site in transcript coordinates
uORF_stop_pos	Relative position of uORF stop site in transcript coordinates
uORF_start_to_CDS_start	Distance of uORF start site to annotated CDS start site
uORF_stop_to_CDS_start	Distance of uORF stop site to annotated CDS start site
CDS_start_pos	Relative position of annotated CDS start site in transcript coordinates
cds_check	Relative termination position of predicted uORF (out_CDS=terminated in 5'UTR, in_CDS=terminated in CDS)
tis	Sequence of predicted uORF translation initiation site
upstream_AUG	Denotes if in-frame AUG is upstream within 30 not of predicted uORF start site
tis_revised	Revised sequence of predicted uORF translational initiation site based on proximity of in-frame upstream or downstream AUG
downstream_AUG	Denotes if in-frame AUG is downstream within 30 not of predicted uORF start site
cons	Mean PhyloCSF score of predicted uORF
cons_5prime	Mean PhyloCSF score of predicted uORF restricted to 5'UTR
gc	GC content of predicted uORF
gc_5UTR	GC content of predicted uORF restricted to 5'UTR
teff_5UTR_34080	Translational efficiency of 5'UTR in 34080 replicate
teff_CDS_34080	Translational efficiency of CDS in 34080 replicate
teff_3UTR_34080	Translational efficiency of 3'UTR in 34080 replicate
teff_5UTR_34081	Translational efficiency of 5'UTR in 34081 replicate
teff_CDS_34081	Translational efficiency of CDS in 34081 replicate
teff_3UTR_34081	Translational efficiency of 3'UTR in 34081 replicate
teff_5UTR_33312	Translational efficiency of 5'UTR in 33312 replicate
teff_CDS_33312	Translational efficiency of CDS in 33312 replicate
teff_3UTR_33312	Translational efficiency of 3'UTR in 33312 replicate
teff_5UTR_33313	Translational efficiency of 5'UTR in 33313 replicate
teff_CDS_33313	Translational efficiency of CDS in 33313 replicate
teff_3UTR_33313	Translational efficiency of 3'UTR in 33313 replicate
teff_CDS_mean	Mean translational efficiency of CDS in all four replicates over both conditions
teff_CDS_nDiff	Mean translational efficiency of CDS in non-differentiated replicates
teff_CDS_Diff	Mean translational efficiency of CDS in RA-differentiated replicates
teff_log2FC	Log2 fold-change of mean CDS translational efficiency (RA-differentiated to non-differentiated) from Riborex
teff_padj	Benjamini-Hochberg adjusted p-value of RA-differentiated to non-differentiated translational efficiency from Riborex
teff_status	Annotation value for significant change in translational efficiency (0=no change, 1=signficant change)
teff_p	Unadjusted p-value of RA-differentiated to non-differentiated translational efficiency from Riborex
SPEC_score_34080	SPECtre score of predicted uORF in 34080 replicate
SPEC_score_34081	SPECtre score of predicted uORF in 34081 replicate
SPEC_score_33312	SPECtre score of predicted uORF in 33312 replicate
SPEC_score_33313	SPECtre score of predicted uORF in 33313 replicate
SPEC_score_34080_5prime	SPECtre score of predicted uORF in 34080 replicate restricted to 5'UTR
SPEC_score_34081_5prime	SPECtre score of predicted uORF in 34081 replicate restricted to 5'UTR
SPEC_score_33312_5prime	SPECtre score of predicted uORF in 33312 replicate restricted to 5'UTR
SPEC_score_33313_5prime	SPECtre score of predicted uORF in 33313 replicate restricted to 5'UTR
uORF_34080_5prime_teff	Translational efficiency of predicted uORF in 34080 replicate restricted to 5'UTR
uORF_34081_5prime_teff	Translational efficiency of predicted uORF in 34081 replicate restricted to 5'UTR
uORF_33312_5prime_teff	Translational efficiency of predicted uORF in 33312 replicate restricted to 5'UTR
uORF_33313_5prime_teff	Translational efficiency of predicted uORF in 33313 replicate restricted to 5'UTR
uORF_34080_full_teff	Translational efficiency of predicted uORF in 34080 replicate
uORF_34081_full_teff	Translational efficiency of predicted uORF in 34081 replicate
uORF_33312_full_teff	Translational efficiency of predicted uORF in 33312 replicate
uORF_33313_full_teff	Translational efficiency of predicted uORF in 33313 replicate

## Sheet: Full Set
uorf_id	gene_id	transcript_id	gene_name	gene_type	chrom	strand	length	length_5UTR	length_CDS	length_3UTR	predicted_phase	sequence_uORF	uORF_start_pos	uORF_stop_pos	uORF_start_to_CDS_start	uORF_stop_to_CDS_start	CDS_start_pos	cds_check	tis	upstream_AUG	tis_revised	downstream_AUG	cons	cons_5prime	gc	gc_5UTR	teff_5UTR_34080	teff_CDS_34080	teff_3UTR_34080	teff_5UTR_34081	teff_CDS_34081	teff_3UTR_34081	teff_5UTR_33312	teff_CDS_33312	teff_3UTR_33312	teff_5UTR_33313	teff_CDS_33313	teff_3UTR_33313	teff_CDS_mean	teff_CDS_nDiff	teff_CDS_Diff	teff_log2FC	teff_padj	teff_status	teff_p	SPEC_score_34080	SPEC_score_34081	SPEC_score_33312	SPEC_score_33313
ENST00000286800.9	ENSG00000156273	ENST00000286800	BACH1	protein_coding	21	+	5669	143	2208	3318	2	CTGAACTTCCCGACAACATTTGTTATGCAGAATGTCTCTGAGTGA	113	158	31	-14	144	in_CDS	CTG	12	ATG	NA	-4.05613	-4.26017	0.422222	0.594406	NA	3.25433	NA	NA	2.10154	NA	NA	2.45831	NA	NA	1.37385	NA	2.29701	2.67794	1.91608	0.225408	0.922781	0	0.716106	NA	NA	NA	0.321553
ENST00000399921.16	ENSG00000156273	ENST00000399921	BACH1	protein_coding	21	+	5769	243	2208	3318	0	ATATGGTTGATGATAATTAGAAGCATGCTTTCCACTGAACTTCCCGACAACATTTGTTATGCAGAATGTCTCTGA	179	254	65	-10	244	in_CDS	ATA	-1	ATG	9	-4.93512	-4.35063	0.373333	0.518519	NA	3.25433	NA	NA	2.10154	NA	NA	2.45831	NA	NA	1.37385	NA	2.29701	2.67794	1.91608	0.225408	0.922781	0	0.716106	NA	NA	NA	0.0884244
ENST00000290349.8	ENSG00000159228	ENST00000290349	CBR1	protein_coding	21	+	1293	175	831	287	0	AGGTGTTCCGCGCGCCCCGTTCAGCCATGTCGTCCGGCATCCATGTAG	150	198	26	-22	176	in_CDS	AGG	-1	AGG	42	-5.82665	-5.53869	0.645833	0.748571	NA	0.665627	NA	NA	1.2842	NA	NA	0.477874	NA	NA	0.689568	NA	0.779317	0.974912	0.583721	0.702523	0.596305	0	0.195362	NA	0.415633	NA	0.412269
ENST00000291547.17	ENSG00000160199	ENST00000291547	PKNOX1	protein_coding	21	+	5003	211	1308	3484	0	ATTGGCACCCAGACACCATTCGCTTTTCACCCAAGATGA	144	183	68	29	212	out_CDS	ATT	-1	ATT	-1	-2.64457	NA	0.487179	0.592417	15.3546	2.95911	NA	NA	1.82069	NA	NA	0.254664	NA	36.7808	2.40758	0.281777	1.86051	2.3899	1.33112	0.528702	0.818723	0	0.468088	0.137354	NA	NA	0.144575
ENST00000432907.24	ENSG00000160199	ENST00000432907	PKNOX1	protein_coding	21	+	5180	390	957	3833	2	AAGTATAGACAGCTATCAAGATGGGCAACAGATGCAAGTAGTAACAGAGTTAAAGACAGAACAAGATCCAAACTGCTCTGA	232	313	159	78	391	out_CDS	AAG	27	ATG	NA	-7.63721	NA	0.395062	0.538462	15.3546	2.95911	NA	NA	1.82069	NA	NA	0.254664	NA	36.7808	2.40758	0.281777	1.86051	2.3899	1.33112	0.528702	0.818723	0	0.468088	0.206949	0.150752	NA	NA
ENST00000334494.11	ENSG00000160310	ENST00000334494	PRMT2	protein_coding	21	+	1334	167	852	315	2	ACGCGGAACTCAGCGGAGAAACGCGATTGA	81	111	87	57	168	out_CDS	ACG	-1	ACG	-1	-5.95164	NA	0.566667	0.562874	6.35736	1.21987	NA	12.0675	0.591712	NA	3.18862	0.739255	NA	1.03953	0.863208	NA	0.853511	0.90579	0.801231	0.124833	0.953885	0	0.807233	NA	NA	0.378151	NA
ENST00000355680.48	ENSG00000160310	ENST00000355680	PRMT2	protein_coding	21	+	2688	762	1299	627	1	ACGGCCTGCGTGCACTGCGCTTGCGCGGGTTGA	477	510	286	253	763	out_CDS	ACG	66	ACG	-1	-5.252	NA	0.69697	0.624672	6.35736	1.21987	NA	12.0675	0.591712	NA	3.18862	0.739255	NA	1.03953	0.863208	NA	0.853511	0.90579	0.801231	0.124833	0.953885	0	0.807233	NA	0.282537	NA	NA
ENST00000333781.6	ENSG00000182093	ENST00000333781	WRB	protein_coding	21	+	1616	141	522	953	2	TTGTGGTCCCCATGGAGCTGCCGTAGCGGACCCAGCACAGCCAGGAGCGTCCGGGATGAGCTCAGCCGCGGCCGACCACTGGGCGTGGTTGCTGGTGCTCAGCTTCGTGTTTGGATGCAATGTTCTTAG	87	216	55	-74	142	in_CDS	TTG	-1	TTG	114	-5.30057	-3.89949	0.627907	0.730496	NA	1.94377	NA	6.83767	1.81205	NA	NA	1.25254	NA	17.1689	2.0272	NA	1.75889	1.87791	1.63987	0.0519208	0.98525	0	0.93502	NA	0.0822801	NA	0.227041
ENST00000399976.6	ENSG00000156256	ENST00000399976	USP16	protein_coding	21	+	2963	190	2469	304	1	CTGGCTTCGACTCCGTCGCTCTCAATTCGTCACCAGGAGGAAGACGGAGCTGGCTGCCCAGCCCAAAGGCCCATGAGGGGATGCAGTTATGGGCTCTGTCGCCGTGGATTGTTATTTTGTGTCAGTAAGTAA	43	175	148	16	191	out_CDS	CTG	39	CTG	72	-5.35127	NA	0.55303	0.531579	8.04432	0.360987	NA	NA	0.471146	NA	NA	5.79283	NA	2.92444	1.55656	NA	2.04538	0.416067	3.6747	-2.33239	0.0128431	-1	0.000328259	0.106013	NA	0.0154426	NA
ENST00000349048.5	ENSG00000141959	ENST00000349048	PFKL	protein_coding	21	+	2912	55	2340	517	0	GTGTTTCGGCCGCCGCCATGGCCGCGGTGGACCTGGAGAAGCTGCGGGCGTCGGGCGCGGGCAAGGCCATCGGCGTCCTGA	39	120	17	-64	56	in_CDS	GTG	-1	GTG	-1	-5.81768	-1.59616	0.740741	0.818182	NA	0.258368	NA	NA	0.390829	NA	NA	0.556074	NA	NA	0.74316	NA	0.487108	0.324599	0.649617	-0.781006	0.494299	0	0.121729	NA	0.124876	NA	NA
ENST00000354250.7	ENSG00000160194	ENST00000354250	NDUFV3	protein_coding	21	+	1575	69	1419	87	0	GTGCGCCCGCTGTCACCGCCATGGCTGCCCCGTGTTTGCTGCGGCAAGGACGAGCCGGGGCGCTGA	50	116	20	-46	70	in_CDS	GTG	-1	GTG	-1	-7.50135	-4.6253	0.727273	0.768116	NA	2.92402	NA	NA	2.49265	NA	NA	1.65295	NA	NA	0.891931	NA	1.99039	2.70833	1.27244	0.793982	0.564756	0	0.170646	NA	NA	NA	0.21053
ENST00000398960.3	ENSG00000157540	ENST00000398960	DYRK1A	protein_coding	21	+	2422	75	2289	58	2	CTGGACTCTTCCCTCCCTTCCCCCACCCCATCAGGATGA	16	55	60	21	76	out_CDS	CTG	-1	CTG	-1	-4.78179	NA	0.615385	0.506667	103.191	1.32593	NA	NA	1.23115	NA	1299.24	3.45681	NA	NA	1.64827	NA	1.91554	1.27854	2.55254	-0.980146	0.475088	0	0.109055	0.144575	NA	0.0648734	NA
ENST00000399017.267	ENSG00000182670	ENST00000399017	TTC3	protein_coding	21	+	10363	2747	6075	1541	2	AAGAGTTCTGAGGAGGAAGTGGTCCACAGCGTCAAACTTGTGCACCATGGACAATTTTGCTGA	2702	2765	46	-17	2748	in_CDS	AAG	171	AAG	-1	-5.07282	-4.65008	0.47619	0.396797	NA	0.351982	NA	NA	0.406808	NA	NA	0.642332	NA	1.18902	0.50274	NA	0.475965	0.379395	0.572536	-0.523836	0.625397	0	0.21664	NA	NA	NA	0.224321
ENST00000399151.7	ENSG00000142197	ENST00000399151	DOPEY2	protein_coding	21	+	7685	85	6894	706	0	ATACTTTTCTGCTGTGAGAATGTAAGATGGATCCAGAAGAGCAGGAGCTCTTAA	60	114	26	-28	86	in_CDS	ATA	-1	ATA	-1	-6.59337	-3.93805	0.407407	0.447059	NA	0.480103	NA	NA	0.800252	NA	NA	0.74016	NA	NA	0.667581	NA	0.672024	0.640177	0.703871	-0.0582367	0.982158	0	0.923949	NA	NA	NA	0.298771
ENST00000480456.17	ENSG00000154721	ENST00000480456	JAM2	protein_coding	21	+	4337	550	894	2893	0	CTGGGCTGGAGGACCCGCCTCTTGGCAGCCAGCTGA	339	375	212	176	551	out_CDS	CTG	-1	CTG	-1	-6.63031	NA	0.694444	0.696364	NA	2.73265	NA	NA	1.23569	NA	NA	0.652261	NA	0.205371	2.89834	NA	1.87974	1.98417	1.7753	0.0471011	0.986583	0	0.942755	NA	NA	NA	0.192766
ENST00000400532.25	ENSG00000154721	ENST00000400532	JAM2	protein_coding	21	+	1757	550	936	271	2	CTGCCGCCCCGGGAAGATGGCGAGGAGGAGCCGCCACCGCCTCCTCCTGCTGCTGCTGCGCTACCTGGTGGTCGCCCTGGGCTATCATAA	535	625	16	-74	551	in_CDS	CTG	-1	CTG	-1	-4.74003	-2.69976	0.688889	0.696364	NA	2.73265	NA	NA	1.23569	NA	NA	0.652261	NA	0.205371	2.89834	NA	1.87974	1.98417	1.7753	0.0471011	0.986583	0	0.942755	NA	NA	NA	0.0907767
ENST00000599962.2	ENSG00000234289	ENST00000599962	H2BFS	protein_coding	21	+	460	50	378	32	0	ATCTGCTGCTCGTCTCAGGCTCGTAGTTCGCCTTCAACATGCCGGAGCCAGCGAAGTCCGCTCCCGCGCCCAAGAAGGGCTCGAAGAAAGCCGTGA	13	109	38	-58	51	in_CDS	ATC	-1	ATC	-1	-7.6673	-7.1869	0.614583	0.56	NA	216.56	NA	NA	350.722	NA	NA	5.00122	NA	NA	45.6165	NA	154.475	283.641	25.3089	1.92933	0.0997685	1	0.00589203	0.271865	0.411636	NA	0.341763
ENST00000225525.11	ENSG00000213977	ENST00000225525	TAX1BP3	protein_coding	17	-	1377	156	371	850	2	CTGCCGGCTTCTCGGAGCGGCGCTGGGCGACCAGAGCAGGGTCGAGATGTCCTACATCCCGGGCCAGCCGGTCACCGCCGTGGTGCAAAGAGTTGA	111	207	46	-50	157	in_CDS	CTG	66	CTG	-1	-5.16682	-3.85458	0.677083	0.673077	NA	0.476088	NA	NA	0.743199	0.604855	NA	0.233403	NA	1.05265	0.833258	NA	0.571487	0.609644	0.533331	0.194696	0.949104	0	0.787357	NA	NA	NA	0.312347
ENST00000225603.10	ENSG00000108468	ENST00000225603	CBX1	protein_coding	17	-	2232	291	554	1387	0	TTGGCCGGGGCCTGCGGTACGCCGCTTCAGTGA	101	134	191	158	292	out_CDS	TTG	-1	TTG	-1	-5.75575	NA	0.69697	0.714777	0.962681	0.346506	NA	0.754173	0.224464	0.149207	NA	0.611118	NA	2.23352	0.762657	NA	0.486186	0.285485	0.686887	-0.960412	0.314362	0	0.0457842	NA	0.31042	NA	NA
ENST00000225603.15	ENSG00000108468	ENST00000225603	CBX1	protein_coding	17	-	2232	291	554	1387	2	AGGCGACCCGACGCGACGCGCCAGCAGCGCAGCACCGATTCCTCTCGGGCTCTTGGGCGCTGCTCTGAGCAGCGTCACCCTTTACACCAGAAAGCTGGCGGGCACTATGGGGAAAAAACAAAACAAGAAGAAAGTGGAGGAGGTGCTAGAAGAGGAGGAAGAGGAATATGTGGTGGAAAAAGTTCTCGACCGTCGAGTGGTAAAGGGCAAAGTGGAGTACCTCCTAAAGTGGAAGGGATTCTCAGATGA	186	435	106	-143	292	in_CDS	AGG	-1	AGG	-1	-6.29545	-3.23514	0.546185	0.714777	0.962681	0.346506	NA	0.754173	0.224464	0.149207	NA	0.611118	NA	2.23352	0.762657	NA	0.486186	0.285485	0.686887	-0.960412	0.314362	0	0.0457842	0.178579	0.0790741	NA	0.190385
ENST00000393408.47	ENSG00000108468	ENST00000393408	CBX1	protein_coding	17	-	2422	481	554	1387	2	AAGCAGCGTCACCCTTTACACCAGAAAGCTGGCGGGCACTATGGGGAAAAAACAAAACAAGAAGAAAGTGGAGGAGGTGCTAGAAGAGGAGGAAGAGGAATATGTGGTGGAAAAAGTTCTCGACCGTCGAGTGGTAAAGGGCAAAGTGGAGTACCTCCTAAAGTGGAAGGGATTCTCAGATGA	442	625	40	-143	482	in_CDS	AAG	312	AAG	-1	-6.55589	-2.23151	0.480874	0.650728	0.962681	0.346506	NA	0.754173	0.224464	0.149207	NA	0.611118	NA	2.23352	0.762657	NA	0.486186	0.285485	0.686887	-0.960412	0.314362	0	0.0457842	0.217059	NA	NA	0.253887
ENST00000225655.40	ENSG00000108518	ENST00000225655	PFN1	protein_coding	17	-	1291	620	419	252	0	CTGCACAGCGAGCGGAGCCGCGGTCCGGACGGCAGCGCGTGCCCCGAGCTCTCCGCCTCCCCCCGCCCGCCAGCCGAGGCAGCTCGAGCCCAGTCCGCGGCCCCAGCAGCAGCGCCGAGAGCAGCCCCAGTAGCAGCGCCATGGCCGGGTGGAACGCCTACATCGACAACCTCATGGCGGACGGGACCTGTCAGGACGCGGCCATCGTGGGCTACAAGGACTCGCCCTCCGTCTGGGCCGCCGTCCCCGGGAAAACGTTCGTCAACATCACGCCAGCTGAGGTGGGTGTCCTGGTTGGCAAAGACCGGTCAAGTTTTTACGTGA	481	805	140	-184	621	in_CDS	CTG	93	CTG	-1	-4.81847	-2.21918	0.691358	0.632258	0.128237	0.397605	0.447088	0.305145	0.402217	NA	1.06947	0.979004	NA	0.396512	1.43921	0.983608	0.804508	0.399911	1.20911	-0.891561	0.0767349	-1	0.00392998	NA	0.367825	0.259112	0.526408
ENST00000225698.4	ENSG00000108561	ENST00000225698	C1QBP	protein_coding	17	-	1169	82	845	242	0	ACGTGTTCGCAGTCGTTTCCGCGATGCTGCCTCTGCTGCGCTGCGTGCCCCGTGTGCTGGGCTCCTCCGTCGCCGGCCTCCGCGCTGCCGCGCCCGCCTCGCCTTTCCGGCAGCTCCTGCAGCCGGCACCCCGGCTGTGCACCCGGCCCTTCGGGCTGCTCAGCGTGCGCGCAGGTTCCGAGCGGCGGCCGGGCCTCCTGCGGCCTCGCGGACCCTGCGCCTGTGGCTGTGGCTGCGGCTCGCTGCACACCGACGGAGACAAAGCTTTTGTTGATTTCCTGA	60	342	23	-259	83	in_CDS	ACG	-1	ACG	-1	-7.06288	-3.89886	0.719858	0.682927	NA	0.826155	NA	1.89804	0.720873	NA	NA	0.438984	NA	NA	0.571561	NA	0.639393	0.773514	0.505272	0.738391	0.303132	0	0.0422312	0.310202	0.203972	NA	NA
ENST00000225726.19	ENSG00000108588	ENST00000225726	CCDC47	protein_coding	17	-	3466	383	1448	1635	2	CTGAGCTACGGTTCTGGCTGCGTCCTAGAGGCATCCGGGGCAGTAAAACCGCTGCGATCGCGGAGGCGGCGGCCAGGCCGAGAGGCAGGCCGGGCAGGGGTGTCGGACGCAGGGCGCTGGGCCGGGTTTCGGCTTCGGCCACAGCTTTTTTTCTCAAGGTGCAATGAAAGCCTTCCACACTTTCTGTGTTGTCCTTCTGGTGTTTGGGAGTGTCTCTGA	221	440	163	-56	384	in_CDS	CTG	-1	CTG	-1	-5.89457	-5.64975	0.621005	0.673629	2.28182	1.9201	NA	1.1331	1.41726	NA	NA	0.696872	NA	NA	1.43422	NA	1.36711	1.66868	1.06555	0.563227	0.695234	0	0.291915	0.109865	0.0635397	NA	NA
ENST00000612558.1	ENSG00000108588	ENST00000612558	CCDC47	protein_coding	17	-	1586	559	569	458	2	ATACTTCTTCTAGCAAAAATAAAGACCCAATAA	11	44	549	516	560	out_CDS	ATA	-1	ATA	-1	-7.391	NA	0.272727	0.434705	2.28182	1.9201	NA	1.1331	1.41726	NA	NA	0.696872	NA	NA	1.43422	NA	1.36711	1.66868	1.06555	0.563227	0.695234	0	0.291915	NA	0.424718	NA	0.357034
ENST00000225737.5	ENSG00000108599	ENST00000225737	AKAP10	protein_coding	17	-	4072	158	1985	1929	2	ATATGGCGGCTGGAGCTGCCTGGGCATCCCGAGGAGGCGGTGGGGCCCACTCCCGGAAGAAGGGTCCCTTTTCGCGCTAGTGCAGCGGCCCCTCTGGACCCGGAAGTCCGGGCCGGTTGCTGA	36	159	123	0	159	out_CDS	ATA	-1	ATA	-1	-3.91155	NA	0.691057	0.677215	17.6487	0.922321	NA	NA	1.57348	NA	NA	0.703005	NA	2.93076	0.839358	NA	1.00954	1.2479	0.771181	0.503957	0.811401	0	0.456251	0.133299	NA	NA	0.00783037
ENST00000225792.25	ENSG00000108654	ENST00000225792	DDX5	protein_coding	17	-	2554	402	1841	311	1	ATTTCCAGCGACTTGTCGCACGCTTTTCTATATACTTCGTTCCCCGCCAACCGCAACCATTGA	336	399	67	4	403	out_CDS	ATT	294	ATT	-1	-4.34855	NA	0.492063	0.619403	0.147328	0.506153	NA	NA	0.552808	NA	NA	0.950072	NA	NA	1.00257	1.09078	0.752902	0.529481	0.976323	-0.716277	0.141102	0	0.0105239	0.169396	0.0481916	NA	0.0481653
ENST00000225972.16	ENSG00000108829	ENST00000225972	LRRC59	protein_coding	17	-	2910	236	920	1754	2	AAGCGACATTTCAGCTCCTTTCACCCGCCGGAACCCCGGAGCCGGGGCCCGCTCAGCCGGCGTTACCATGACCAAGGCCGGTAG	170	254	67	-17	237	in_CDS	AAG	-1	AAG	-1	-3.24666	-3.68945	0.666667	0.70339	0.271491	0.63762	NA	1.18934	0.527099	NA	NA	1.33631	NA	0.510496	0.823554	NA	0.831145	0.58236	1.07993	-0.689622	0.52348	0	0.141602	0.317356	0.0532391	NA	0.163321
ENST00000225983.13	ENSG00000108840	ENST00000225983	HDAC5	protein_coding	17	-	5326	324	3368	1634	2	CTGCCGCCGCCGCCCGCGAAGCCGGAGCTCGAGCCGCAGCGGGGATGCCGTTCTGAGTGCCTGACTGCCTCGCCCCGAAGGATGGCCTCGGATGGGCATTAG	94	196	231	129	325	out_CDS	CTG	-1	CTG	81	-2.01194	NA	0.715686	0.719136	NA	1.63182	NA	3.46338	0.851632	NA	NA	0.124455	NA	0.566635	0.122094	NA	0.682502	1.24173	0.123275	2.81289	4.95703e-05	1	4.03127e-07	NA	0.148708	NA	NA
ENST00000225983.22	ENSG00000108840	ENST00000225983	HDAC5	protein_coding	17	-	5326	324	3368	1634	2	CTGTTATCGTCTGTCTCTCTTGACATCACCGCAGCTCCACCCCCTCCCGTCCCAGCCCCCAACGCCAGCTTCCTGCAGGCCCAGAGCCGGCATGAACTCTCCCAACGAGTCGGCAGATGGGATGTCAGGTCGGGAACCATCCTTGGAAATCCTGCCGCGGACTTCTCTGCACAGCATCCCTGTGACAGTGGAGGTGAAGCCGGTGCTGCCAAGAGCCATGCCCAGTTCCATGGGGGGTGGGGGTGGAGGCAGCCCCAGCCCTGTGGAGCTACGGGGGGCTCTGGTGGGCTCTGTGGACCCCACACTGCGGGAGCAGCAACTGCAGCAGGAGCTCCTGGCGCTCAAGCAGCAGCAGCAGCTGCAGAAGCAGCTCCTGTTCGCTGA	234	618	91	-293	325	in_CDS	CTG	60	CTG	-1	-5.56539	-2.65574	0.640625	0.719136	NA	1.63182	NA	3.46338	0.851632	NA	NA	0.124455	NA	0.566635	0.122094	NA	0.682502	1.24173	0.123275	2.81289	4.95703e-05	1	4.03127e-07	NA	NA	NA	0.148095
ENST00000240316.2	ENSG00000121058	ENST00000240316	COIL	protein_coding	17	-	2650	35	1727	888	2	TTGAGCACCAAGCAAGATGGCAGCTTCCGAGACGGTTAG	20	59	16	-23	36	in_CDS	TTG	-1	TTG	-1	-5.30443	-1.77511	0.538462	0.542857	NA	0.345155	NA	NA	0.617023	NA	NA	0.153329	NA	NA	0.604058	NA	0.429891	0.481089	0.378694	0.377417	0.883308	0	0.601206	0.426818	NA	NA	NA
ENST00000245552.1	ENSG00000125458	ENST00000245552	NT5C	protein_coding	17	-	954	88	602	264	2	AAGCAGCGCTCCCTCCGCTTCCGGCCGAGCCCGCGCCCCCCAGACCCCGAGAGCTCGCAGCTCCGGCCCGGCGGCGATGGCGCGGAGCGTGCGCGTGCTGGTGGACATGGACGGCGTCCTGGCCGACTTCGAGGCCGGCCTCCTGCGGGGCTTCCGCCGCCGCTTCCCTGA	13	184	76	-95	89	in_CDS	AAG	-1	AAG	-1	-4.51478	-3.69009	0.766082	0.806818	5.32931	1.44077	NA	NA	0.893866	NA	NA	2.7437	NA	NA	2.16269	NA	1.81026	1.16732	2.45319	-0.945974	0.416784	0	0.0832034	0.155217	NA	NA	NA
ENST00000246672.47	ENSG00000126368	ENST00000246672	NR1D1	protein_coding	17	-	2772	631	1841	300	0	CTGCAGTCCGGCCACCCCAAGACCTTGCTGCAGGGTGCTTCGGATCCTGATCGTGAGTCGCGGGGTCCACTCCCCGCCCTTAGCCAGTGCCCAGGGGGCAACAGCGGCGATCGCAACCTCTAG	462	585	170	47	632	out_CDS	CTG	48	CTG	-1	-4.04445	NA	0.666667	0.619651	10.7069	4.36079	NA	NA	3.29683	NA	14.6872	0.41786	NA	NA	0.450262	NA	2.13143	3.82881	0.434061	1.60355	0.282219	0	0.0363285	0.116416	NA	0.0561246	NA
ENST00000247020.23	ENSG00000132581	ENST00000247020	SDF2	protein_coding	17	-	1568	299	632	637	0	ATTTGGGGCTCCGCGATACAGTTAGGATGGCTGTAG	274	310	26	-10	300	in_CDS	ATT	-1	ATT	-1	-7.59785	-5.74257	0.527778	0.558528	NA	1.58432	3.37052	5.38189	0.300333	6.71215	NA	1.8639	NA	NA	1.30632	2.2466	1.26372	0.942329	1.58511	-0.755945	0.636649	0	0.228429	NA	0.0835239	NA	NA
ENST00000254806.3	ENSG00000132471	ENST00000254806	WBP2	protein_coding	17	-	1944	123	782	1039	2	AGGGGCGCAAGCTCATTGCGTTTTGAGTCTCGGGACCCCTGTTGGAGAGACTATGGCGCTCAACAAGAATCACTCGGAGGGCGGCGGAGTGATCGTCAATAA	72	174	52	-50	124	in_CDS	AGG	-1	AGG	-1	-4.67211	-3.06193	0.558824	0.593496	NA	2.40622	NA	NA	2.17625	NA	NA	0.947697	NA	NA	1.06058	NA	1.64769	2.29123	1.00414	1.06378	0.156441	0	0.0123252	NA	0.262124	NA	0.142915
ENST00000254810.1	ENSG00000132475	ENST00000254810	H3F3B	protein_coding	17	-	2705	133	407	2165	0	TTGGTCGTTCGTTGGGCGGTGCTGGTTTTTCGCTCGTCGACTGCGGCTCTTCCTCGGGCAGCGGAAGCGGCGCGGCGGTCGGAGAAGTGGCCTAAAACTTCGGCGTTGGGTGAAAGAAAATGGCCCGAACCAAGCAGACTGCTCGTAAGTCCACCGGTGGGAAAGCCCCCCGCAAACAGCTGGCCACGAAAGCCGCCAGGAAAAGCGCTCCCTCTACCGGCGGGGTGA	15	243	119	-109	134	in_CDS	TTG	-1	TTG	-1	-5.87034	-5.51251	0.627193	0.62406	2.07893	3.45692	0.0491678	1.52377	3.45692	0.599932	0.125961	1.7071	0.146677	0.809109	2.14182	0.0885545	2.69069	3.45692	1.92446	1.1456	0.0025837	1	4.2774e-05	0.401765	0.397329	0.342671	0.402642
ENST00000258962.11	ENSG00000136450	ENST00000258962	SRSF1	protein_coding	17	-	1513	209	743	561	2	TTGGAGGGGCCGCGGGAGACGTGGTGCCGCTGCGGGCTCGCTCTGCCGTGCGCTAGGCTTGGTGGGAAGGCCTGTTCTCGAGTCCGCGCTTTTCGTCACCGCCATGTCGGGAGGTGGTGTGATTCGTGGCCCCGCAGGGAACAACGATTGCCGCATCTACGTGGGTAA	107	275	103	-65	210	in_CDS	TTG	-1	TTG	-1	-1.57886	-0.761556	0.654762	0.650718	0.222875	0.53938	0.227184	NA	0.441065	0.920037	NA	4.054	4.00386	NA	4.30619	1.45694	2.33516	0.490222	4.1801	-2.62217	2.7873e-05	-1	1.96992e-07	0.017359	0.0792619	NA	NA
ENST00000258991.1	ENSG00000136478	ENST00000258991	TEX2	protein_coding	17	-	5232	85	3401	1746	2	ATGAGGCAGCCAGCGGATCTTGGAGCCTGA	38	68	48	18	86	out_CDS	ATG	NA	ATG	NA	-2.93764	NA	0.6	0.682353	NA	0.481438	NA	36.9511	0.530339	NA	NA	0.600833	NA	5.78113	0.812212	NA	0.606206	0.505889	0.706523	-0.342151	0.882115	0	0.597034	NA	0.250572	NA	0.437312
ENST00000261497.7	ENSG00000124422	ENST00000261497	USP22	protein_coding	17	-	5220	204	1574	3442	0	CTGGCCAGCCGCCGAGCAGCCCCCACGCCGCGCTGGCGTCGTCCTCGCCTCCCTCGCCGCCGCCCCCCGCGCGCGGCCGGGCCTTGCCCCCCATGGTGTCCCGGCCAGAGCCCGAGGGCGAGGCCATGGACGCCGAGCTGGCGGTAG	113	260	92	-55	205	in_CDS	CTG	-1	CTG	-1	-2.24514	-0.603378	0.809524	0.794118	11.2328	1.86127	NA	3.88315	1.62084	NA	NA	1.66609	NA	15.547	1.76247	NA	1.72767	1.74106	1.71428	0.119141	0.91831	0	0.702405	0.173313	0.199296	NA	0.457854
ENST00000262065.13	ENSG00000108960	ENST00000262065	MMD	protein_coding	17	-	2735	297	713	1725	0	CTGGACACGCAGGCGGCCTCCGGAGCAGCCCAAGCCCATGAGGGCCGCGCGCCCGGCCGCCGGTGCTGA	188	257	110	41	298	out_CDS	CTG	-1	CTG	-1	-4.11238	NA	0.782609	0.784512	1.38489	0.691371	NA	7.70537	0.523974	NA	NA	1.17409	NA	8.08672	0.980823	0.734465	0.842565	0.607673	1.07746	-0.516349	0.8141	0	0.460764	0.0958948	0.283002	NA	0.266093
ENST00000262294.3	ENSG00000108395	ENST00000262294	TRIM37	protein_coding	17	-	4330	260	2891	1179	1	CTGCGCCTCGGGGCGGGCGCGCCGGTAAAAATGGCGAAATGGGGGTAG	41	89	220	172	261	out_CDS	CTG	-1	ATG	30	-4.95582	NA	0.6875	0.7	10.6542	1.07377	NA	NA	0.752986	NA	NA	0.638284	NA	4.39331	0.875663	0.279195	0.835175	0.913376	0.756973	0.242263	0.893249	0	0.632144	0.387649	NA	NA	NA
ENST00000262294.9	ENSG00000108395	ENST00000262294	TRIM37	protein_coding	17	-	4330	260	2891	1179	1	TTGTCAGAGCCCCCTGACGTGGGCGCCGGGCTTTTATCGGCGATTTGA	131	179	130	82	261	out_CDS	TTG	24	ATG	NA	-6.90859	NA	0.604167	0.7	10.6542	1.07377	NA	NA	0.752986	NA	NA	0.638284	NA	4.39331	0.875663	0.279195	0.835175	0.913376	0.756973	0.242263	0.893249	0	0.632144	0.207778	NA	NA	NA
ENST00000393066.13	ENSG00000108395	ENST00000393066	TRIM37	protein_coding	17	-	3622	460	2891	271	2	AGGTTCCGGCGCGGCTGCTGGCCGGCGGCTGAGCCGGGAGAAAGGAGCTGCGGCCACCGTTCGCCCTACTTCTGCGCCTCGGGGCGGGCGCGCCGGTAA	170	269	291	192	461	out_CDS	AGG	-1	AGG	-1	-4.35106	NA	0.747475	0.693478	10.6542	1.07377	NA	NA	0.752986	NA	NA	0.638284	NA	4.39331	0.875663	0.279195	0.835175	0.913376	0.756973	0.242263	0.893249	0	0.632144	0.0983421	NA	NA	0.0983421
ENST00000262419.34	ENSG00000120071	ENST00000262419	KANSL1	protein_coding	17	-	5309	471	3314	1524	2	CTGGCCTCGGCCTCGGCATCGGGAGAGGCTGGACTTCCTGTCTCTCTGTGCTGA	418	472	54	0	472	out_CDS	CTG	294	CTG	-1	-0.654947	NA	0.648148	0.575372	32.3191	0.598257	NA	8.61336	1.28616	NA	NA	0.647212	NA	10.3672	0.75854	NA	0.822543	0.942209	0.702876	0.405314	0.792938	0	0.421918	0.062786	0.353868	NA	0.303468
ENST00000432791.14	ENSG00000120071	ENST00000432791	KANSL1	protein_coding	17	-	5080	257	3311	1512	2	ATGCTACTTGGATGCCTCTTAAGTCTGTTCTCTGGGGAGGCAGTAAGGGGCCGTGGAGCTGGCCTCGGCCTCGGCATCGGGAGAGGCTGGACTTCCTGTCTCTCTGTGCTGAATGGCTGCGATGGCGCCCGCTCTCACTGA	146	287	112	-29	258	in_CDS	ATG	NA	ATG	NA	2.11733	1.8551	0.609929	0.498054	32.3191	0.598257	NA	8.61336	1.28616	NA	NA	0.647212	NA	10.3672	0.75854	NA	0.822543	0.942209	0.702876	0.405314	0.792938	0	0.421918	0.15718	NA	NA	0.266806
ENST00000262435.3	ENSG00000108854	ENST00000262435	SMURF2	protein_coding	17	-	2918	188	2243	487	0	AGGCGCCGGCTGCTCGGGCCCCAGCCCCGGCCGCTGTGGTGA	82	124	107	65	189	out_CDS	AGG	48	AGG	-1	-1.1588	NA	0.809524	0.835106	31.783	0.186601	NA	NA	0.236346	NA	NA	0.416384	NA	36.1582	0.345167	NA	0.296125	0.211474	0.380776	-0.376408	0.879185	0	0.589953	0.418221	NA	NA	0.570113
ENST00000262768.5	ENSG00000035862	ENST00000262768	TIMP2	protein_coding	17	-	3652	299	659	2694	2	AGGAGAGAAAGTTTGCGCGGCCGAGCGGGGCAGGTGAGGAGGGTGAGCCGCGCGGGAGGGGCCCGCCTCGGCCCCGGCTCAGCCCCCGCCCGCGCCCCCAGCCCGCCGCCGCGAGCAGCGCCCGGACCCCCCAGCGGCGGCCCCCGCCCGCCCAGCCCCCCGGCCCGCCATGGGCGCCGCGGCCCGCACCCTGCGGCTGGCGCTCGGCCTCCTGCTGCTGGCGACGCTGCTTCGCCCGGCCGACGCCTGCAGCTGCTCCCCGGTGCACCCGCAACAGGCGTTTTGCAATGCAGATGTAGTGATCAGGGCCAAAGCGGTCAGTGA	131	455	169	-155	300	in_CDS	AGG	-1	AGG	-1	-0.994239	-0.363217	0.774691	0.816054	11.4027	2.29347	NA	NA	2.14604	NA	NA	1.54084	0.212313	1.63817	2.21355	NA	2.04848	2.21976	1.87719	0.368038	0.685754	0	0.281034	0.216209	NA	NA	0.211655
ENST00000262776.20	ENSG00000108679	ENST00000262776	LGALS3BP	protein_coding	17	-	2405	309	1754	342	2	ACGCTCCATACTGGGAGAGGCTTCTGGGTCAAAGGACCAGTCTGCAGAGGGATCCTGTGGCTGGAAGCGAGGAGGCTCCACACGGCCGTTGCAGCTACCGCAGCCAGGATCTGGGCATCCAGGCACGGCCATGACCCCTCCGAGGCTCTTCTGGGTGTGGCTGCTGGTTGCAGGAACCCAAGGCGTGAACGATGGTGA	180	378	130	-68	310	in_CDS	ACG	69	ACG	-1	-6.3769	-6.2306	0.626263	0.585761	0.406959	2.16025	NA	NA	2.09466	NA	NA	1.38953	NA	NA	1.46269	1.81673	1.77678	2.12745	1.42611	0.724362	0.154997	0	0.0120648	0.148852	0.113776	NA	NA
ENST00000263092.4	ENSG00000127804	ENST00000263092	METTL16	protein_coding	17	-	5711	128	1685	3898	0	ATCTGCGTTTCTAGGAGCTTCGCTATGCGGCTGCTTTAA	28	67	101	62	129	out_CDS	ATC	24	ATG	NA	-7.50579	NA	0.487179	0.585938	9.0322	1.33635	NA	NA	2.02308	NA	NA	0.467352	NA	NA	1.04512	NA	1.21798	1.67972	0.756237	0.816142	0.653992	0	0.248023	0.413484	NA	NA	NA
ENST00000264335.15	ENSG00000108953	ENST00000264335	YWHAE	protein_coding	17	-	2211	268	764	1179	0	TTGCTGCCCGGACGCGGAGCGAGAGGCTGA	177	207	92	62	269	out_CDS	TTG	-1	TTG	-1	-3.80318	NA	0.7	0.697761	0.300787	0.470778	NA	0.0707813	0.307052	NA	NA	1.04879	NA	0.312961	0.55995	NA	0.596643	0.388915	0.80437	-0.813745	0.333354	0	0.0517014	NA	NA	NA	0.4539
ENST00000268712.6	ENSG00000141027	ENST00000268712	NCOR1	protein_coding	17	-	10720	258	7319	3143	1	AAGCAGCAGCCGCGGCGGCGGCGGCGGCTGGAGTGA	42	78	217	181	259	out_CDS	AAG	-1	AAG	-1	0.305	NA	0.777778	0.651163	12.0862	0.505305	2.57237	1.97553	0.558202	NA	NA	0.567271	NA	11.769	0.507925	0.120712	0.534676	0.531753	0.537598	-0.00978726	0.995877	0	0.980064	NA	NA	NA	0.309189
ENST00000268712.11	ENSG00000141027	ENST00000268712	NCOR1	protein_coding	17	-	10720	258	7319	3143	2	GTGGCCGCGTCCCACTCCTCAGGCCGGGGCGCACGTCGGCTCCCACGCTTAGCCAGCTCCCGGTGGTTTCCTAGAAACATGATTGTTTATTGGCATTGA	127	226	132	33	259	out_CDS	GTG	-1	GTG	78	-4.04876	NA	0.606061	0.651163	12.0862	0.505305	2.57237	1.97553	0.558202	NA	NA	0.567271	NA	11.769	0.507925	0.120712	0.534676	0.531753	0.537598	-0.00978726	0.995877	0	0.980064	0.0386486	0.130003	NA	0.117322
ENST00000395857.1	ENSG00000141027	ENST00000395857	NCOR1	protein_coding	17	-	9501	269	7028	2204	2	CTGGGGGGAGGGAGAGGGGTTGAGTCAAGATGGCGGCCAAGGTGGCGAAGCAGCAGCCGCGGCGGCGGCGGCGGCTGGAGTGAGCGTCCGACTCGCCGCGCCGAACGAGGTCCCGGTGTAGGGCCGCGCGCCGTGGCCGCGTCCCACTCCTCAGGCCGGGGCGCACGTCGGCTCCCACGCTTAGCCAGCTCCCGGTGGTTTCCTAGAAACATGATTGTTTATTGGCATTGA	6	237	264	33	270	out_CDS	CTG	-1	CTG	210	-3.66432	NA	0.688312	0.66171	12.0862	0.505305	2.57237	1.97553	0.558202	NA	NA	0.567271	NA	11.769	0.507925	0.120712	0.534676	0.531753	0.537598	-0.00978726	0.995877	0	0.980064	0.0136407	0.0987674	NA	0.100821
ENST00000499247.13	ENSG00000141232	ENST00000499247	TOB1	protein_coding	17	-	2229	434	1034	761	1	CTGTCCTCAGCCCCGCAGCGGCAACGTCTTGCACTCGGCGAGCTCGCCGCTCCCGACCCTCCCGCGCCCCCGCCCTGCCGCGCTGCTCCCCGCCCAGCCGCGGGTCTGTGGTCCAAGCCGCCCCGAAGCAGCCCGAACAAGATCACTCAAGGTGAAGGATAA	155	317	280	118	435	out_CDS	CTG	-1	CTG	-1	-1.93536	NA	0.709877	0.612903	5.16189	4.27749	NA	2.50374	2.12808	NA	NA	1.84404	NA	1.60277	1.38129	NA	2.40772	3.20278	1.61266	0.718856	0.605546	0	0.202018	0.0314398	0.0606721	NA	NA
ENST00000269298.5	ENSG00000141504	ENST00000269298	SAT2	protein_coding	17	-	946	220	509	217	2	ATCCCAGCTCCACTTACCAGGCCGCGGCTACCCCGCCGTCCCCCCCGACTCCCGCCACCCCGCTCTCTCAGGCTCTTCAGGATCCAAGTCCGTAGGCCCTTTAAGGGGTCTAGTTGCCGTTTGCGAGGCCCTGGGACTTTGGTCCCAGACAGCGGGGATCCGGATGGCTTCCGTGCGGATCCGAGAGGCCAAGGAGGGAGACTGTGGAGATATCCTGAGGCTGATTCGGGAGCTAGCCGAATTCGAAAAACTCTCGGATCAGGTGAAGATCAGTGA	58	334	163	-113	221	in_CDS	ATC	57	ATC	-1	-5.52888	-4.95534	0.612319	0.668182	NA	0.457476	41.4963	NA	0.457578	NA	NA	0.0607037	31.1811	0.814629	0.643365	30.0583	0.404781	0.457527	0.352034	0.330544	0.901221	0	0.653688	NA	NA	NA	0.157737
ENST00000269321.5	ENSG00000141522	ENST00000269321	ARHGDIA	protein_coding	17	-	1906	136	611	1159	0	AGGGATCCTGAACCGCGCGGCCGAACCCTCCGGTGTCCCGACCCAGGCTAA	78	129	59	8	137	out_CDS	AGG	-1	AGG	-1	-4.03006	NA	0.686275	0.683824	0.387994	0.949734	NA	0.573993	0.901363	0.15661	1.60393	1.32635	0.10532	1.138	1.59132	0.164363	1.19219	0.925548	1.45883	-0.415464	0.552701	0	0.160529	0.342111	NA	NA	0.0611279
ENST00000541078.31	ENSG00000141522	ENST00000541078	ARHGDIA	protein_coding	17	-	1517	366	611	540	2	CTGCCGGGTGTCCCGACCCAGGCTAAGCTTGAGCATGGCTGA	333	375	34	-8	367	in_CDS	CTG	-1	CTG	-1	-6.47427	-4.76935	0.642857	0.770492	0.387994	0.949734	NA	0.573993	0.901363	0.15661	1.60393	1.32635	0.10532	1.138	1.59132	0.164363	1.19219	0.925548	1.45883	-0.415464	0.552701	0	0.160529	0.239749	0.170169	0.189383	0.164798
ENST00000269349.9	ENSG00000141543	ENST00000269349	EIF4A3	protein_coding	17	-	1734	222	1232	280	2	AGGTCGGCAGCGGCACAGCGAGGTCGGCAGCGGCAGCGAGGTCGGCAGCGGCACAGCGAGGTCGGCAGCGGCAGCGAGGTCGGCAGCGGCGCGCGCTGTGCTCTTCCGCGGACTCTGAATCATGGCGACCACGGCCACGATGGCGACCTCGGGCTCGGCGCGAAAGCGGCTGCTCAAAGAGGAAGACATGACTAA	102	297	121	-74	223	in_CDS	AGG	-1	AGG	-1	-7.09527	-4.9303	0.692308	0.702703	NA	0.538359	NA	NA	0.877551	NA	NA	1.56673	NA	1.40023	1.17495	NA	1.0394	0.707955	1.37084	-0.826852	0.38776	0	0.0704706	NA	0.241186	NA	0.266284
ENST00000269385.12	ENSG00000141570	ENST00000269385	CBX8	protein_coding	17	-	3791	118	1166	2507	0	AAGGGGGGAAGCGGCGAGTCAACATGGAGCTTTCAGCGGTGGGGGAGCGGGTGTTCGCGGCCGAAGCCCTCCTGA	96	171	23	-52	119	in_CDS	AAG	-1	AAG	-1	-3.28188	-0.335645	0.666667	0.635593	NA	0.283488	NA	NA	0.116744	NA	NA	0.682098	NA	NA	0.55242	NA	0.408687	0.200116	0.617259	-0.834265	0.660711	0	0.254056	NA	NA	NA	0.112249
ENST00000285243.9	ENSG00000154945	ENST00000285243	ANKRD40	protein_coding	17	-	4184	270	1103	2811	1	ATGGCCGGGAGCGGGCCGCGGCGACGGCGGCGGCGCTGA	174	213	97	58	271	out_CDS	ATG	NA	ATG	NA	2.15493	NA	0.846154	0.822222	12.6354	1.30957	NA	NA	0.543981	0.308264	NA	0.976376	1.9791	25.5047	1.36506	0.0470212	1.04875	0.926775	1.17072	-0.300184	0.878526	0	0.589075	0.426818	NA	NA	0.0648734
ENST00000293842.1	ENSG00000161970	ENST00000293842	RPL26	protein_coding	17	-	524	42	434	48	0	TTGCGGCCATCACCGAAGCGGGAGCGGCCAAAATGA	11	47	32	-4	43	in_CDS	TTG	-1	TTG	-1	-6.78223	-5.66897	0.611111	0.619048	NA	0.279882	NA	NA	0.0846535	NA	NA	0.195918	NA	0.126095	0.0749508	NA	0.158851	0.182268	0.135434	0.610579	0.658041	0	0.251079	0.185389	NA	NA	0.375377
ENST00000300651.8	ENSG00000125686	ENST00000300651	MED1	protein_coding	17	-	5844	224	4742	878	2	ATGGCGGCGGCCTCGAGCACCCTTCTCTTCTTGCCGCCGGGGACTTCAGATTGA	42	96	183	129	225	out_CDS	ATG	NA	ATG	NA	-2.98942	NA	0.62963	0.584821	NA	0.710043	NA	NA	0.590142	NA	6.76828	0.210305	NA	0.670889	0.711809	NA	0.555575	0.650093	0.461057	0.448729	0.8119	0	0.45711	NA	NA	0.0689822	0.312859
ENST00000301587.3	ENSG00000167863	ENST00000301587	ATP5H	protein_coding	17	-	603	48	482	73	2	AGGGTCGGTGAAGGATCCCAAAATGGCTGGGCGAAAACTTGCTCTAAAAACCATTGA	27	84	22	-35	49	in_CDS	AGG	-1	AGG	-1	-5.61795	-3.40802	0.473684	0.645833	1.83309	0.846129	NA	0.443287	0.887863	NA	7.45906	0.541862	NA	NA	0.949048	NA	0.806226	0.866996	0.745455	0.295891	0.855276	0	0.53173	0.360072	NA	0.308895	0.443311
ENST00000302345.9	ENSG00000171302	ENST00000302345	CANT1	protein_coding	17	-	3534	495	1202	1837	2	ATCGCGGGCACCGGAGCCAGCCCCGCAGCGGAGGGACCACAGAGCACCAGCCTGCATGGAACTTCCTTCCTCACTCAGCTTCCCACGTTGCCAGCTGGGACAGGGGAGATGGAGTAA	124	241	372	255	496	out_CDS	ATC	-1	ATC	108	-5.88063	NA	0.641026	0.612121	5.02609	0.296999	NA	NA	0.680079	NA	6.40883	0.406662	NA	1.99148	0.667339	NA	0.512769	0.488539	0.537	-0.0159196	0.995877	0	0.979788	0.124177	NA	NA	0.206184
ENST00000302362.6	ENSG00000172301	ENST00000302362	COPRS	protein_coding	17	-	968	138	551	279	2	ATCCTCGGGCGGGCAGCCGGGCCGGCGCGTCACGTGGCCCACGGCGTCCAGGGCGACCAGCCGCGGGCCGCAGGGCATGGACCTTCAGGCCGCCGGGGCCCAGGCGCAGGGGGCCGCGGAGCCGTCTCGGGGCCCGCCGCTGCCTAG	63	210	76	-71	139	in_CDS	ATC	-1	ATC	-1	-3.94904	-4.48815	0.816327	0.797101	NA	0.602215	NA	NA	0.364915	NA	NA	0.7097	NA	NA	0.547586	NA	0.556104	0.483565	0.628643	-0.219444	0.93556	0	0.747247	NA	0.0931327	NA	NA
ENST00000302386.28	ENSG00000170296	ENST00000302386	GABARAP	protein_coding	17	-	1634	440	350	844	2	ATCCGCCCGCGCGTCGCCGCCGTCGTCGCCGCCCCCCGTCCCGGCCCCCCTGGGTTCCCTCAGCCCAGCCCTGTCCAGCCCGGTTCCCGGGAGGATGAAGTTCGTGTACAAAGAAGAGCATCCGTTCGAGAAGCGCCGCTCTGA	347	491	94	-50	441	in_CDS	ATC	-1	ATC	-1	-2.51027	-1.49011	0.701389	0.597727	NA	1.4683	1.44274	0.239206	0.939844	1.13748	NA	0.934186	0.157857	0.231357	0.756416	1.86947	1.02469	1.20407	0.845301	0.706174	0.369457	0	0.0638476	0.120334	0.264612	NA	0.232135
ENST00000302422.5	ENSG00000205544	ENST00000302422	TMEM256	protein_coding	17	-	486	53	338	95	0	GTGCGTCCTGTTCTACAGCTATGGCCGGGCCAGCTGCAGCTTTCCGCCGCTTGGGCGCCTTGTCCGGAGCTGCGGCCTTAG	34	115	20	-61	54	in_CDS	GTG	-1	GTG	-1	-5.83371	-3.3185	0.666667	0.679245	41.3285	0.869627	NA	NA	0.813205	NA	NA	1.19679	NA	NA	2.0465	NA	1.23153	0.841416	1.62165	-0.766778	0.6516	0	0.245651	0.152049	NA	0.131123	NA
ENST00000303731.7	ENSG00000170043	ENST00000303731	TRAPPC1	protein_coding	17	-	811	116	434	261	0	GTGGGGGCGGCCCCGGAGCGAGGCTCACACTCCCTGCCCTGCAGATGA	73	121	44	-4	117	in_CDS	GTG	-1	GTG	-1	-6.05147	-6.06963	0.729167	0.715517	2.40472	2.40321	NA	0.506631	2.26944	NA	NA	2.03873	NA	0.608431	1.88824	NA	2.14991	2.33633	1.96348	0.328271	0.79183	0	0.421175	0.0791033	0.0777173	NA	0.078341
ENST00000304046.4	ENSG00000172057	ENST00000304046	ORMDL3	protein_coding	17	-	2111	140	458	1513	2	CTGCAGCCGCGGGTTGTTACAGCTGCTGGAGCAGCAGCGGCCCCCGCTCCCGGGAACCGTTCCCGGGCCGTTGATCTTCGGCCCCACACGAACAGCAGAGAGGGGCAGCAGGATGAATGTGGGCACAGCGCACAGCGAGGTGAACCCCAACACGCGGGTGATGAACAGCCGTGGCATCTGGCTCTCCTACGTGCTGGCCATCGGTCTCCTCCACATCGTGCTGCTGAGCATCCCGTTTGTGAGTGTCCCTGTCGTCTGGACCCTCACCAACCTCATTCACAACATGGGCATGTATATCTTCCTGCACACGGTGAAGGGGACACCCTTTGA	29	359	112	-218	141	in_CDS	CTG	-1	CTG	-1	-6.48642	-4.29055	0.615152	0.707143	2.87135	2.48927	NA	NA	5.24115	NA	NA	4.13485	NA	NA	2.85623	NA	3.68037	3.86521	3.49554	-0.0785922	0.978811	0	0.898356	0.070905	NA	NA	NA
ENST00000306357.26	ENSG00000170310	ENST00000306357	STX8	protein_coding	17	-	1246	428	707	111	2	AAGAGTCCGAGCGGCGGGCGGAGTCTGCAGGATGGCACCGGACCCCTGGTTCTCCACATACGATTCTACTTGTCAAATTGCCCAAGAAATTGCTGA	398	494	31	-65	429	in_CDS	AAG	-1	AAG	-1	-5.94067	-3.62272	0.552083	0.488318	NA	1.71329	NA	NA	0.711782	NA	NA	0.813577	NA	NA	0.93693	NA	1.0439	1.21254	0.875254	0.326797	0.892799	0	0.630465	NA	0.16197	NA	NA
ENST00000306749.6	ENSG00000169710	ENST00000306749	FASN	protein_coding	17	-	8560	219	7532	809	0	GTGGCCGCCCGGGGATGGCCGCGGTTTAAATAG	44	77	176	143	220	out_CDS	GTG	9	ATG	NA	2.72867	NA	0.666667	0.753425	0.833557	0.274665	NA	0.751566	0.713068	NA	NA	0.539127	NA	NA	0.549304	NA	0.519041	0.493866	0.544216	-0.0351408	0.984841	0	0.932454	0.45226	NA	NA	NA
ENST00000310604.27	ENSG00000172992	ENST00000310604	DCAKD	protein_coding	17	-	2122	339	692	1091	2	CTGGCACTCCTCTGGTGGACCGCCCCCATCGGCCACACTTGCCCTGCTCTCCAGTGA	232	289	108	51	340	out_CDS	CTG	135	CTG	-1	-5.64205	NA	0.666667	0.60177	4.76825	2.04481	NA	1.69529	2.14033	NA	10.472	2.33582	NA	NA	2.68867	NA	2.30241	2.09257	2.51224	-0.310743	0.885415	0	0.610543	NA	NA	NA	0.101154
ENST00000588499.8	ENSG00000172992	ENST00000588499	DCAKD	protein_coding	17	-	990	172	692	126	1	CTGGGTCCTTCTGGCACTCCTCTGGTGGACCGCCCCCATCGGCCACACTTGCCCTGCTCTCCAGTGATTCTGTAG	55	130	118	43	173	out_CDS	CTG	-1	CTG	-1	-6.71254	NA	0.626667	0.651163	4.76825	2.04481	NA	1.69529	2.14033	NA	10.472	2.33582	NA	NA	2.68867	NA	2.30241	2.09257	2.51224	-0.310743	0.885415	0	0.610543	NA	0.0156607	NA	0.168241
ENST00000614054.8	ENSG00000172992	ENST00000614054	DCAKD	protein_coding	17	-	2054	271	692	1091	2	CTGAGTTACGATGTATTGAGCGCGTCGTATGCGGCCAGCACTAAGGTCCTTCTGGCACTCCTCTGGTGGACCGCCCCCATCGGCCACACTTGCCCTGCTCTCCAGTGA	113	221	159	51	272	out_CDS	CTG	-1	CTG	-1	-5.38051	NA	0.601852	0.664207	4.76825	2.04481	NA	1.69529	2.14033	NA	10.472	2.33582	NA	NA	2.68867	NA	2.30241	2.09257	2.51224	-0.310743	0.885415	0	0.610543	0.0586217	0.0682735	0.0497232	0.137966
ENST00000542802.21	ENSG00000055483	ENST00000542802	USP36	protein_coding	17	-	6063	444	3368	2251	0	ATTCAGGTCAACTTCGGAGAGGCTCTGACGCCCGCTCTGCGGCTTCGGTGTTTGAACAGGCCACAGTCCAGGAGCGCTTACATTCAGGAGCTCCGCGTAGCACCTGCCCAACCAAACTCAGCCCTCCGTTAA	251	383	194	62	445	out_CDS	ATT	147	ATT	-1	-7.19436	NA	0.583333	0.695946	NA	1.0609	NA	NA	0.337891	NA	NA	2.5147	NA	14.1911	0.382349	0.147359	1.07396	0.699394	1.44852	-0.861965	0.608976	0	0.205385	NA	NA	NA	0.123751
ENST00000314028.1	ENSG00000141551	ENST00000314028	CSNK1D	protein_coding	17	-	3712	350	1244	2118	1	AGGGGAAGTGACGTCACAGCGCGATGGCGGCGGCTCCTTTAG	17	59	334	292	351	out_CDS	AGG	-1	AGG	-1	0.158533	NA	0.642857	0.728571	NA	0.710896	NA	NA	1.24809	1.80953	NA	0.459162	NA	NA	0.608627	0.12002	0.756694	0.979493	0.533895	0.836279	0.40411	0	0.0774639	0.42148	NA	NA	0.411964
ENST00000314523.2	ENSG00000188612	ENST00000314523	SUMO2	protein_coding	17	-	809	122	212	475	1	CTGCCGCTCCTGGTGCTGCTTGTGTGCTCGTTTGGTGCGGACCTGGTACCTCTTTTGTGA	32	92	91	31	123	out_CDS	CTG	-1	CTG	-1	-1.553	NA	0.583333	0.647541	1.68874	2.06221	0.173208	3.36986	2.60906	NA	0.616685	5.24812	NA	0.996197	4.31929	0.187868	3.55967	2.33563	4.78371	-0.783697	0.29856	0	0.0410985	0.308575	0.363427	0.246686	0.250931
ENST00000316615.12	ENSG00000177885	ENST00000316615	GRB2	protein_coding	17	-	3181	358	527	2296	1	CTGCCCTCGCAGAGCAGCCTTGGGGTCGCCGGCCGCTCGCAGCGTTGTGGAGGGGCGGGCCGGACGCTGAGCGGAGCAGCTGCGCCACGGGTGGCATTGTGTGTCCCAGAGTGCCGGAGCGAGTCCCAGAAGAGAGGCGAGGCTAAGCCCAGAGCGCTGGGTTGCTTCAGCAGGGAAGACTCCCTTCCCCCTGCTTCAGGCTGCTGA	133	340	226	19	359	out_CDS	CTG	-1	CTG	-1	-1.68949	NA	0.68599	0.698324	3.05218	1.45116	0.10992	1.43598	2.43749	NA	NA	0.826784	NA	1.27658	1.1695	0.00662695	1.47123	1.94433	0.998142	0.912442	0.307274	0	0.0434246	0.0662647	0.102683	NA	0.0644375
ENST00000317276.9	ENSG00000179094	ENST00000317276	PER1	protein_coding	17	-	4707	238	3869	600	0	CTGCGACCAGGTACTGGCTGTGATCGAACTTCTCAACCCTCAGAGACTTAG	90	141	149	98	239	out_CDS	CTG	87	CTG	-1	-5.90778	NA	0.529412	0.647059	NA	1.37077	NA	NA	0.645831	NA	NA	0.299225	NA	NA	0.409449	NA	0.681318	1.0083	0.354337	1.14355	0.398258	0	0.0748066	NA	0.181806	NA	NA
ENST00000320316.8	ENSG00000040633	ENST00000320316	PHF23	protein_coding	17	-	2037	227	1208	602	1	AGGTGGCGGCAGCGGCTAGCGGACTCGAGTCTCAACCGGGCTGAGGCGGACACTTCTGTGGAGCGAAGCAGTGGGAGCATCGAGCACTAG	74	164	154	64	228	out_CDS	AGG	-1	AGG	-1	-1.5771	NA	0.644444	0.753304	NA	0.648267	NA	4.76718	0.945602	NA	6.08392	0.376849	NA	1.91114	0.74906	NA	0.679945	0.796934	0.562955	0.460757	0.786596	0	0.412209	NA	0.180764	0.0703593	0.134082
ENST00000321105.9	ENSG00000177302	ENST00000321105	TOP3A	protein_coding	17	-	4056	215	3002	839	1	GTGACTGAAGCTCCAAAGGCCAGCAGGCTGGTGGGGACGTGA	65	107	151	109	216	out_CDS	GTG	-1	GTG	-1	-5.1186	NA	0.619048	0.660465	2.64585	0.239769	NA	NA	0.56868	NA	NA	0.838493	NA	NA	0.5696	NA	0.554135	0.404224	0.704046	-0.600065	0.687625	0	0.28473	0.385864	NA	NA	NA
ENST00000321617.32	ENSG00000177303	ENST00000321617	CASKIN2	protein_coding	17	-	5015	587	3605	823	0	AAGCTGATATCCATCCAGATTTCCATGTAG	325	355	263	233	588	out_CDS	AAG	-1	ATG	24	-4.32245	NA	0.4	0.655877	10.3997	0.284227	NA	7.86854	0.40056	NA	NA	0.793254	NA	0.363432	0.500314	NA	0.494589	0.342394	0.646784	-0.595096	0.758719	0	0.367134	0.378151	NA	NA	NA
ENST00000321617.35	ENSG00000177303	ENST00000321617	CASKIN2	protein_coding	17	-	5015	587	3605	823	1	ACGGAGCACCTTTGGGAGTATCCCTCAGTACCTGACGAGGAGCCCACTGCCTGGGACACCTGA	401	464	187	124	588	out_CDS	ACG	54	ACG	-1	-6.47214	NA	0.603175	0.655877	10.3997	0.284227	NA	7.86854	0.40056	NA	NA	0.793254	NA	0.363432	0.500314	NA	0.494589	0.342394	0.646784	-0.595096	0.758719	0	0.367134	0.020881	0.149666	NA	0.198565
ENST00000328666.1	ENSG00000187531	ENST00000328666	SIRT7	protein_coding	17	-	1743	63	1199	481	0	CTGAGCGCGGCCTGCCGTGTGAGGCGGAAGCGGAAGAGCAGGTCTCCAGGGGAGCGATGGCAGCCGGGGGTCTGA	8	83	56	-19	64	in_CDS	CTG	9	ATG	NA	-2.11058	-3.08081	0.706667	0.714286	266.241	0.310737	NA	NA	0.749135	NA	NA	1.05499	NA	NA	0.630163	NA	0.686257	0.529936	0.842578	-0.407369	0.870036	0	0.567124	0.147513	NA	NA	NA
ENST00000570388.16	ENSG00000185813	ENST00000570388	PCYT2	protein_coding	17	-	1474	517	932	25	1	AGGCACGGGCCATGGGTGACTACCTCATCGTAG	130	163	388	355	518	out_CDS	AGG	39	AGG	-1	-7.4845	NA	0.606061	0.655706	NA	0.328209	NA	NA	0.166675	NA	NA	0.940399	NA	34.926	1.12658	NA	0.640466	0.247442	1.03349	-1.29618	0.366947	0	0.0628264	0.127712	NA	NA	NA
ENST00000332830.34	ENSG00000109118	ENST00000332830	PHF12	protein_coding	17	-	4759	811	3011	937	2	ATCACCCTCCCCCCAGTCACCTCACGTACCACAACCTCACGTAACCTCTCACCCCCCCTCCGATACCCCCAGCCCCGGGATGGCAGCGCCCGCCAGCCTTCCCGGCCGGACCGGCTGTCGCCAGTGCCGGCTTTAGCCTGTGGGACTAGGCCCCGCCGAGGCCTGACCCCCGGAGCCGGGACCCACTGTGCAGCCAGCAGCCGGGCCGGGACTGAGGGGCCGCTCCCCCCTCGCGGCCCGTCGGGAGGACGCTGTCGTCCCGGGGACTGGGGGCCGGGGGGTGGGGGGGAGCCAGGGCGAGGAAGTCGGGACCCGTATTGGGAAAAAAGCGGGGCCGGGGTCAGGAGCGCCCCCTCCCCTCACCTCCCCCCTCCCCCCGGGGTTGGGGGGGCCGGAGCA…	385	943	427	-131	812	in_CDS	ATC	-1	ATC	423	-3.6936	-2.70122	0.700717	0.723798	17.8333	0.457295	NA	12.7268	0.712972	NA	NA	1.62124	NA	20.305	0.573965	NA	0.841367	0.585133	1.0976	-0.765701	0.622153	0	0.214503	0.0420087	0.020963	NA	0.0874652
ENST00000335793.25	ENSG00000179604	ENST00000335793	CDC42EP4	protein_coding	17	-	3272	395	1067	1810	2	AGGGGCCGCCAGCCCCTCCGCCGCGCGGAGCCCACGAAGGGGACAGCGCAGCCGGCCCAGAGCTCGGGTCTCCGGGGACCGAGCCTTATGATCTCCTCATTGCGTCCCCCTCTGCCCACTGGACTTGGACTTCAGATCTGA	201	342	195	54	396	out_CDS	AGG	-1	AGG	87	-4.28492	NA	0.687943	0.703797	2.17847	3.0371	NA	15.0959	3.74043	NA	NA	0.774844	NA	NA	1.51509	0.0351015	2.26686	3.38876	1.14497	1.26165	0.208107	0	0.0199527	0.169438	0.132326	NA	NA
ENST00000337943.19	ENSG00000183010	ENST00000337943	PYCR1	protein_coding	17	-	1890	443	947	500	0	ACGGGCCGGACAGCAAAGTGGAAAGTTAGACCAGCTGGGACCAGGGGAGGTGGGCACCCGGCTGCGGGAGGAGCGGCCAGGCTGGCACTGCCCCCCTAA	265	364	179	80	444	out_CDS	ACG	-1	ACG	-1	-4.38735	NA	0.686869	0.699774	1.75903	3.56487	NA	11.1836	2.68284	NA	NA	0.882387	0.550375	NA	0.652963	NA	1.94576	3.12385	0.767675	1.88912	0.000433932	1	4.78926e-06	0.0104405	0.0936568	NA	NA
ENST00000337943.28	ENSG00000183010	ENST00000337943	PYCR1	protein_coding	17	-	1890	443	947	500	2	ATCTGTGGGGGCTTTGGGCCAGGGGTCTCCGGACAGCATGAGCGTGGGCTTCATCGGCGCTGGCCAGCTGGCTTTTGCCCTGGCCAAGGGCTTCACAGCAGCAGGCGTCTTGGCTGCCCACAAGATAATGGCTAG	407	542	37	-98	444	in_CDS	ATC	-1	ATC	-1	-6.54776	-3.57872	0.62963	0.699774	1.75903	3.56487	NA	11.1836	2.68284	NA	NA	0.882387	0.550375	NA	0.652963	NA	1.94576	3.12385	0.767675	1.88912	0.000433932	1	4.78926e-06	0.206543	NA	NA	NA
ENST00000341217.14	ENSG00000173065	ENST00000341217	FAM222B	protein_coding	17	-	4033	436	1301	2296	0	ATGCTAGCCTGTCTACCAGGGCCAGGTGACCTGTCCTTTCAGCTTCTTTCTCACACGCAGATGAACACTGGACTTCAGAAATTGTGA	165	252	272	185	437	out_CDS	ATG	NA	ATG	NA	-2.0317	NA	0.494253	0.525229	NA	0.661176	NA	NA	0.859242	NA	NA	0.855035	NA	NA	0.812659	0.0458216	0.797028	0.760209	0.833847	-0.0794597	0.981222	0	0.912564	NA	0.047626	NA	0.186265
ENST00000343638.18	ENSG00000108312	ENST00000343638	UBTF	protein_coding	17	-	4684	291	2180	2213	2	ACGACCGAGGAGGTGGCTGGACAGCTGGAGGATGAACGGAGAAGCCGACTGCCCCACAGACCTGGAAATGGCCGCCCCCAAAGGCCAAGACCGTTGGTCCCAGGAAGACATGCTGACTTTGCTGGAATGCATGAAGAACAACCTTCCATCCAATGA	261	417	31	-125	292	in_CDS	ACG	-1	ACG	126	-4.04072	-2.16315	0.570513	0.766323	NA	0.342608	NA	1.49785	0.279753	NA	8.04461	0.927136	NA	0.36991	0.535261	NA	0.52119	0.311181	0.731199	-1.06433	0.274183	0	0.0344288	NA	NA	NA	0.15913
ENST00000436088.6	ENSG00000108312	ENST00000436088	UBTF	protein_coding	17	-	2738	121	2291	326	2	CTGCGCCGGGGTGAGGTGGCTTTGACCCCGGGTTGCCCGGCCAGCACGACCGAGGAGGTGGCTGGACAGCTGGAGGATGAACGGAGAAGCCGACTGCCCCACAGACCTGGAAATGGCCGCCCCCAAAGGCCAAGACCGTTGGTCCCAGGAAGACATGCTGACTTTGCTGGAATGCATGAAGAACAACCTTCCATCCAATGA	46	247	76	-125	122	in_CDS	CTG	-1	CTG	-1	-3.78215	-2.17325	0.61194	0.743802	NA	0.342608	NA	1.49785	0.279753	NA	8.04461	0.927136	NA	0.36991	0.535261	NA	0.52119	0.311181	0.731199	-1.06433	0.274183	0	0.0344288	NA	NA	NA	0.171394
ENST00000346213.10	ENSG00000108774	ENST00000346213	RAB5C	protein_coding	17	-	1671	213	647	811	2	CTGGACCACTACAGCTGGACGGGCAATGGCGGGTCGGGGAGGCGCAGCACGACCCAATGGACCAGCTGCTGGGAACAAGATCTGTCAATTTAA	189	282	25	-68	214	in_CDS	CTG	-1	CTG	-1	-7.40431	-2.85623	0.591398	0.694836	0.827309	1.35157	NA	0.768045	1.22833	NA	NA	0.77417	NA	NA	1.72344	NA	1.26938	1.28995	1.2488	0.101427	0.959489	0	0.824819	0.0116102	0.169553	NA	NA
ENST00000347630.34	ENSG00000121067	ENST00000347630	SPOP	protein_coding	17	-	2965	348	1121	1496	2	ATCTCGTTTAACCTTCAAACTGGCGATGTCAAGGGTTCCAAGTCCTCCACCTCCGGCAGAAATGTCGAGTGGCCCCGTAGCTGA	324	408	25	-59	349	in_CDS	ATC	159	ATC	-1	-4.70983	-1.72405	0.535714	0.586207	2.95621	0.88492	NA	5.85359	1.04687	NA	NA	0.864257	NA	NA	1.19985	NA	0.998973	0.965893	1.03205	-0.0939204	0.969707	0	0.867361	0.144047	NA	NA	NA
ENST00000504102.12	ENSG00000121067	ENST00000504102	SPOP	protein_coding	17	-	1865	368	1121	376	0	ATGGGGAGGAGGCCGCGCGGGGTGGGGTCTGGCGGTACGCGCTGGCTGCGTCGACGTGCTGACGCCATGACGCCCCGGCTGGTGTGTGTCGGTGTGTATGTGTGTGTGTGA	70	181	299	188	369	out_CDS	ATG	NA	ATG	NA	-0.3375	NA	0.684685	0.622283	2.95621	0.88492	NA	5.85359	1.04687	NA	NA	0.864257	NA	NA	1.19985	NA	0.998973	0.965893	1.03205	-0.0939204	0.969707	0	0.867361	NA	0.132516	NA	NA
ENST00000504102.32	ENSG00000121067	ENST00000504102	SPOP	protein_coding	17	-	1865	368	1121	376	0	ATCGGCGGTCCCGCAGGTCCCGGATGTTGCGGACAGTATGAGGCAAGCGCAGGGGGACGGGGACCAGCAGCTGTCGCCGCCGCTCTCAGGGTGAAGAGGGAACAGAAATCTTTGCCCCCTGACTTTGGAAATCTCGTTTAA	214	355	155	14	369	out_CDS	ATC	78	ATC	-1	-2.66392	NA	0.602837	0.622283	2.95621	0.88492	NA	5.85359	1.04687	NA	NA	0.864257	NA	NA	1.19985	NA	0.998973	0.965893	1.03205	-0.0939204	0.969707	0	0.867361	NA	0.0835704	NA	0.159814
ENST00000348513.68	ENSG00000073584	ENST00000348513	SMARCE1	protein_coding	17	-	5840	781	1232	3827	1	CTGCCCGCGGTGTCTCAGATTCATTCTTAA	727	757	55	25	782	out_CDS	CTG	-1	CTG	-1	-3.36209	NA	0.5	0.595391	NA	0.673405	NA	NA	0.493922	NA	NA	0.458374	NA	0.239107	0.736104	NA	0.590451	0.583663	0.597239	0.0804092	0.967572	0	0.85563	NA	NA	NA	0.441229
ENST00000352035.11	ENSG00000131473	ENST00000352035	ACLY	protein_coding	17	-	4339	131	3302	906	0	AAGCGCCGCGCACGGACTTCGGCAGAGGTAGAGCAGGTCTCTCTGCAGCCATGTCGGCCAAGGCAATTTCAGAGCAGACGGGCAAAGAACTCCTTTACAAGTTCATCTGTACCACCTCAGCCATCCAGAATCGGTTCAAGTATGCTCGGGTCACTCCTGACACAGACTGGGCCCGCTTGCTGCAGGACCACCCCTGGCTGCTCAGCCAGAACTTGGTAG	82	301	50	-169	132	in_CDS	AAG	-1	AAG	-1	-6.74464	-3.61892	0.575342	0.664122	0.255215	0.344299	NA	NA	0.47056	NA	NA	0.322871	NA	NA	0.563609	0.133335	0.425335	0.40743	0.44324	0.0411573	0.9798	0	0.903446	NA	0.270666	NA	NA
ENST00000353196.2	ENSG00000131473	ENST00000353196	ACLY	protein_coding	17	-	4318	163	3272	883	1	CTGGGCCGGGACAAAAGCCGGATCCCGGGAAGCTACCGGCTGCTGGGGTGCTCCGGATTTTGCGGGGTTCGTCGGGCCTGTGGAAGAAGCGCCGCGCACGGACTTCGGCAGAGGTAG	28	145	136	19	164	out_CDS	CTG	-1	CTG	-1	-5.65235	NA	0.675214	0.674847	0.255215	0.344299	NA	NA	0.47056	NA	NA	0.322871	NA	NA	0.563609	0.133335	0.425335	0.40743	0.44324	0.0411573	0.9798	0	0.903446	0.12417	NA	NA	NA
ENST00000359995.11	ENSG00000161547	ENST00000359995	SRSF2	protein_coding	17	-	1927	214	662	1051	1	AAGGCCTTTCCCAGTGTCCCCACGCGGAAGGCAACTGCCTGA	97	139	118	76	215	out_CDS	AAG	-1	AAG	-1	-4.34767	NA	0.619048	0.691589	0.218359	0.18551	0.846924	0.190798	0.290805	0.687248	5.7353	5.09201	11.9129	3.29189	3.86893	6.69279	2.35931	0.238157	4.48047	-3.50925	2.0874e-09	-1	6.06274e-12	NA	NA	0.399438	NA
ENST00000360416.16	ENSG00000133026	ENST00000360416	MYH10	protein_coding	17	-	7762	139	6020	1603	2	TTGGATCGTTCCATTTACAATGGCGCAGAGAACTGGACTCGAGGATCCAGAGAGGTATCTCTTTGTGGACAGGGCTGTCATCTACAACCCTGCCACTCAAGCTGA	121	226	19	-86	140	in_CDS	TTG	-1	TTG	-1	-6.35053	-2.62855	0.504762	0.618705	NA	0.515687	NA	NA	0.544781	NA	2.50248	1.57781	NA	NA	2.0376	NA	1.16897	0.530234	1.8077	-1.68164	2.02835e-06	-1	1.02115e-08	NA	NA	0.233487	NA
ENST00000360793.10	ENSG00000008283	ENST00000360793	CYB561	protein_coding	17	-	3001	147	752	2102	2	AAGCGTTTGCCTCAGCATGGAGGGCGGGGCCGCGGCAGCCACCCCCACAGCACTGCCTTACTACGTGGCCTTCTCCCAGCTGCTGGGCCTGACCTTGGTGGCCATGACCGGCGCGTGGCTCGGGCTGTACCGAGGCGGCATTGCCTGGGAGAGCGACCTGCAGTTCAACGCGCACCCCCTCTGCATGGTCATAGGCCTGATCTTCCTGCAGGGAAATGCCCTGCTGGTTTACCGTGTCTTCAGGAACGAAGCTAA	132	387	16	-239	148	in_CDS	AAG	-1	AAG	-1	-7.51997	-3.5011	0.635294	0.755102	1.24389	0.651367	0.270099	NA	0.590972	0.173259	6.20123	3.12099	NA	0.335594	2.16418	NA	1.63188	0.621169	2.64258	-1.82914	0.0095288	-1	0.000219118	NA	NA	NA	0.254357
ENST00000392976.16	ENSG00000008283	ENST00000392976	CYB561	protein_coding	17	-	3151	300	752	2099	2	CTGCCCGGGTGCCGGGTCTCTGCTGAAGTTAGAACCGAGACCCCCGCTTGCTGGTGA	187	244	114	57	301	out_CDS	CTG	-1	CTG	-1	-5.5496	NA	0.649123	0.72	1.24389	0.651367	0.270099	NA	0.590972	0.173259	6.20123	3.12099	NA	0.335594	2.16418	NA	1.63188	0.621169	2.64258	-1.82914	0.0095288	-1	0.000219118	NA	NA	0.229566	NA
ENST00000361523.4	ENSG00000126581	ENST00000361523	BECN1	protein_coding	17	-	2112	133	1349	630	2	AGGCCACAGTGCCTCCGCGGTAGACCGGACTTGGGTGACGGGCTCCGGGCTCCCGAGGTGAAGAGCATCGGGGGCTGA	53	131	81	3	134	out_CDS	AGG	39	AGG	-1	-7.42215	NA	0.692308	0.691729	NA	0.359727	NA	NA	0.208037	NA	NA	1.01931	NA	0.997747	0.987306	NA	0.643595	0.283882	1.00331	-1.35904	0.267967	0	0.0327115	NA	NA	NA	0.138836
ENST00000375840.10	ENSG00000266173	ENST00000375840	STRADA	protein_coding	17	-	2121	232	1118	771	0	ATTTGGAGACCAATGATGCGAGCTCAGAGTCAATAG	174	210	59	23	233	out_CDS	ATT	87	ATG	12	-6.363	NA	0.444444	0.465517	NA	1.32295	NA	NA	1.77126	NA	NA	0.649327	NA	NA	0.814167	0.745181	1.13942	1.5471	0.731747	0.786177	0.651498	0	0.245483	NA	NA	0.418499	NA
ENST00000377095.5	ENSG00000013306	ENST00000377095	SLC25A39	protein_coding	17	-	1565	120	1076	369	0	CTGACCCTGGGCGCCGCGCCGCACGAGCACCAGCCTAGAGCCAGGACTGAAGCTTCAAGATGGCTGACCAGGACCCTGCGGGCATCAGCCCCCTCCAGCAAATGGTGGCCTCAGGCACCGGGGCTGTGGTTACCTCTCTCTTCATGA	62	209	59	-88	121	in_CDS	CTG	12	ATG	NA	-7.29672	-4.13368	0.646259	0.741667	NA	0.638621	NA	5.67677	0.642574	NA	NA	0.662863	NA	NA	0.618178	NA	0.640559	0.640598	0.64052	0.0671274	0.979359	0	0.902483	NA	0.0681409	NA	0.174634
ENST00000380728.16	ENSG00000132522	ENST00000380728	GPS2	protein_coding	17	-	1379	301	980	98	0	ACGGCCCGAGCGCCCACGGCAGCACCATGCCCGCACTCCTGGAGCGCCCCAAGCTTTCCAACGCCATGGCCAGGGCGCTGCACCGGCACATTATGA	276	372	26	-70	302	in_CDS	ACG	-1	ACG	-1	-3.66164	-1.55721	0.6875	0.710963	NA	0.438885	NA	NA	0.166045	NA	2.62058	0.671511	NA	NA	0.630006	NA	0.476612	0.302465	0.650759	-0.917699	0.437881	0	0.0925447	NA	NA	0.265078	NA
ENST00000392325.16	ENSG00000141580	ENST00000392325	WDR45B	protein_coding	17	-	2587	195	1031	1361	2	AGGCATGCAGCGCTGAGGAGCGGCGACCCAGCACGGCGGCGCCATGAACCTCCTGCCGTGTAA	153	216	43	-20	196	in_CDS	AGG	-1	AGG	-1	-3.65018	-2.94458	0.68254	0.764103	NA	0.735933	NA	4.39712	0.97241	NA	NA	0.23684	NA	1.98938	0.688289	NA	0.658368	0.854171	0.462564	0.819693	0.518216	0	0.137418	NA	0.0446397	NA	0.210005
ENST00000394127.1	ENSG00000008838	ENST00000394127	MED24	protein_coding	17	-	3456	104	2927	425	0	AAGTGCCAAAATGGCGATGCCTACCACCTAGAACTGGATTGTGCGCTCCATTTCTTTCACCTCAAAGCTGGCCGCCACCGCTGCCACCTGCTCAGAGTGAAATAA	1	106	104	-1	105	in_CDS	AAG	-1	AAG	-1	-7.53861	-6.30542	0.52381	0.528846	9.9202	1.15911	NA	14.2267	1.0884	NA	NA	1.02436	NA	NA	0.67617	NA	0.98701	1.12376	0.850263	0.382833	0.780574	0	0.401358	0.113208	0.105265	NA	NA
ENST00000394128.1	ENSG00000008838	ENST00000394128	MED24	protein_coding	17	-	3479	82	2966	431	1	AAGTGCCAAAATGGCGATGCCTACCACCTAGAACTGGATTGTGCGCTGGCCGCCACCGCTGCCACCTGCTCAGAGTGA	1	79	82	4	83	out_CDS	AAG	-1	AAG	-1	-6.9093	NA	0.589744	0.560976	9.9202	1.15911	NA	14.2267	1.0884	NA	NA	1.02436	NA	NA	0.67617	NA	0.98701	1.12376	0.850263	0.382833	0.780574	0	0.401358	0.158344	0.149167	NA	NA
ENST00000394597.28	ENSG00000092871	ENST00000394597	RFFL	protein_coding	17	-	4227	285	1088	2854	2	CTGTCGTGGCAATGTTTTGAAACTGGCAAAATCAGATTTTATCATGTGGGCAACCTGCTGCAACTGGTTCTGCCTGGATGGACAGCCTGA	243	333	43	-47	286	in_CDS	CTG	63	CTG	-1	-5.55023	-3.68129	0.477778	0.491228	NA	0.699556	NA	NA	0.35864	NA	NA	0.593893	NA	NA	2.46663	NA	1.02968	0.529098	1.53026	-0.862896	0.653763	0	0.247859	NA	0.177385	NA	NA
ENST00000394908.4	ENSG00000132589	ENST00000394908	FLOT2	protein_coding	17	-	2618	105	1283	1230	0	CTGCTGTTGTCCGGGTCTGTGCGGTCCCGAGGGCCCTCCGTGCCGCCGGCGCCATGGGCAATTGCCACACGGTGGGGCCCAACGAGGCGCTGGTGGTTTCAGGGGGCTGTTGTGGTTCCGACTATAAACAGTACGTGTTTGGCGGCTGGGCCTGGGCCTGGTGGTGTATCTCCGACACTCAGAGGATTTCCCTAG	53	248	53	-142	106	in_CDS	CTG	-1	CTG	-1	-5.83997	-2.50511	0.641026	0.8	NA	1.02108	NA	5.14048	1.01925	NA	NA	1.04899	NA	NA	0.851255	NA	0.985143	1.02017	0.95012	0.184742	0.889918	0	0.619796	NA	0.133133	NA	NA
ENST00000395418.10	ENSG00000109083	ENST00000395418	IFT20	protein_coding	17	-	825	103	395	327	0	ATCAGCCTGGGCTGCAGCGCGCTGCCGCCGCGGGGCCGGCAGCCATGGCCAAGGACATCCTGGGTGAAGCAGGGCTACACTTTGATGAACTGA	60	153	44	-49	104	in_CDS	ATC	-1	ATC	84	-6.69644	-4.16767	0.655914	0.737864	1.67738	2.29806	NA	3.1476	1.99591	NA	18.7476	1.90319	NA	1.56606	1.38269	1.22078	1.89496	2.14699	1.64294	0.1098	0.969707	0	0.870949	NA	NA	0.0256852	0.299069
ENST00000585089.11	ENSG00000109083	ENST00000585089	IFT20	protein_coding	17	-	1071	271	473	327	0	ATCAGCCTGGGCTGCAGCGCGCTGCCGCCGCGGGGCCGGCAGCTGAACTATGTGCTCTTCAGGGCGGGCACCGTGTTGCATTCATCTTTGTACCCCCAGCATCTAGCAGTGTTGGCATGTAGTAGGCACTCAAGAAATGTGTGTTGA	69	216	203	56	272	out_CDS	ATC	-1	ATC	-1	-5.91396	NA	0.585034	0.590406	1.67738	2.29806	NA	3.1476	1.99591	NA	18.7476	1.90319	NA	1.56606	1.38269	1.22078	1.89496	2.14699	1.64294	0.1098	0.969707	0	0.870949	0.0927613	0.0353698	0.0141268	0.0931327
ENST00000395592.1	ENSG00000166482	ENST00000395592	MFAP4	protein_coding	17	-	1932	72	836	1024	1	CTGAGCAGAACTGACAGCATGAAGGTACGGGGCCCAGGGTCGGGGGACTCATAG	18	72	55	1	73	out_CDS	CTG	-1	ATG	18	-6.43705	NA	0.611111	0.625	42.1418	8.36561	0.392399	12.3359	8.4067	0.415029	24.4736	2.96067	0.200367	4.21157	3.44297	0.0684256	5.79399	8.38615	3.20182	1.62467	3.89201e-07	1	1.7333e-09	0.20678	0.15173	NA	0.138491
ENST00000399277.2	ENSG00000214941	ENST00000399277	ZSWIM7	protein_coding	17	-	2008	98	419	1491	0	AGGGCGTGTCCTGCGGCGCGATGGCCGTAG	79	109	20	-10	99	in_CDS	AGG	-1	AGG	-1	-6.39	-4.74171	0.733333	0.765306	NA	1.97953	NA	NA	1.14339	4.26239	NA	0.593886	NA	NA	0.556389	7.16065	1.0683	1.56146	0.575138	0.945577	0.587077	0	0.188874	NA	NA	NA	0.442904
ENST00000423485.11	ENSG00000131747	ENST00000423485	TOP2A	protein_coding	17	-	5758	159	4592	1007	2	AGGGTTCTTGAGCCCCTTCACGACCGTCACCATGGAAGTGTCACCATTGCAGCCTGTAAATGA	129	192	31	-32	160	in_CDS	AGG	-1	AGG	-1	-4.98523	-3.3567	0.52381	0.610063	NA	0.336872	NA	NA	0.316204	NA	NA	3.86319	NA	NA	3.0712	NA	1.89687	0.326538	3.4672	-3.14054	9.03514e-18	-1	8.74735e-21	NA	NA	0.278701	NA
ENST00000426548.23	ENSG00000182963	ENST00000426548	GJC1	protein_coding	17	-	7640	270	1187	6183	0	TTGGGTAACCGAAGTTCTGGACAACAGGGCATACCAATTCAATCACCATGA	224	275	47	-4	271	in_CDS	TTG	-1	TTG	-1	-6.98411	-5.6499	0.45098	0.514815	NA	1.06897	NA	6.04081	1.18144	NA	NA	1.47916	1.4336	8.87869	1.503	NA	1.30814	1.12521	1.49108	-0.309267	0.882708	0	0.599504	NA	0.286958	NA	0.230274
ENST00000592524.16	ENSG00000182963	ENST00000592524	GJC1	protein_coding	17	-	1837	266	1187	384	2	AGGCGGCTCCGGGGGAACCCGCCGCCGGAGGGAATCTGGAAAAATTGCAATCAAAACATCATTTCTCTAAGAAAATTTTGGGTAACCGAAGTTCTGGACAACAGGGCATACCAATTCAATCACCATGAGTTGGAGCTTCCTGACTCGCCTGCTAGAGGAGATTCACAACCATTCCACATTTGTGGGGAAGATCTGGCTCACTGTTCTGATTGTCTTCCGGATCGTCCTTACAGCTGTAGGAGGAGAATCCATCTATTACGATGA	143	407	124	-140	267	in_CDS	AGG	-1	AGG	-1	-5.8554	-4.10669	0.481061	0.631579	NA	1.06897	NA	6.04081	1.18144	NA	NA	1.47916	1.4336	8.87869	1.503	NA	1.30814	1.12521	1.49108	-0.309267	0.882708	0	0.599504	NA	0.0471558	NA	0.0982905
ENST00000426588.11	ENSG00000168259	ENST00000426588	DNAJC7	protein_coding	17	-	1774	203	1313	258	0	AAGCAGAGACTTTCAAGGAACAAGGAAATGCATACTATGCCAAGAAAGATTACAATGAAGCTTATAATTATTATACAAAAGCCATAG	115	202	89	2	204	out_CDS	AAG	87	ATG	27	-6.0398	NA	0.321839	0.477833	NA	0.453596	NA	NA	0.251244	NA	NA	0.377627	NA	NA	1.21715	NA	0.574904	0.35242	0.797388	-0.837705	0.54661	0	0.156484	0.0505772	NA	0.172799	0.186254
ENST00000427159.47	ENSG00000108592	ENST00000427159	FTSJ3	protein_coding	17	-	3559	646	2540	373	2	AGGGATACTCCCCCTTTCCACCATGGGCAAGAAGGGCAAAGTTGGCAAGAGCCGACGAGACAAGTTTTATCACTTGGCGAAGGAGACGGGTTACCGTTCCCGATCTGCTTTCAAGCTGATCCAGCTCAATCGCCGCTTTCAGTTCCTGCAGAAAGCCCGAGCCTTGCTGGACCTGTGTGCTGCGCCAGGGGGATGGCTGCAGGTAGCTGCCAAGTTTATGCCTGTATCCAGCCTTATTGTGGGAGTGGACCTGGTTCCAATCAAGCCTCTCCCCAATGTGGTGACTCTCCAGCAGGACATCACAACAGAACGTTGTAG	625	943	22	-296	647	in_CDS	AGG	189	AGG	192	-6.43975	-2.54398	0.54717	0.588235	NA	0.422282	NA	2.22746	0.246704	NA	NA	0.334871	1.0466	NA	0.333811	NA	0.334417	0.334493	0.334341	0.121552	0.937464	0	0.752647	NA	0.105917	NA	NA
ENST00000436683.23	ENSG00000141456	ENST00000436683	PELP1	protein_coding	17	-	3524	749	2717	58	2	CTGGGGTTCCTGGCGGGACCGGGGGTCTCTCGGCAGTGA	270	309	480	441	750	out_CDS	CTG	-1	CTG	-1	-5.77586	NA	0.717949	0.643525	NA	0.39752	NA	NA	0.726616	NA	NA	0.726119	NA	NA	0.752039	NA	0.650573	0.562068	0.739079	-0.286342	0.864993	0	0.555207	NA	0.141268	NA	NA
ENST00000479035.4	ENSG00000125691	ENST00000479035	RPL23	protein_coding	17	-	2821	133	419	2269	2	GTGTCCTTTGAATCGACTTCCTTTTTTCTTTTTTCCGGCGTTCAAGATGTCGAAGCGAGGACGTGGTGGGTCCTCTGGTGCGAAATTCCGGATTTCCTTGGGTCTTCCGGTAGGAGCTGTAATCAATTGTGCTGA	88	223	46	-89	134	in_CDS	GTG	-1	GTG	-1	-6.0678	-3.43084	0.488889	0.541353	NA	0.239985	NA	5.58885	0.271534	NA	1.09749	0.160832	NA	8.13951	0.213794	NA	0.221536	0.255759	0.187313	1.10059	0.0221579	1	0.000656434	NA	0.418352	0.24054	0.319849
ENST00000502492.20	ENSG00000159210	ENST00000502492	SNF8	protein_coding	17	-	2319	383	773	1163	0	ACGTGGAGACCCGGGGTCCCGGCAGCCGGGCGGCCCGCGGGCCCAGGGTGGGGATGCACCGCCGCGGGGTGGGAGCTGGCGCCATCGCCAAGAAGAAACTTGCAGAGGCCAAGTATAAGGAGCGAGGGACGGTCTTGGCTGAGGACCAGCTAG	331	484	53	-100	384	in_CDS	ACG	51	ACG	-1	-5.36525	-3.41216	0.699346	0.689295	0.797528	0.465173	NA	2.24593	0.29601	NA	NA	0.352484	NA	NA	0.537821	NA	0.412872	0.380592	0.445153	-0.101765	0.962937	0	0.834771	0.183467	0.095074	NA	NA
ENST00000510283.19	ENSG00000008294	ENST00000510283	SPAG9	protein_coding	17	-	4949	218	3530	1201	1	ATGGCATTGTTTTTGTGGCAGCAAGCTGAATGA	104	137	115	82	219	out_CDS	ATG	NA	ATG	NA	-2.99133	NA	0.424242	0.541284	12.0394	1.11862	NA	NA	0.931339	NA	NA	1.33109	NA	NA	0.912877	NA	1.07348	1.02498	1.12199	-0.166146	0.910638	0	0.678063	0.340639	NA	NA	NA
ENST00000544884.9	ENSG00000007202	ENST00000544884	KIAA0100	protein_coding	17	-	6856	391	6275	190	0	ATGTGGCATTGTGCTTTGGAGAAGTGCGTATCAGAACGGACCTACAGAAAGTTTCTGACCTGTCTGCCCCATTCTCCCAGAGCGCTGGGGTGGATCAAAAGGAACTGTCCTTCAGCCCATCCTTATTGA	216	345	176	47	392	out_CDS	ATG	NA	ATG	NA	-7.19702	NA	0.503876	0.493606	NA	0.222539	NA	11.0422	0.387923	NA	NA	0.232351	NA	NA	0.240639	NA	0.270863	0.305231	0.236495	0.413696	0.707415	0	0.306964	0.109561	0.109568	0.127362	0.110228
ENST00000534871.5	ENSG00000178999	ENST00000534871	AURKB	protein_coding	17	-	1167	127	908	132	2	ATCTGGCCTGAGCACCCTGCCCCAGCGAGTCCTCCGGAAAGAGCCTGTCACCCCATCTGCACTTGTCCTCATGAGCCGCTCCAATGTCCAGCCCACAGCTGCCCCTGGCCAGAAGGTGATGGAGAATAG	58	187	70	-59	128	in_CDS	ATC	-1	ATC	-1	-6.45757	-3.75691	0.612403	0.629921	2.55001	0.279126	NA	NA	0.212867	NA	NA	0.747115	NA	4.46869	1.01558	NA	0.563673	0.245997	0.881348	-1.10941	0.451277	0	0.0978895	0.109561	0.109568	NA	NA
ENST00000539111.5	ENSG00000256525	ENST00000539111	POLG2	protein_coding	17	-	1564	68	1454	42	2	GTGTGCTCTTTAACTTCGGAGAGAGATGCGCTCTCGTGTAGCCGTCAGGGCCTGCCATAA	44	104	25	-35	69	in_CDS	GTG	-1	GTG	-1	-6.2899	-4.81139	0.55	0.514706	NA	3.24603	NA	NA	0.386998	NA	NA	0.9438	NA	NA	0.983542	NA	1.39009	1.81652	0.963671	0.587785	0.786596	0	0.411823	NA	NA	NA	0.288698
ENST00000571650.7	ENSG00000167703	ENST00000571650	SLC43A2	protein_coding	17	-	3261	307	1718	1236	2	CTGCGTTCCATGCTGGCCCCAGGCGATGTCAGTCCTGCTGCAGGCCAGGACTAG	53	107	255	201	308	out_CDS	CTG	-1	ATG	9	-6.07379	NA	0.648148	0.70684	NA	1.67	NA	NA	2.66967	NA	NA	0.671531	NA	22.7504	1.22116	NA	1.55809	2.16984	0.946343	0.399914	0.88188	0	0.596583	NA	NA	NA	0.112394
ENST00000573283.3	ENSG00000184009	ENST00000573283	ACTG1	protein_coding	17	-	2002	172	1124	706	0	GTGAGCGCCCCGCCCCGGGGCCTGAGCTGGACGTCGCAGGCCTGCGCCCCCCGACCCCGGCTGGCCCCGCTTCCAGCTGCCGAGGCCTCGTCGCGCCTTCCCCGGGAACAAAAGGCGGGGTCGCAATGGAAGAAGAGATCGCCGCGCTGGTCATTGACAATGGCTCCGGCATGTGCAAAGCTGGTTTTGCTGGGGACGACGCTCCCCGAGCCGTGTTTCCTTCCATCGTCGGGCGCCCCAGACACCAGGGCGTCATGGTGGGCATGGGCCAGAAGGACTCCTACGTGGGCGACGAGGCCCAGAGCAAGCGTGGCATCCTGA	48	369	125	-196	173	in_CDS	GTG	-1	GTG	159	-6.02773	-4.10243	0.685358	0.744186	4.03512	0.215126	NA	NA	0.33591	0.140641	NA	0.33147	NA	NA	0.41417	0.00515815	0.324169	0.275518	0.37282	-0.013826	0.993317	0	0.964107	0.146149	NA	NA	NA
ENST00000573584.27	ENSG00000108559	ENST00000573584	NUP88	protein_coding	17	-	2916	510	2222	184	1	AGGCTCTCCCCAGGTGCTAGATTTCCAGCAGCACCACCATTATGTTGA	234	282	277	229	511	out_CDS	AGG	39	AGG	-1	-7.19459	NA	0.520833	0.588235	NA	0.31766	NA	NA	0.447135	NA	NA	1.58963	NA	369.899	0.503316	NA	0.714436	0.382397	1.04648	-0.968624	0.523403	0	0.141505	NA	NA	NA	0.327951
ENST00000580168.16	ENSG00000198265	ENST00000580168	HELZ	protein_coding	17	-	6279	167	5828	284	0	ATTTTTGTCCCTGAGTCATGGAAGACAGAAGAGCTGAAAAGTCATGTGAACAAGCATGTGAATCACTTAAGAGGCAGGACTATGAAATGGCCCTCAAGCACTGCACAGAGGCCCTTCTTTCTCTTGGCCAGTACTCCATGGCAGACTTCACAGGGCCTTGTCCATTGGAAATAG	151	325	17	-157	168	in_CDS	ATT	99	ATT	81	-5.73825	-2.84152	0.471264	0.42515	5.51383	0.92591	NA	NA	1.43315	NA	NA	1.10912	NA	NA	1.07763	NA	1.13645	1.17953	1.09338	0.0676489	0.977193	0	0.891763	0.172389	NA	NA	NA
ENST00000582717.8	ENSG00000125447	ENST00000582717	GGA3	protein_coding	17	-	2255	258	1952	45	0	ATCCTTCCAACCGCCAGGAGGACTGGGAATACATAA	95	131	164	128	259	out_CDS	ATC	-1	ATC	-1	-6.20831	NA	0.5	0.565891	NA	0.653272	NA	NA	1.22073	NA	NA	1.55572	NA	NA	0.600592	NA	1.00758	0.936999	1.07815	-0.192583	0.941697	0	0.760363	NA	0.317507	NA	NA
ENST00000582717.10	ENSG00000125447	ENST00000582717	GGA3	protein_coding	17	-	2255	258	1952	45	0	AAGGGCCACAGATCGCCGTCCGACTGCTGGCCCACAAGATCCAGTCCCCACAGGAATGGGAGGCGCTCCAGGCCCTGA	164	242	95	17	259	out_CDS	AAG	-1	AAG	-1	-6.512	NA	0.653846	0.565891	NA	0.653272	NA	NA	1.22073	NA	NA	1.55572	NA	NA	0.600592	NA	1.00758	0.936999	1.07815	-0.192583	0.941697	0	0.760363	NA	NA	NA	0.219123
ENST00000591022.8	ENSG00000068137	ENST00000591022	PLEKHH3	protein_coding	17	-	2983	388	2378	217	0	CTGCCCCCCACAGGGCTGGACACTCCAACGGACACTACTTCCCAGCTCCGGACATTGCTCCCTCCTCTCCCGGGGCCCTGGACGCTTTTCCCCCTCCCCCCTCCGGGGGCCCAGACACTGAGCCCCCCTCAGCGTCTGGCTAGCGTCCCCTTGCACCCCAGCCCAGGACACTGCCTCCTCCCTGTCCTCTTCTCCCTTCTGCTCCTCCCACCTCATCTTTCCCCTGCTCGGGTCGGAGCCCCGCCAGTTCCTCCGACCCCCTACTGCTCGGCCGCGGCTGCCCGCGCCCCCATCCGCAGCTCCTCGCCCGGATGCCTCTCCCCGGGGGACTATGGTGGCTTCTCTGCTGCCGTCGAGGCTTCACTCTTCTGCACCGGGACTACGGGGACGGCGAGCTTA…	78	567	311	-178	389	in_CDS	CTG	-1	CTG	-1	-3.77659	-3.16969	0.693252	0.703608	1.92955	1.89266	NA	NA	1.6752	NA	3.92721	0.388097	NA	1.08098	0.397605	NA	1.08839	1.78393	0.392851	1.75548	0.0632242	1	0.00301155	0.0482841	NA	0.025816	0.0894174
ENST00000591713.5	ENSG00000175832	ENST00000591713	ETV4	protein_coding	17	-	1727	90	1451	186	2	TTGGGGCCCCGGCCGTGCGGCCGGAGGGAGCGGCCGGATGGAGCGGAGGATGAAAGCCGGATACTTGGACCAGCAAGTGCCCTACACCTTCAGCAGCAAATCGCCCGGAAATGGGAGCTTGCGCGAAGCGCTGATCGGCCCGCTGGGGAAGCTCATGGACCCGGGCTCCCTGCCGCCCCTCGACTCTGA	54	243	37	-152	91	in_CDS	TTG	-1	TTG	-1	-2.63508	-1.36822	0.677249	0.777778	NA	0.243044	NA	NA	0.47623	NA	NA	0.444557	NA	0.773574	0.0581363	NA	0.305492	0.359637	0.251347	0.660794	0.734099	0	0.338768	NA	NA	NA	0.101971
ENST00000602720.17	ENSG00000167881	ENST00000602720	SRP68	protein_coding	17	-	2037	239	863	935	0	AAGAAACTAAGGAGCGCCTGTTTGAATCAATGCTCAGCGAGTGTCGGGACGCCATCCAGGTGGTTCGGGAGGAGCTCAAGCCAGATCAGAAACAGAGAGATTATATCCTTGAAGGAGAGCCAGGGAAGGTGTCTAATCTTCAATACTTGCATAGCTACCTGA	211	373	29	-133	240	in_CDS	AAG	117	AAG	-1	-8.05456	-3.34555	0.487654	0.456067	NA	0.775635	NA	NA	0.41125	NA	NA	0.687528	NA	NA	0.788552	NA	0.665741	0.593442	0.73804	-0.257559	0.86306	0	0.55156	NA	NA	NA	0.0621672
ENST00000607838.2	ENSG00000182473	ENST00000607838	EXOC7	protein_coding	17	-	3353	126	1967	1260	0	AGGCATCCGCTCGACGGCGGGAGATTGAGGACAAGCTGA	20	59	107	68	127	out_CDS	AGG	18	ATG	NA	-6.87464	NA	0.615385	0.587302	NA	0.702819	NA	NA	0.688131	NA	NA	0.955497	NA	NA	0.858526	NA	0.801243	0.695475	0.907011	-0.348244	0.76337	0	0.377362	NA	NA	NA	0.432647
ENST00000607838.5	ENSG00000182473	ENST00000607838	EXOC7	protein_coding	17	-	3353	126	1967	1260	0	AGGAGACTCTGTCCTTCATCCGAGACAGCCTGGAGAAGAGCGACCAGCTCACTAAGAACATGGTGTCTATCTTATCATCCTTTGAGAGCCGCCTTATGA	68	167	59	-40	127	in_CDS	AGG	66	AGG	-1	-6.891	-2.12493	0.494949	0.587302	NA	0.702819	NA	NA	0.688131	NA	NA	0.955497	NA	NA	0.858526	NA	0.801243	0.695475	0.907011	-0.348244	0.76337	0	0.377362	0.155212	NA	NA	NA
ENST00000610930.35	ENSG00000278259	ENST00000610930	MYO19	protein_coding	17	-	3271	462	2309	500	1	TTGGAACCATACCCCAGCCCATGGTCCCATGACTAG	366	402	97	61	463	out_CDS	TTG	-1	TTG	-1	-6.77508	NA	0.555556	0.588745	NA	0.160183	NA	NA	0.647799	NA	NA	1.29786	NA	2.54005	0.399607	NA	0.626362	0.403991	0.848733	-0.745143	0.64154	0	0.235929	NA	NA	NA	0.448583
ENST00000612501.4	ENSG00000108819	ENST00000612501	PPP1R9B	protein_coding	17	-	4167	117	2450	1600	0	GTGGTCCCGACTTGGCCAGCCGCCTGTTGA	41	71	77	47	118	out_CDS	GTG	-1	GTG	-1	-3.31809	NA	0.666667	0.692308	NA	0.374984	0.457654	2.97869	0.976035	NA	NA	0.432175	0.93976	NA	0.589363	0.285507	0.593139	0.67551	0.510769	0.397425	0.798158	0	0.430079	NA	0.318806	NA	NA
ENST00000614428.10	ENSG00000278540	ENST00000614428	ACACA	protein_coding	17	-	9554	191	7037	2326	2	AAGAGCTCATTTTGGAGGAATAATGGATGA	170	200	22	-8	192	in_CDS	AAG	-1	AAG	-1	-7.09236	-4.81835	0.366667	0.586387	12.6677	0.445031	NA	NA	0.555069	1.16704	NA	0.559469	NA	NA	0.270747	NA	0.457579	0.50005	0.415108	0.316156	0.836332	0	0.501808	0.433517	NA	NA	NA
ENST00000614789.19	ENSG00000278540	ENST00000614789	ACACA	protein_coding	17	-	662	536	125	1	2	ATAATGGATGAACCATCTCCCTTGGCCCAACCTCTGGAGCTGAACCAGCACTCTCGATTCATAATAGGTTCTGTGTCTGAAGATAACTCAGAGGATGAGATCAGCAACCTGGTGAAGTTGGACCTACTGGAGGAGAAGGAGGGCTCCTTGTCACCTGCTTCTGTTGGCTCAGATACACTCTCTGATTTGGGGATCTCTAGCCTACAGGATGGCTTGGCCTTGCACATAAGACTTTGA	189	426	348	111	537	out_CDS	ATA	-1	ATG	3	4.6043	NA	0.489451	0.51306	12.6677	0.445031	NA	NA	0.555069	1.16704	NA	0.559469	NA	NA	0.270747	NA	0.457579	0.50005	0.415108	0.316156	0.836332	0	0.501808	0.00382887	NA	0.0530064	0.0532187
ENST00000617874.15	ENSG00000167085	ENST00000617874	PHB	protein_coding	17	-	1908	146	815	947	2	GTGCGTGTGAGAGGGTCCAGCAGAAGGAAACATGGCTGCCAAAGTGTTTGA	116	167	31	-20	147	in_CDS	GTG	87	GTG	-1	-5.72256	-4.15479	0.529412	0.582192	NA	0.448698	NA	NA	0.339378	1.07813	NA	0.264755	NA	0.122754	0.448749	NA	0.375395	0.394038	0.356752	0.3054	0.832805	0	0.489895	0.297128	NA	NA	NA
ENST00000619039.34	ENSG00000276293	ENST00000619039	PIP4K2B	protein_coding	17	-	5734	481	1247	4006	2	TTGTGCGCTGTCTCCGCCGCCCCCCTCTTTCGCCGCCGCCGCCGCCGCCCCGGGCATGTCGTCCAACTGCACCAGCACCACGGCGGTGGCGGTGGCGCCGCTCAGCGCCAGCAAGACCAAGACCAAGAAGAAGCATTTCGTGTGCCAGAAAGTGAAGCTATTCCGGGCCAGCGAGCCGATCCTCAGCGTCCTGATGTGGGGGGTGAACCACACGATCAATGA	427	649	55	-167	482	in_CDS	TTG	-1	TTG	-1	0.360973	-0.291103	0.653153	0.806653	1.07493	0.424615	NA	2.00263	1.62906	NA	NA	0.674373	NA	3.72037	0.935939	NA	0.915997	1.02684	0.805156	0.307973	0.883204	0	0.600042	NA	NA	NA	0.251423
ENST00000620225.4	ENSG00000277258	ENST00000620225	PCGF2	protein_coding	17	-	2604	243	1031	1330	0	ATTTGGCGTCTCCCTCGACCACCACCTCTTTGTGCAGCAGCCCCCGGGCAGACCCTGTTCCGAGGGCAACGCTCCCCAGTCCCCCCACCCCCGACCCCGGAATCATGCATCGGACTACACGGATCAAAATCACAGAGCTGA	140	281	104	-37	244	in_CDS	ATT	-1	ATT	-1	-3.43181	-3.63652	0.624113	0.720165	NA	0.208047	NA	NA	1.05017	NA	4.75252	0.849551	1.4004	NA	0.304018	0.824564	0.602945	0.629106	0.576785	0.0916814	0.973825	0	0.88256	NA	NA	0.104725	NA
ENST00000009589.8	ENSG00000008988	ENST00000009589	RPS20	protein_coding	8	-	626	123	356	147	0	CTGTTCGCTCTCGCCGAGGAACAAGTCGGTCAGGAAGCCCGCGCGCAACAGCCATGGCTTTTAAGGATACCGGAAAAACACCCGTGGAGCCGGAGGTGGCAATTCACCGAATTCGAATCACCCTAA	71	197	53	-73	124	in_CDS	CTG	-1	CTG	-1	-6.49505	-3.48279	0.563492	0.609756	0.362094	0.079919	NA	0.228812	0.056979	NA	0.11986	0.180219	NA	0.143618	0.119117	NA	0.109058	0.068449	0.149668	-0.462164	0.69857	0	0.294605	0.344313	0.145495	0.241189	0.227879
ENST00000618656.8	ENSG00000008988	ENST00000618656	RPS20	protein_coding	8	-	627	198	425	4	2	AAGTCCCACCCCTTTCTTTTTGAGGAAGACGCGGTCGTAAGGGCTGAGGATTTTTGGTCCGCACGCTCCTGCTCCTGA	61	139	138	60	199	out_CDS	AAG	-1	AAG	-1	-6.07785	NA	0.551282	0.585859	0.362094	0.079919	NA	0.228812	0.056979	NA	0.11986	0.180219	NA	0.143618	0.119117	NA	0.109058	0.068449	0.149668	-0.462164	0.69857	0	0.294605	0.194513	0.213974	0.218262	0.219744
ENST00000025008.16	ENSG00000023287	ENST00000025008	RB1CC1	protein_coding	8	-	6635	524	4781	1330	1	GTGCCGAATGGGCGGTTGGTAACCGCTGCCGAGGACTAG	248	287	277	238	525	out_CDS	GTG	-1	GTG	-1	-4.524	NA	0.641026	0.620229	NA	0.753129	NA	7.83207	0.858156	NA	NA	1.73974	NA	NA	1.46558	NA	1.20415	0.805642	1.60266	-0.92874	0.371156	0	0.0642848	NA	0.432647	NA	NA
ENST00000038176.8	ENSG00000035681	ENST00000038176	NSMAF	protein_coding	8	-	3569	213	2750	606	2	CTGCGCCCGCCCGCGCCTACCCTCCATGGCGTTTATCCGGAAGAAGCAGCAGGAGCAGCAGCTGCAGCTCTACTCCAAGGAGAGATTTTCCTTGCTGCTGCTTAA	189	294	25	-80	214	in_CDS	CTG	-1	CTG	-1	-4.222	-2.7431	0.590476	0.812207	NA	0.434265	NA	NA	0.680762	NA	NA	0.655572	NA	NA	0.623005	NA	0.598401	0.557514	0.639289	-0.0692491	0.981282	0	0.914483	NA	NA	NA	0.132689
ENST00000220809.15	ENSG00000104368	ENST00000220809	PLAT	protein_coding	8	-	2706	257	1685	764	0	AGGGCTGGAGAGAAAACCTCTGCGAGGAAAGGGAAGGAGCAAGCCGTGAATTTAAGGGACGCTGTGAAGCAATCATGGATGCAATGA	184	271	74	-13	258	in_CDS	AGG	135	AGG	78	-6.1665	-6.55225	0.505747	0.595331	NA	3.02071	NA	NA	4.31664	NA	0.557867	0.868151	1.86953	0.502549	0.924115	NA	2.2824	3.66868	0.896133	1.80151	0.000698818	1	8.72761e-06	NA	NA	0.117964	0.117595
ENST00000352041.13	ENSG00000104368	ENST00000352041	PLAT	protein_coding	8	-	2516	209	1547	760	1	CTGCGAGGAAAGGGAAGGAGCAAGCCGTGA	155	185	55	25	210	out_CDS	CTG	156	CTG	-1	-7.56318	NA	0.6	0.607656	NA	3.02071	NA	NA	4.31664	NA	0.557867	0.868151	1.86953	0.502549	0.924115	NA	2.2824	3.66868	0.896133	1.80151	0.000698818	1	8.72761e-06	NA	NA	NA	0.30965
ENST00000221138.12	ENSG00000104695	ENST00000221138	PPP2CB	protein_coding	8	-	2006	451	926	629	2	AGGCTGCGCGCTCGGAGCCGCCTGCTGGGCTTGGGCGGGGCGCGGGGCCCGCGGCCGCCCTACCCGGCTCAGTCCTCCCCCTGTGGGACCTGGCGACGGCGGCGGAGGGAGAGGGGAGCGGCGCCCGGGCCGGGGCCGGGGGCGGGTGGGGAGGGGGGAGGGCGGCGGCCGGGCTGGGGCTCGGGATCCGCATCGGGATCGGGCCGCCATGGACGACAAGGCGTTCACCAAGGAGCTGGACCAGTGGGTCGAGCAGCTGAACGAGTGTAA	244	514	208	-62	452	in_CDS	AGG	-1	AGG	-1	-5.05097	-4.71569	0.774074	0.782705	1.28569	0.901638	NA	2.34943	1.0053	NA	NA	0.659784	NA	0.122948	0.673667	NA	0.810098	0.953472	0.666725	0.471119	0.734502	0	0.339482	0.160164	0.0404958	NA	0.0500654
ENST00000254250.19	ENSG00000131931	ENST00000254250	THAP1	protein_coding	8	-	2161	231	638	1292	2	CTGAGAACAGCTTCCCCTGCCTTCTGCGGCGGCAGAAGTGAAGTGCCTGAGGACCGGAAGGATGGTGCAGTCCTGCTCCGCCTACGGCTGCAAGAACCGCTACGACAAGGACAAGCCCGTTTCTTTCCACAAGTTTCCTCTTACTCGACCCAGTCTTTGTAA	171	333	61	-101	232	in_CDS	CTG	147	CTG	-1	-6.49851	-3.94578	0.561728	0.580087	4.01486	7.33952	NA	NA	2.37335	NA	NA	0.928057	NA	2.83767	2.27447	NA	3.22885	4.85643	1.60126	0.595408	0.800437	0	0.43819	0.164909	NA	NA	0.0705705
ENST00000256255.12	ENSG00000133872	ENST00000256255	SARAF	protein_coding	8	-	2154	258	1016	880	2	CTGCAGTCGGGCCGTTCCTTCGCCGCCGCCAGGGGTAGCGGTGTAGCTGCGCAGCGTCGCGCGCGCTACCGCACCCAGGTTCGGCCCGTAGGCGTCTGGCAGCCCGGCGCCATCTTCATCGAGCGCCATGGCCGCAGCCTGCGGGCCGGGAGCGGCCGGGTACTGCTTGCTCCTCGGCTTGCATTTGTTTCTGCTGACCGCGGGCCCTGCCCTGGGCTGGAACGACCCTGA	132	363	127	-104	259	in_CDS	CTG	-1	CTG	-1	-7.36104	-6.55713	0.714286	0.744186	3.5288	1.30563	NA	2.72153	2.01529	NA	NA	1.2664	NA	0.222915	1.196	0.393771	1.44583	1.66046	1.2312	0.419115	0.732491	0	0.334238	0.128082	0.109346	NA	NA
ENST00000545648.13	ENSG00000133872	ENST00000545648	SARAF	protein_coding	8	-	1976	596	500	880	0	AGGGGTAGCGGTGTAGCTGCGCAGCGTCGCGCGCGCTACCGCACCCAGGTTCGGCCCGTAGGCGTCTGGCAGCCCGGCGCCATCTTCATCGAGCGCCATGGCCGCAGCCTGCGGGCCGGGAGCGGCCGGGTACTGCTTGCTCCTCGGCTTGCATTTGTTTCTGCTGACCGCGGGCCCTGCCCTGGGCTGGAACGACCCTGTGGGAATGTAAGACGGACTTAG	163	385	434	212	597	out_CDS	AGG	-1	AGG	-1	-7.54741	NA	0.684685	0.610738	3.5288	1.30563	NA	2.72153	2.01529	NA	NA	1.2664	NA	0.222915	1.196	0.393771	1.44583	1.66046	1.2312	0.419115	0.732491	0	0.334238	0.111644	0.106581	0.0570839	0.235173
ENST00000545648.30	ENSG00000133872	ENST00000545648	SARAF	protein_coding	8	-	1976	596	500	880	1	ATACAAATTTGGAAAAACTGTGGTGAGCTGTGA	392	425	205	172	597	out_CDS	ATA	-1	ATA	-1	-7.341	NA	0.363636	0.610738	3.5288	1.30563	NA	2.72153	2.01529	NA	NA	1.2664	NA	0.222915	1.196	0.393771	1.44583	1.66046	1.2312	0.419115	0.732491	0	0.334238	0.134552	NA	NA	0.445432
ENST00000545648.32	ENSG00000133872	ENST00000545648	SARAF	protein_coding	8	-	1976	596	500	880	0	ATGAGTCCTCTGAAGACCAGTATGTACTAA	430	460	167	137	597	out_CDS	ATG	NA	ATG	NA	-6.28509	NA	0.4	0.610738	3.5288	1.30563	NA	2.72153	2.01529	NA	NA	1.2664	NA	0.222915	1.196	0.393771	1.44583	1.66046	1.2312	0.419115	0.732491	0	0.334238	0.290632	NA	NA	0.376048
ENST00000545648.33	ENSG00000133872	ENST00000545648	SARAF	protein_coding	8	-	1976	596	500	880	0	ATTATACAGAACTTGGCCTGCAGAAACTGA	490	520	107	77	597	out_CDS	ATT	39	ATT	-1	-7.08155	NA	0.4	0.610738	3.5288	1.30563	NA	2.72153	2.01529	NA	NA	1.2664	NA	0.222915	1.196	0.393771	1.44583	1.66046	1.2312	0.419115	0.732491	0	0.334238	NA	NA	0.398948	0.269104
ENST00000545648.34	ENSG00000133872	ENST00000545648	SARAF	protein_coding	8	-	1976	596	500	880	0	CTGGAAAGCAGCACGGCTTTGCCTCTTTCTCTGATTATTATTATAAGTGGTCCTCGGCGGATTCCTGTAACATGA	526	601	71	-4	597	in_CDS	CTG	75	CTG	-1	-7.52038	-4.40291	0.453333	0.610738	3.5288	1.30563	NA	2.72153	2.01529	NA	NA	1.2664	NA	0.222915	1.196	0.393771	1.44583	1.66046	1.2312	0.419115	0.732491	0	0.334238	0.211234	NA	0.0595009	0.248009
ENST00000259512.10	ENSG00000136986	ENST00000259512	DERL1	protein_coding	8	-	3340	301	752	2287	1	AAGGCTGCCTCGCTGGTCCGAATTCGGTGGCGCCACGTCCGCCCGTCTCCGCCTTCTGCATCGCGGCTTCGGCGGCTTCCACCTAGACACCTAACAGTCGCGGAGCCGGCCGCGTCGTGA	124	244	178	58	302	out_CDS	AAG	-1	AAG	-1	-3.18507	NA	0.683333	0.681063	1.18193	2.11354	NA	3.62413	1.89883	NA	NA	2.73891	NA	7.29753	1.73959	NA	2.12272	2.00618	2.23925	-0.222593	0.913963	0	0.691959	0.0579351	0.0908301	NA	0.0827622
ENST00000262109.1	ENSG00000104714	ENST00000262109	ERICH1	protein_coding	8	-	1813	78	1328	407	2	AAGGCACGGCGCTCAGCTCAGGACCGCGCGCCGTGGTCTGAGGTCCGCGGCAGGGTCCCGCATGGCGGCGCACAGGAAGCACGTGTTTGTGGAGAAGGTGCTGCAGAGACTTTTTCCTCCTGTTCCAAGTGGCCAAGGAAAGAGGGAACCCCAGACGCTGGCCGTCCAAAATCCACCAAAGAAAGTGACCTCTGA	18	213	61	-134	79	in_CDS	AAG	-1	AAG	-1	-7.04583	-5.69918	0.610256	0.75641	NA	1.49804	NA	NA	0.238101	NA	NA	1.2351	NA	NA	0.963671	NA	0.983728	0.868069	1.09939	-0.230038	0.941697	0	0.760478	NA	0.132516	NA	NA
ENST00000262213.5	ENSG00000067167	ENST00000262213	TRAM1	protein_coding	8	-	2785	170	1121	1494	0	GTGAGGAGCAGCCAGCGGGAGGCGGCGGCGAGTCGGTGA	73	112	98	59	171	out_CDS	GTG	39	GTG	-1	-3.20936	NA	0.74359	0.764706	1.79837	2.07704	NA	1.36638	1.72176	NA	NA	1.1284	NA	0.510729	1.84164	NA	1.69221	1.8994	1.48502	0.267946	0.86601	0	0.557553	NA	0.0672759	NA	NA
ENST00000262213.8	ENSG00000067167	ENST00000262213	TRAM1	protein_coding	8	-	2785	170	1121	1494	2	CTGGGAAGAGCAGAACCGGGGCGGAGCACCTGCAGGCGCGGGCGGCGGCCCCACCATGGCGATTCGCAAGAAAAGCACCAAGAGCCCCCCAGTGCTGAGCCACGAATTCGTCCTGCAGAATCACGCGGACATCGTCTCCTGTGTGGCGATGGTCTTCCTGCTGGGGCTCATGTTTGA	116	293	55	-122	171	in_CDS	CTG	84	CTG	-1	-4.85392	-2.35683	0.632768	0.764706	1.79837	2.07704	NA	1.36638	1.72176	NA	NA	1.1284	NA	0.510729	1.84164	NA	1.69221	1.8994	1.48502	0.267946	0.86601	0	0.557553	0.0181915	NA	NA	0.211249
ENST00000262584.19	ENSG00000161016	ENST00000262584	RPL8	protein_coding	8	-	1041	233	770	38	2	AGGCCGCTCGCTGACGCCGTGTTTCCTCTTTCGGCCGCGCTGGTGAACAGGACCCGTCGCCATGGGCCGTGTGATCCGTGGACAGAGGAAGGGCGCCGGGTCTGTGTTCCGCGCGCACGTGAAGCACCGTAA	173	305	61	-71	234	in_CDS	AGG	-1	AGG	-1	-5.75167	-4.12181	0.666667	0.733906	1.75787	0.202334	NA	5.48722	0.137917	NA	1.40653	0.0977625	NA	1.26177	0.142146	NA	0.14504	0.170125	0.119954	1.37002	0.000994475	1	1.31903e-05	0.386493	0.242937	NA	0.284878
ENST00000394920.9	ENSG00000161016	ENST00000394920	RPL8	protein_coding	8	-	965	156	770	39	2	CTGAGAGGATGCCGGTGCGGGCGCCCGCGGAGAGGGACCCGTCGCCATGGGCCGTGTGATCCGTGGACAGAGGAAGGGCGCCGGGTCTGTGTTCCGCGCGCACGTGAAGCACCGTAA	111	228	46	-71	157	in_CDS	CTG	-1	CTG	-1	-6.38353	-3.82408	0.700855	0.705128	1.75787	0.202334	NA	5.48722	0.137917	NA	1.40653	0.0977625	NA	1.26177	0.142146	NA	0.14504	0.170125	0.119954	1.37002	0.000994475	1	1.31903e-05	0.324785	0.323844	0.0971067	NA
ENST00000262644.2	ENSG00000104331	ENST00000262644	IMPAD1	protein_coding	8	-	7199	259	1076	5864	2	AAGAACCTAGAGCGCGCTGCCTGGCGAGTCAGGCGCGCGGGGCGGCGTTGGTGGTCTTCGCGGCGCAACTCGGCCTTTCCTGGGAGGGAGTGA	26	119	234	141	260	out_CDS	AAG	-1	AAG	-1	-7.48216	NA	0.688172	0.787645	35.4677	1.89299	NA	37.3043	1.30088	0.356672	NA	3.07785	NA	2.55285	2.38993	NA	2.16541	1.59693	2.73389	-0.758217	0.567115	0	0.172101	0.104348	0.0826717	NA	NA
ENST00000265713.34	ENSG00000083168	ENST00000265713	KAT6A	protein_coding	8	-	9153	412	6011	2730	2	ATGGTTAACTGGTTCCCAGCCTCCGAGAATCTTGTTTTCCATGGTGTAAAACTTACTCAGCATCAGGATAAGGGATAA	305	383	108	30	413	out_CDS	ATG	NA	ATG	NA	-0.587407	NA	0.423077	0.470874	5.21109	0.535161	NA	2.94257	0.435045	NA	NA	0.533769	NA	7.74398	0.347726	NA	0.462925	0.485103	0.440747	0.162658	0.93432	0	0.744272	0.0147395	NA	NA	0.25314
ENST00000396930.35	ENSG00000083168	ENST00000396930	KAT6A	protein_coding	8	-	9285	544	6011	2730	1	AAGACATTTCAATCAACAGGTTGTTTTGGTTTCTATAGTACAATTGGGGTGGCATTCTGTTTTGTGAAAGGAGGAAGGACTTAG	334	418	211	127	545	out_CDS	AAG	78	AAG	-1	-6.09017	NA	0.380952	0.461397	5.21109	0.535161	NA	2.94257	0.435045	NA	NA	0.533769	NA	7.74398	0.347726	NA	0.462925	0.485103	0.440747	0.162658	0.93432	0	0.744272	0.195287	NA	NA	NA
ENST00000276297.13	ENSG00000164741	ENST00000276297	DLC1	protein_coding	8	-	7447	410	4583	2454	1	ACGAAATGGGAACTTAGATTTTGGAGAAACTAA	179	212	232	199	411	out_CDS	ACG	-1	ACG	-1	-6.06117	NA	0.333333	0.453659	NA	1.25491	NA	NA	1.32572	NA	NA	1.35718	NA	11.9736	0.808282	NA	1.18652	1.29032	1.08273	0.135699	0.957022	0	0.8176	NA	NA	NA	0.413033
ENST00000520226.17	ENSG00000164741	ENST00000520226	DLC1	protein_coding	8	-	3556	284	3050	222	0	ATTTCCTGTTCCCCATCGATATTTCCTTGGTCAAGAGAGAGCATGATTTTTTGGACAGAGATGCCATTGAGGCTCTATGCAGGCGTCTAA	172	262	113	23	285	out_CDS	ATT	6	ATG	NA	-7.03587	NA	0.444444	0.461268	NA	1.25491	NA	NA	1.32572	NA	NA	1.35718	NA	11.9736	0.808282	NA	1.18652	1.29032	1.08273	0.135699	0.957022	0	0.8176	NA	0.0269083	NA	0.317558
ENST00000276431.12	ENSG00000120889	ENST00000276431	TNFRSF10B	protein_coding	8	-	4146	285	1319	2542	0	ATTGGATCTGATTCGCCCCGCCCCGAATGA	74	104	212	182	286	out_CDS	ATT	-1	ATT	-1	-7.55818	NA	0.566667	0.57193	3.30344	2.88072	NA	7.69965	1.58657	NA	2.44493	0.770359	NA	0.443334	0.747016	0.0181472	1.49617	2.23365	0.758687	1.34155	0.0647626	1	0.00314753	NA	0.255424	NA	NA
ENST00000347739.9	ENSG00000120889	ENST00000347739	TNFRSF10B	protein_coding	8	-	1723	127	1232	364	2	CTGAGAGACTATAAGAGCGTTCCCTACCGCCATGGAACAACGGGGACAGAACGCCCCGGCCGCTTCGGGGGCCCGGAAAAGGCACGGCCCAGGACCCAGGGAGGCGCGGGGAGCCAGGCCTGGGCCCCGGGTCCCCAAGACCCTTGTGCTCGTTGTCGCCGCGGTCCTGCTGTTGGTCTCAGCTGA	97	283	31	-155	128	in_CDS	CTG	36	CTG	-1	-2.23346	-3.51625	0.682796	0.566929	3.30344	2.88072	NA	7.69965	1.58657	NA	2.44493	0.770359	NA	0.443334	0.747016	0.0181472	1.49617	2.23365	0.758687	1.34155	0.0647626	1	0.00314753	0.089788	NA	NA	0.138626
ENST00000276569.19	ENSG00000104442	ENST00000276569	ARMC1	protein_coding	8	-	3032	245	845	1942	2	ATTCATGTGCATGGCATAGAAGATGAATTCTTCCACTTCCACCATGAGTGA	224	275	22	-29	246	in_CDS	ATT	54	ATT	-1	-4.99144	-3.75331	0.411765	0.604082	NA	0.981546	NA	NA	1.96339	NA	76.5029	1.18748	NA	4.15562	2.16599	NA	1.5746	1.47247	1.67673	-0.0765181	0.981426	0	0.91505	NA	NA	0.181806	0.173892
ENST00000458464.24	ENSG00000104442	ENST00000458464	ARMC1	protein_coding	8	-	2849	371	539	1939	0	ATGAGTGAAGAGCCTGACGCTCTATCGGTAGTTAACCAGTTACGGGATCTAGCAGCAGATCCGTTAAACAGAAGAGCCATCGTCCAGGATCAGGGATGTCTGCCTGGCCTTATTTTATTTATGGACCATCCCAACCCTCCAGTCGTCCACTCCGCTTTGCTTGCTCTTCGATACTTGGCAGAATGCCGTGCAAACAGAGAAAAGATGAAAGGAGAACTGGGTATGATGTTGAGCTTACAAAATGTTATACAGAATCTCGGAGAAATCTATGTGAAGAGGCTTTGTTAA	277	565	95	-193	372	in_CDS	ATG	NA	ATG	NA	4.28864	-2.69822	0.454861	0.563342	NA	0.981546	NA	NA	1.96339	NA	76.5029	1.18748	NA	4.15562	2.16599	NA	1.5746	1.47247	1.67673	-0.0765181	0.981426	0	0.91505	NA	0.0428171	0.0428196	NA
ENST00000287025.4	ENSG00000156469	ENST00000287025	MTERF3	protein_coding	8	-	1409	99	1250	60	2	AAGCAGGCCTCGCCACAGACTAAGAAAAATGGCTTTGTCAGCCCAACAGATACCCAGATGGTTTAA	72	138	28	-38	100	in_CDS	AAG	-1	AAG	57	-6.3657	-4.48897	0.469697	0.717172	NA	1.0545	NA	NA	0.392215	NA	NA	1.61484	NA	NA	3.16805	NA	1.5574	0.723358	2.39145	-1.08077	0.517271	0	0.136584	NA	NA	NA	0.286562
ENST00000287038.11	ENSG00000156482	ENST00000287038	RPL30	protein_coding	8	-	543	115	344	84	2	TTGGGGGCCGTCCCGCTCCTAAGGCAGGAAGATGGTGGCCGCAAAGAAGACGAAAAAGTCGCTGGAGTCGATCAACTCTAG	85	166	31	-50	116	in_CDS	TTG	-1	TTG	-1	-3.43821	-1.85485	0.567901	0.591304	NA	0.485626	NA	NA	0.456587	NA	NA	0.427099	NA	NA	0.406802	NA	0.444028	0.471106	0.41695	0.748689	0.218639	0	0.0218712	0.308672	NA	NA	0.436758
ENST00000292562.15	ENSG00000198169	ENST00000292562	ZNF251	protein_coding	8	-	2807	276	2012	519	2	CTGTCTTCTCTTGGAAACCACAGCAGCCCATGCACACAGAATGGCAGCCACATTCCAGCTTCCAGGGCACCAGGAGATGCCGCTGACCTTCCAGGATGTGGCCGTGTACTTCTCTCAGGCGGAGGGGCGGCAGCTGGGCCCCCAGCAGCGGGCGCTCTACCGGGATGTGATGCTGGAGAACTATGGGAACGTGGCCTCTCTGGGATTCCCTGTCCCTAA	237	456	40	-179	277	in_CDS	CTG	-1	CTG	-1	-6.79276	-5.0051	0.611872	0.684783	NA	0.474219	NA	5.73075	0.409401	NA	NA	0.404567	NA	NA	0.830257	NA	0.529611	0.44181	0.617412	-0.224216	0.943409	0	0.765468	NA	0.112601	NA	NA
ENST00000292579.11	ENSG00000196150	ENST00000292579	ZNF250	protein_coding	8	-	6364	117	1679	4568	2	ATCCTCGGAGTCCCCAGGAGACCAGGTGATGGCAGCAGCCAGACTCCTGCCAGTGCCGGCAGGACCCCAGCCCCTGTCGTTCCAGGCCAAGCTGACCTTCGAGGATGTGGCTGTGCTCCTCTCCCAGGATGA	90	222	28	-104	118	in_CDS	ATC	-1	ATC	-1	-7.8274	-4.75588	0.643939	0.623932	NA	0.471812	NA	NA	1.90841	5.1591	NA	0.286434	NA	5.80334	1.07651	NA	0.935791	1.19011	0.68147	0.449224	0.860557	0	0.546378	NA	NA	NA	0.170235
ENST00000297338.13	ENSG00000164754	ENST00000297338	RAD21	protein_coding	8	-	3749	288	1892	1569	2	CTGTGGCGGCGGCGGGAGCTGCTCGGAAGCTACACCTCGCAAGGGCTCCCCCCTTTCCCCACCCCCTCCCCCGACCCTTTTCCCCTCCCCGGGCCACCCAGCCCGCCCAACTCCCAGCGGAGAGCAAGGTTTTCTTCTGTTTTCATAGCCAGCCAGAACAATGTTCTACGCACATTTTGTTCTCAGTAA	129	318	160	-29	289	in_CDS	CTG	-1	CTG	-1	-4.7797	-4.05012	0.613757	0.618056	NA	0.916546	NA	0.795201	1.30826	NA	NA	1.30149	NA	9.68531	2.24004	NA	1.44159	1.1124	1.77077	-0.579601	0.489838	0	0.119555	NA	0.0789507	NA	0.138517
ENST00000297857.26	ENSG00000165156	ENST00000297857	ZHX1	protein_coding	8	-	5200	705	2618	1877	2	AAGACAGACTGCTGCTTTGGACCTGTTGGTAATGATGGCCTGAGCTAA	370	418	336	288	706	out_CDS	AAG	147	AAG	-1	-6.04753	NA	0.479167	0.570213	NA	1.60656	NA	NA	0.621506	NA	NA	1.70694	NA	5.80373	0.822319	NA	1.18933	1.11404	1.26463	NA	NA	NA	NA	NA	NA	NA	0.337199
ENST00000622816.20	ENSG00000259305	ENST00000622816	ZHX1	protein_coding	8	-	1524	364	875	285	0	AGGAGAAGACAGACTGCTGCTTTGGACCTGTTGGTAATGATGGCCTGA	270	318	95	47	365	out_CDS	AGG	48	AGG	36	5.51771	NA	0.5	0.656593	NA	1.60656	NA	NA	0.621506	NA	NA	1.70694	NA	5.80373	0.822319	NA	1.18933	1.11404	1.26463	NA	NA	NA	NA	NA	NA	NA	0.176755
ENST00000301905.41	ENSG00000168078	ENST00000301905	PBK	protein_coding	8	-	2118	464	965	689	2	GTGAGACTCTGGACTGAGAGTGGCTTTCACAATGGAAGGGATCAGTAA	434	482	31	-17	465	in_CDS	GTG	114	GTG	-1	-6.36694	-6.86082	0.479167	0.594828	NA	1.32462	NA	NA	0.447035	1.64428	NA	3.45799	NA	NA	4.25457	NA	2.37105	0.885828	3.85628	-1.46304	0.206921	0	0.0196724	0.390984	NA	NA	NA
ENST00000306185.30	ENSG00000172172	ENST00000306185	MRPL13	protein_coding	8	-	1086	292	533	261	2	CTGCTAGTAGAGGAATATGTCGAGTTTCTCTAG	277	310	16	-17	293	in_CDS	CTG	-1	CTG	-1	-7.68717	-5.40056	0.424242	0.517123	4.21159	1.5451	NA	NA	2.67929	NA	NA	1.19777	NA	5.88752	4.28466	NA	2.42671	2.1122	2.74122	-0.23115	0.923454	0	0.71864	0.444435	NA	NA	0.452618
ENST00000306306.16	ENSG00000168476	ENST00000306306	REEP4	protein_coding	8	-	1710	469	770	471	0	GTGGGAGCTGTAACTGCCCCGGCCGCGGGGCGCGCCCGCTCCCAAGTCGGCTTCCTCCCCGCCGGGGCCGCTTTGCCTCGGGTCTCCCCATTCTCCAGGTCCCCTGAACTGCACAGTCGGAGGCCGTGGGCGGCGGGCTCTGCCTCCGCCGAGGGACAGCCGGATCGCCCCTCTGCTTCCCGCAACTGCCCTGATCACCCCCCGTCCCAGCCCTTGAGTGAACGTCCTTCTGAGCGGCTTCCTGGGGTCCTCCCCACGTCCCAAAGGCCGGCAAGATGGTGTCCTGGATGA	195	486	275	-16	470	in_CDS	GTG	-1	GTG	-1	-6.34223	-5.99963	0.701031	0.710021	1.1671	1.9025	NA	1.56255	2.54466	NA	NA	2.28206	NA	NA	3.98263	NA	2.67796	2.22358	3.13235	-0.41572	0.826761	0	0.482177	0.0531546	0.0812893	NA	NA
ENST00000310421.7	ENSG00000175073	ENST00000310421	VCPIP1	protein_coding	8	-	9942	259	3665	6018	1	ACGTTCGGGGCAACGGCTACGGCAGTGGAGAAGTAA	49	85	211	175	260	out_CDS	ACG	-1	ACG	-1	0.351615	NA	0.583333	0.621622	NA	1.1959	NA	NA	1.73867	NA	NA	0.875103	NA	8.74167	1.63233	NA	1.3605	1.46728	1.25372	0.184758	0.949789	0	0.792931	NA	NA	NA	0.400721
ENST00000311212.1	ENSG00000120963	ENST00000311212	ZNF706	protein_coding	8	-	2615	184	227	2204	2	GTGCGAGGCTGTTGTGCTCCCGGCTCTCGTGTTTCCCCTCCTGAGCGGGTGGAGGAGGCCCAAGCGGTGCTGGGCGCGCTCCCCCTTCCTTTCCCTCCGGCGTCCTCTCCCGGCCCTCTCGCGCTGCACTGTCTCTCCGACGCAAGACTGTCCCGGCCCGGATATGGCTCGTGGACAGCAGAAAATTCAGTCTCAGCAGAAAAATGCCAAAAAGCAAGCTGGACAAAAGAAGAAACAAGGACATGA	22	268	163	-83	185	in_CDS	GTG	-1	GTG	-1	-4.90381	-3.77043	0.605691	0.733696	5.75549	0.791688	NA	0.824948	0.6161	4.51094	NA	1.98972	NA	0.174721	0.993533	NA	1.09776	0.703894	1.49163	-0.703967	0.734099	0	0.339018	0.0973527	0.105544	NA	NA
ENST00000311351.6	ENSG00000175324	ENST00000311351	LSM1	protein_coding	8	-	1147	396	398	353	0	AAGGAAGACACCGTGTTCCTTAAGAGGGAGTATACGTTTCCTCGCCATTTATCCAATGGAGTTTCCTCTTACCTACTTAACAGGAACAGGGAAAGGGTGTCCCCCAACGGTACGGCTGCCCCGCCTCTTCCTGGGGGCCCACACGTGTTACAGGAAGTGGGTAAGGGTAATATGGAGGAGCTTCCGGCAGCCCCCGGCGGCTGA	56	260	341	137	397	out_CDS	AAG	-1	AAG	171	-5.70045	NA	0.558824	0.593434	NA	1.69096	NA	8.588	1.01547	NA	4.80469	1.46383	NA	4.4989	2.0034	6.753	1.54341	1.35321	1.73361	-0.341023	0.873716	0	0.578622	NA	0.0175162	0.0175162	0.117577
ENST00000311489.1	ENSG00000133731	ENST00000311489	IMPA1	protein_coding	8	-	1106	74	593	439	0	ACGTCCTCCGACTCAAGATATTTGTCAAATATTTTCAGAAGATGGCTGATCCTTGGCAGGAATGCATGGATTATGCAGTAA	34	115	41	-40	75	in_CDS	ACG	-1	ACG	72	-6.70146	-4.75805	0.407407	0.472973	NA	2.58865	NA	NA	3.28111	NA	NA	1.91032	NA	NA	2.592	NA	2.59302	2.93488	2.25116	0.221727	0.924987	0	0.72224	NA	NA	0.131123	NA
ENST00000312841.37	ENSG00000168453	ENST00000312841	HR	protein_coding	8	-	5351	665	3401	1285	0	CTGAGCAGACAGAGCGGGAGAACGCGTCCTCGCCCGCCGGCCGGGAGGCCCCGGAGCTGGCCCATGGGGAGCAGGCGCCCGGTGCCGGCCACGACGACCGCCACCGCCCGCGCCGCGACCGGCCGGTGA	490	619	176	47	666	out_CDS	CTG	-1	CTG	63	-5.00989	NA	0.79845	0.748872	12.9477	0.404026	NA	4.68056	0.539642	NA	NA	0.794807	NA	4.4285	0.34362	NA	0.520524	0.471834	0.569213	-0.154109	0.942236	0	0.763059	0.109561	0.109561	NA	0.00736976
ENST00000381418.69	ENSG00000168453	ENST00000381418	HR	protein_coding	8	-	6336	1481	3566	1289	0	ATTCTCCCCGTGCGCAGCCGGTGGCATCGCCGGGGCGTTGGCGGAAGCCCCCGGGGCCCGGGAGGGGGCAGGCCCAGGCGCGGCCGCCGAATCACGGGCTCCTGTTTCCCGCAGGGTGCTGGAGGAGGAAACCGGCGGAGCAGCTTCCCCACTCTCAGTTGCGCTTCTGGCGATGGCGATCAGAGGTCCTGCTGCGCTCTCCGCCGCGCTCTACCTCCATTAGCCGCGCTGCGCGGTGCTGCGCCCTCGCCGGTGCCTCTCTCCTGGGTCCCAGGATCGGCCCCCACCATCCAGGCACGACCCCCTTCCCCGGCCCCTCGGCCTTTCCCCCAACTCGGCCATCTCCGACCCGGGGCGCGTGTTCCCCCCGGCCCGGCGCCTTCTCTCCCTCCGGGGGCA…	703	1114	779	368	1482	out_CDS	ATT	360	ATT	-1	-0.420681	NA	0.734793	0.725861	12.9477	0.404026	NA	4.68056	0.539642	NA	NA	0.794807	NA	4.4285	0.34362	NA	0.520524	0.471834	0.569213	-0.154109	0.942236	0	0.763059	0.109076	0.00790269	NA	0.0289879
ENST00000313352.11	ENSG00000179950	ENST00000313352	PUF60	protein_coding	8	-	1804	161	1496	147	0	AGGGCACAGACTCCATCAAGATGGAGAACGGGCAGAGCACAGCCGCCAAGCTGGGGCTGCCTCCCCTGA	142	211	20	-49	162	in_CDS	AGG	78	AGG	-1	-6.45238	-3.11754	0.637681	0.695652	NA	0.701038	NA	NA	0.591643	NA	NA	0.490711	NA	3.782	0.817393	71.6348	0.650196	0.64634	0.654052	0.0933789	0.956758	0	0.817167	NA	0.0182446	NA	0.359792
ENST00000453551.9	ENSG00000179950	ENST00000453551	PUF60	protein_coding	8	-	1842	148	1547	147	2	ATGGAAACCTCCACAGGGCACAGACTCCATCAAGATGGAGAACGGGCAGAGCACAGCCGCCAAGCTGGGGCTGCCTCCCCTGACGCCCGAGCAGCAGGAGGCCCTTCAGAAGGCCAAGAAGTACGCCATGGAGCAGAGCATCAAGAGTGTGCTGGTGAAGCAGACCATCGCGCACCAGCAGCAGCAGCTCACCAACCTGCAGATGGCAGCAGTGACAATGGGCTTTGGAGATCCTCTCTCACCTTTGCAATCGATGGCGGCTCAGCGGCAGCGGGCGCTGGCCATCATGTGCCGCGTCTACGTGGGCTCTATCTACTATGA	115	436	34	-287	149	in_CDS	ATG	NA	ATG	NA	-5.17444	-2.445	0.601246	0.682432	NA	0.701038	NA	NA	0.591643	NA	NA	0.490711	NA	3.782	0.817393	71.6348	0.650196	0.64634	0.654052	0.0933789	0.956758	0	0.817167	NA	0.048333	NA	0.209721
ENST00000526683.11	ENSG00000179950	ENST00000526683	PUF60	protein_coding	8	-	2412	556	1676	180	1	CTGAAACACGCGGGCCTTTCATCACCCGAGACTCCTCCAGCCCAGGAGGGCCCCGCTCTTTCGCCTGCCTCCTGGGGGAGAGCCTCTGGACGACGCACGCGACAGCGTTTTCTCCAAAAAAGGCAGAGAAGAGAAGCGTAG	103	244	454	313	557	out_CDS	CTG	39	CTG	-1	-6.8376	NA	0.617021	0.68705	NA	0.701038	NA	NA	0.591643	NA	NA	0.490711	NA	3.782	0.817393	71.6348	0.650196	0.64634	0.654052	0.0933789	0.956758	0	0.817167	NA	NA	NA	0.170052
ENST00000317198.37	ENSG00000104529	ENST00000317198	EEF1D	protein_coding	8	-	1458	517	842	99	0	ACGCAACACTTTTGGAACTTAGACGCTACAGAAAAATGGCTACAAACTTCCTAG	483	537	35	-19	518	in_CDS	ACG	-1	ACG	-1	-7.21758	-5.43084	0.407407	0.68472	NA	0.179608	NA	0.472545	0.163383	NA	NA	0.222554	NA	0.528234	0.120564	NA	0.171527	0.171495	0.171559	0.198657	0.903574	0	0.662983	0.306437	NA	NA	NA
ENST00000419152.25	ENSG00000104529	ENST00000419152	EEF1D	protein_coding	8	-	1452	511	842	99	0	TTGGTCGCCGCGTCCTTGGCTGGCGTAAAGCTCCTCCTGAGCTTGGATAAACTGCAGGAGCGAAGGGGCTGA	303	375	209	137	512	out_CDS	TTG	-1	TTG	-1	-6.18188	NA	0.597222	0.659491	NA	0.179608	NA	0.472545	0.163383	NA	NA	0.222554	NA	0.528234	0.120564	NA	0.171527	0.171495	0.171559	0.198657	0.903574	0	0.662983	NA	NA	NA	0.0969632
ENST00000423316.16	ENSG00000104529	ENST00000423316	EEF1D	protein_coding	8	-	2378	339	1940	99	2	TTGGTCGCCGCGTCCTTGGCTGGCGTGTGTCCGGAAGATGAGGAGCGGGAAGGCCTCCTGCACCCTGGAGACCGTGTGGGAAGACAAGCACAAGTATGA	303	402	37	-62	340	in_CDS	TTG	-1	TTG	-1	-5.326	-3.35727	0.616162	0.713864	NA	0.179608	NA	0.472545	0.163383	NA	NA	0.222554	NA	0.528234	0.120564	NA	0.171527	0.171495	0.171559	0.198657	0.903574	0	0.662983	NA	NA	NA	0.215204
ENST00000442189.9	ENSG00000104529	ENST00000442189	EEF1D	protein_coding	8	-	2207	199	1940	68	0	ATTACAGGTGTGAGCCACCGTGCCTGGCCGAGGCTCCTTCTTTTATGA	156	204	44	-4	200	in_CDS	ATT	-1	ATT	-1	-12.5261	-12.4529	0.541667	0.603015	NA	0.179608	NA	0.472545	0.163383	NA	NA	0.222554	NA	0.528234	0.120564	NA	0.171527	0.171495	0.171559	0.198657	0.903574	0	0.662983	NA	NA	NA	0.136074
ENST00000528610.1	ENSG00000104529	ENST00000528610	EEF1D	protein_coding	8	-	923	85	770	68	0	ATTCCTCCTCCTTGGTCGCCGCGTCCTTGGCTGGCGTCAGAAAAATGGCTACAAACTTCCTAG	42	105	44	-19	86	in_CDS	ATT	-1	ATT	-1	-6.37909	-4.9642	0.539683	0.658824	NA	0.179608	NA	0.472545	0.163383	NA	NA	0.222554	NA	0.528234	0.120564	NA	0.171527	0.171495	0.171559	0.198657	0.903574	0	0.662983	0.223655	0.229828	NA	0.229828
ENST00000318607.46	ENSG00000070756	ENST00000318607	PABPC1	protein_coding	8	-	3485	1129	1907	449	0	GTGCGGAGTGTGTGCTCCGGGCTCGGAACACACATTTATTATTAA	654	699	476	431	1130	out_CDS	GTG	-1	GTG	-1	-1.18825	NA	0.488889	0.673162	0.329411	0.0447393	NA	0.247635	0.0430655	NA	NA	0.0903813	NA	0.489676	0.111722	NA	0.072477	0.0439024	0.101051	-0.798145	0.369952	0	0.0640046	NA	0.151596	NA	NA
ENST00000318607.55	ENSG00000070756	ENST00000318607	PABPC1	protein_coding	8	-	3485	1129	1907	449	2	AAGCAGCCGAGACCGACCCGCCCGCCCGCGGCCCCGCAGCAGCTCCAAGAAGGAACCAAGAGACCGAGGCCTTCCCGCTGCCCGGACCCGACACCGCCACCCTCGCTCCCCGCCGGCAGCCGGCAGCCAGCGGCAGTGGATCGACCCCGTTCTGCGGCCGTTGAGTAG	821	989	309	141	1130	out_CDS	AAG	-1	AAG	-1	-1.63221	NA	0.732143	0.673162	0.329411	0.0447393	NA	0.247635	0.0430655	NA	NA	0.0903813	NA	0.489676	0.111722	NA	0.072477	0.0439024	0.101051	-0.798145	0.369952	0	0.0640046	0.0597919	0.0792619	NA	0.10174
ENST00000322128.6	ENSG00000180543	ENST00000322128	TSPYL5	protein_coding	8	-	4491	120	1250	3121	1	AGGAGCCGCAGGGTCACAGCGTGTCTTTGA	72	102	49	19	121	out_CDS	AGG	-1	AGG	-1	-7.07345	NA	0.6	0.666667	NA	1.28902	NA	NA	0.972943	NA	NA	1.24814	NA	NA	1.72184	0.040002	1.30799	1.13098	1.48499	-0.34707	0.86738	0	0.559658	NA	NA	0.451775	NA
ENST00000617977.83	ENSG00000167904	ENST00000617977	TMEM68	protein_coding	8	-	4512	2870	272	1370	0	ATTGCGGCCTCCACCTCCCGGGTTCAGGTGATTCTCCTGCCTCAGCCTCCCGAGTAG	811	868	2060	2003	2871	out_CDS	ATT	18	ATG	NA	-15	NA	0.631579	0.372822	NA	1.1459	NA	8.43685	3.21489	NA	37.674	1.59418	NA	1.22247	1.66291	NA	1.90447	2.18039	1.62854	0.149251	0.963509	0	0.837075	0.186707	NA	NA	NA
ENST00000617977.266	ENSG00000167904	ENST00000617977	TMEM68	protein_coding	8	-	4512	2870	272	1370	0	ATTCTCCTTTTCTTTAGCCCATTATTCCTATGTTTACACAAAATATTCGAGAAGGATTTAGATCACTTGGAGGAACAAGGTTATTTAGGTGGCTTTATGAAAAATTCCGCTATCCATTTGCTCCAATGTATGGAGGTTTTCCAGTGA	2842	2989	29	-118	2871	in_CDS	ATT	30	ATG	NA	-6.54688	-3.34276	0.360544	0.372822	NA	1.1459	NA	8.43685	3.21489	NA	37.674	1.59418	NA	1.22247	1.66291	NA	1.90447	2.18039	1.62854	0.149251	0.963509	0	0.837075	NA	NA	NA	0.0151253
ENST00000335922.20	ENSG00000077782	ENST00000335922	FGFR1	protein_coding	8	-	4157	821	2435	901	2	AGGGCGATGGAGCCCGGTCTGCAAGGAAAGTGA	306	339	516	483	822	out_CDS	AGG	-1	ATG	6	0.1795	NA	0.606061	0.725944	2.35776	0.463984	NA	NA	0.2861	NA	NA	0.356254	NA	1.01379	0.839926	NA	0.486566	0.375042	0.59809	-0.410071	0.862846	0	0.550671	NA	NA	NA	0.329502
ENST00000337198.42	ENSG00000155096	ENST00000337198	AZIN1	protein_coding	8	-	4721	1164	1343	2214	1	CTGCTGCTCTGCAGTGTGACGAGTCCGAATCCTCTTCCCACCCAGCCCGCGCCTTTCTTCTTTTGCCTGCGCTGTTCTATTTCTCCTTCGGCCGCCGCCGCCACTGCTGCACACAGCTGGTGTCGGTGCCGCGCTTTTACCCCCAAGTCGTTCCCGCAGCCTATGGCCCAGGCCGCCTTGGGTATTTCTGCTCAAGGTAACCACATCCCTCTTTAA	660	876	505	289	1165	out_CDS	CTG	453	CTG	162	-2.6546	NA	0.597222	0.628866	3.31502	0.876364	NA	7.37565	0.113552	NA	3.65455	0.691944	0.605985	8.59289	0.894026	0.0153774	0.643971	0.494958	0.792985	-0.564412	0.717832	0	0.318648	0.10186	0.118264	0.0591319	0.154587
ENST00000347770.61	ENSG00000155096	ENST00000347770	AZIN1	protein_coding	8	-	2857	766	1343	748	1	ATCAACTGTAGAAGCCTTTGTAGCAGTTTGTTGCATATTCTAAGGACCCAGACATAG	646	703	121	64	767	out_CDS	ATC	-1	ATC	-1	-3.9551	NA	0.403509	0.515666	3.31502	0.876364	NA	7.37565	0.113552	NA	3.65455	0.691944	0.605985	8.59289	0.894026	0.0153774	0.643971	0.494958	0.792985	-0.564412	0.717832	0	0.318648	0.0605012	NA	NA	0.134253
ENST00000347770.69	ENSG00000155096	ENST00000347770	AZIN1	protein_coding	8	-	2857	766	1343	748	1	ATGACTTTCGGCTTTGTGGAATACGGCTGA	736	766	31	1	767	out_CDS	ATG	NA	ATG	NA	0.210545	NA	0.466667	0.515666	3.31502	0.876364	NA	7.37565	0.113552	NA	3.65455	0.691944	0.605985	8.59289	0.894026	0.0153774	0.643971	0.494958	0.792985	-0.564412	0.717832	0	0.318648	NA	0.335908	NA	0.345457
ENST00000340726.38	ENSG00000104313	ENST00000340726	EYA1	protein_coding	8	-	4326	640	1775	1911	1	ACGTTTTCGCTCAGTCGCTCGGCAGCCCGAGCCTGCGGCAGCGGCCAGGCGCCTGCCCCCTGCGCCGAGCTTTCCCCTGCAGAGGCGCTCCACTCCCAGAAGCGCCGCGGCTGCACCAGAGCGCCTGAGAGCCCCCGCGCGTACCCATCCAGGAGCAAAACTATGTCAGGAATGGAGGTTTGCTAA	346	532	295	109	641	out_CDS	ACG	177	ACG	162	-2.66237	NA	0.672043	0.540625	3.25107	1.61975	NA	1.42375	1.34303	NA	21.7857	1.53186	NA	4.04292	1.09948	NA	1.39853	1.48139	1.31567	0.134906	0.950428	0	0.794675	0.124584	NA	0.106687	0.0848492
ENST00000340726.50	ENSG00000104313	ENST00000340726	EYA1	protein_coding	8	-	4326	640	1775	1911	0	AAGCCAGTTCAGATGTTGCTGTTTCCTCAAGTTGCAGGTCTATGGAAATGCAGGATCTAA	600	660	41	-19	641	in_CDS	AAG	84	ATG	12	-2.9951	-2.38631	0.433333	0.540625	3.25107	1.61975	NA	1.42375	1.34303	NA	21.7857	1.53186	NA	4.04292	1.09948	NA	1.39853	1.48139	1.31567	0.134906	0.950428	0	0.794675	NA	NA	NA	0.132223
ENST00000388740.14	ENSG00000104313	ENST00000388740	EYA1	protein_coding	8	-	3788	203	1676	1909	0	ATCTCAAGCCAGTTCAGATGTTGCTGTTTCCTCAAGTTGCAGTTAAAACAGAGCCAATGA	187	247	17	-43	204	in_CDS	ATC	84	ATC	-1	-2.73524	-2.7573	0.416667	0.399015	3.25107	1.61975	NA	1.42375	1.34303	NA	21.7857	1.53186	NA	4.04292	1.09948	NA	1.39853	1.48139	1.31567	0.134906	0.950428	0	0.794675	NA	0.0227793	NA	0.208696
ENST00000340930.8	ENSG00000169398	ENST00000340930	PTK2	protein_coding	8	-	4414	155	3194	1065	0	AAGAATAACGGAAGGGAGAATATGACAGATACCTAG	106	142	50	14	156	out_CDS	AAG	-1	ATG	21	-6.538	NA	0.388889	0.522581	1.56653	1.31705	NA	4.77005	1.57207	NA	NA	1.29078	NA	1.33095	0.883198	NA	1.26578	1.44456	1.08699	0.357818	0.775543	0	0.391789	NA	0.206946	NA	NA
ENST00000342228.16	ENSG00000168575	ENST00000342228	SLC20A2	protein_coding	8	-	3657	370	1955	1332	1	ATTGTCCAGCACTTTCCAGAGCAAACTCACTGTTTACAAGAACTCTTGGCCTTACGAAGTTTATAA	241	307	130	64	371	out_CDS	ATT	90	ATT	-1	-4.996	NA	0.393939	0.524324	3.82505	0.145396	NA	NA	0.378585	NA	NA	0.950901	NA	1.03501	0.578939	NA	0.513455	0.26199	0.76492	-0.766754	0.700069	0	0.296667	NA	NA	NA	0.285419
ENST00000520262.43	ENSG00000168575	ENST00000520262	SLC20A2	protein_coding	8	-	2992	694	1955	343	0	CTGACAGTAGTTTGCAAACCAGCAGCTAGCAGTTTGTCCAGCCTCTAA	516	564	179	131	695	out_CDS	CTG	42	CTG	-1	-6.66959	NA	0.479167	0.414986	3.82505	0.145396	NA	NA	0.378585	NA	NA	0.950901	NA	1.03501	0.578939	NA	0.513455	0.26199	0.76492	-0.766754	0.700069	0	0.296667	0.0807248	NA	NA	NA
ENST00000448464.12	ENSG00000164938	ENST00000448464	TP53INP1	protein_coding	8	-	5631	363	491	4777	1	ATGACTCTTCTTGCTTTTCACCTAAGTTGA	219	249	145	115	364	out_CDS	ATG	NA	ATG	NA	-7.83882	NA	0.366667	0.619835	5.30445	2.86087	0.410473	NA	6.08321	2.88115	NA	3.48045	NA	0.204145	6.49025	NA	4.72869	4.47204	4.98535	-0.46365	0.833648	0	0.492973	0.412618	NA	NA	NA
ENST00000448464.22	ENSG00000164938	ENST00000448464	TP53INP1	protein_coding	8	-	5631	363	491	4777	2	ATCCAGCCAAACTCTCAGTCTTGCCTTAACAATGTTCCAGAGGCTGAATAA	333	384	31	-20	364	in_CDS	ATC	-1	ATC	-1	-6.22278	-4.74175	0.431373	0.619835	5.30445	2.86087	0.410473	NA	6.08321	2.88115	NA	3.48045	NA	0.204145	6.49025	NA	4.72869	4.47204	4.98535	-0.46365	0.833648	0	0.492973	0.393172	NA	NA	NA
ENST00000353047.20	ENSG00000164733	ENST00000353047	CTSB	protein_coding	8	-	3875	254	1016	2605	2	CTGCGCGCAGGCTGGGCTGCAGGCTCTCGGCTGCAGCGCTGGGTGGATCTAGGATCCGGCTTCCAACATGTGGCAGCTCTGGGCCTCCCTCTGCTGCCTGCTGGTGTTGGCCAATGCCCGGAGCAGGCCCTCTTTCCATCCCCTGTCGGATGA	188	341	67	-86	255	in_CDS	CTG	-1	CTG	-1	-5.77046	-4.5717	0.660131	0.771654	NA	1.92279	NA	NA	2.03529	0.381702	NA	1.09421	0.181455	0.11791	0.797686	0.00260437	1.46249	1.97904	0.945948	1.03735	0.0696835	1	0.00343392	NA	NA	NA	0.169645
ENST00000352983.26	ENSG00000147604	ENST00000352983	RPL7	protein_coding	8	-	1101	286	743	72	2	ACGCATGCGCCAACTTCCTCTTTTTCCGGCTGGAACCATGGAGGGTGTAGAAGAGAAGAAGAAGGAGGTTCCTGCTGTGCCAGAAACCCTTAA	250	343	37	-56	287	in_CDS	ACG	171	ACG	-1	-3.73734	-2.2834	0.516129	0.451049	NA	0.29997	NA	NA	0.215971	NA	NA	0.109083	NA	NA	0.261486	NA	0.221628	0.257971	0.185284	0.62235	0.586674	0	0.187838	NA	NA	0.18185	NA
ENST00000353245.3	ENSG00000164924	ENST00000353245	YWHAZ	protein_coding	8	-	2829	84	734	2011	0	TTGCTTCTAGGAGATAAAAAGAACATCCAGTCATGGATAAAAATGAGCTGGTTCAGAAGGCCAAACTGGCCGAGCAGGCTGAGCGATATGATGACATGGCAGCCTGCATGA	53	164	32	-79	85	in_CDS	TTG	-1	TTG	42	-5.65445	-3.84186	0.468468	0.559524	NA	1.02279	0.0313936	NA	0.645049	NA	3.0653	1.7918	NA	0.352162	1.59239	NA	1.26301	0.833918	1.69209	-0.770415	0.341684	0	0.0543183	0.397926	NA	NA	0.208076
ENST00000395951.8	ENSG00000164924	ENST00000395951	YWHAZ	protein_coding	8	-	964	163	734	67	2	ACGTCTCAAGTCAGAACATCCAGTCATGGATAA	139	172	25	-8	164	in_CDS	ACG	138	ACG	-1	-6.1315	-4.64397	0.424242	0.570552	NA	1.02279	0.0313936	NA	0.645049	NA	3.0653	1.7918	NA	0.352162	1.59239	NA	1.26301	0.833918	1.69209	-0.770415	0.341684	0	0.0543183	0.663302	NA	0.304202	0.369289
ENST00000395958.15	ENSG00000164924	ENST00000395958	YWHAZ	protein_coding	8	-	3066	212	734	2120	1	CTGCCGCCGCCGCCGCCCAGAGACTGCTGA	134	164	79	49	213	out_CDS	CTG	-1	CTG	-1	-4.72991	NA	0.766667	0.679245	NA	1.02279	0.0313936	NA	0.645049	NA	3.0653	1.7918	NA	0.352162	1.59239	NA	1.26301	0.833918	1.69209	-0.770415	0.341684	0	0.0543183	0.255424	NA	0.269104	0.275382
ENST00000419477.5	ENSG00000164924	ENST00000419477	YWHAZ	protein_coding	8	-	891	102	734	55	0	AGGGGAGTCCACTGCGGGAACATCCAGTCATGGATAAAAATGAGCTGGTTCAGAAGGCCAAACTGGCCGAGCAGGCTGAGCGATATGATGACATGGCAGCCTGCATGA	74	182	29	-79	103	in_CDS	AGG	-1	AGG	39	-5.302	-2.78683	0.537037	0.794118	NA	1.02279	0.0313936	NA	0.645049	NA	3.0653	1.7918	NA	0.352162	1.59239	NA	1.26301	0.833918	1.69209	-0.770415	0.341684	0	0.0543183	0.336491	0.349939	NA	0.352974
ENST00000457309.7	ENSG00000164924	ENST00000457309	YWHAZ	protein_coding	8	-	3007	155	734	2118	0	ATAAAAGGTCTAGGACCGCTTCCCCCGAGCCAGCAGAACATCCAGTCATGGATAAAAATGAGCTGGTTCAGAAGGCCAAACTGGCCGAGCAGGCTGAGCGATATGATGACATGGCAGCCTGCATGA	109	235	47	-79	156	in_CDS	ATA	-1	ATA	57	-5.00142	-3.31818	0.52381	0.632258	NA	1.02279	0.0313936	NA	0.645049	NA	3.0653	1.7918	NA	0.352162	1.59239	NA	1.26301	0.833918	1.69209	-0.770415	0.341684	0	0.0543183	0.282525	0.298078	NA	0.259533
ENST00000355221.32	ENSG00000047249	ENST00000355221	ATP6V1H	protein_coding	8	-	2365	560	1394	411	0	AGGAGACGCCTACTTGGCTCTGACGCGGCGCCCCAGCCCGGCTGTGTCCCCGGCGCCCCGGACCACCCTCCCTGCCGGCTTTGGGTGCGTTGTGGGGTCCCGAGGATTCGCGAGATTTGTTGA	412	535	149	26	561	out_CDS	AGG	-1	AGG	-1	-6.13588	NA	0.691057	0.671429	1.76455	0.359254	NA	NA	0.63734	NA	NA	3.16219	NA	1.95206	1.00773	NA	1.29163	0.498297	2.08496	-1.73798	0.0950931	-1	0.0054502	NA	NA	NA	0.135316
ENST00000355904.6	ENSG00000197265	ENST00000355904	GTF2E2	protein_coding	8	-	1762	283	872	607	2	GTGAGACCCCGACCTGGCGGGTCAGCGCTGGGCGTGCGTGCGGGCAGGCGGGGGCGCTGA	119	179	165	105	284	out_CDS	GTG	-1	GTG	-1	-0.116524	NA	0.783333	0.75265	NA	1.55537	NA	1.32953	0.83784	NA	NA	0.255316	10.8392	NA	0.994792	NA	0.910829	1.1966	0.625054	0.766717	0.650495	0	0.244364	NA	0.16758	NA	NA
ENST00000357668.9	ENSG00000153317	ENST00000357668	ASAP1	protein_coding	8	-	6344	351	3365	2628	0	AGGTCCCGGTCGTTTTCTGATGTGACGGCTGAGACATGA	194	233	158	119	352	out_CDS	AGG	27	ATG	NA	-4.01764	NA	0.538462	0.641026	NA	0.88294	NA	NA	0.99849	NA	NA	1.83025	NA	NA	1.59634	NA	1.32701	0.940715	1.7133	-0.835566	0.293891	0	0.0389702	0.446092	NA	NA	0.432647
ENST00000357849.19	ENSG00000121022	ENST00000357849	COPS5	protein_coding	8	-	1480	321	1001	158	0	AGGTGTCATGGCTGCCCCAAGAGTCTAGGTAAGAGTTTGTTCCCGTGGTGCGGAGGGTCAAGGCCCACACCCGGAAACCTAGCGAGGTAA	185	275	137	47	322	out_CDS	AGG	-1	AGG	-1	-6.54252	NA	0.577778	0.479751	NA	1.29898	NA	NA	0.952755	NA	NA	0.467499	NA	0.985002	1.84233	NA	1.14039	1.12587	1.15491	-0.00206984	0.998924	0	0.99728	NA	NA	NA	0.283724
ENST00000361272.10	ENSG00000198791	ENST00000361272	CNOT7	protein_coding	8	-	6913	299	854	5760	0	ATGGGGCACCCGCTGCCGCCGCCGCTACCGCCACCGCCACCGCCACCGCCGCCGAGTGCTGTCTCTATGGCGAGGAGGAGGAGGAGGAGCGCGAGCTCAGCGACACAAGTACATAAATAA	97	217	203	83	300	out_CDS	ATG	NA	ATG	NA	-3.58727	NA	0.666667	0.578595	5.46614	0.544369	0.265647	7.98206	0.63277	NA	14.5139	0.570445	NA	10.0981	0.451005	NA	0.549647	0.588569	0.510725	0.26794	0.900826	0	0.652985	0.0326304	0.199573	NA	0.119692
ENST00000361421.11	ENSG00000198846	ENST00000361421	TOX	protein_coding	8	-	4131	221	1577	2333	0	AAGGAGTTGCTTGATGTGAGAGTGAAATGGACGTAA	196	232	26	-10	222	in_CDS	AAG	-1	AAG	-1	-5.10662	-4.22816	0.416667	0.443439	NA	4.10969	NA	11.1927	1.66515	NA	NA	19.7762	NA	NA	5.88277	NA	7.85846	2.88742	12.8295	-1.29837	0.371617	0	0.0646884	NA	0.201671	NA	NA
ENST00000377348.6	ENSG00000160948	ENST00000377348	VPS28	protein_coding	8	-	1097	109	698	290	2	CTGTGCCCCCCCCAGAGCCTAGAGGATGTTTCATGGGATCCCAGCCACGCCGGGCATAGGAGCCCCTGGGAACAAGCCGGAGCTGTATGA	85	175	25	-65	110	in_CDS	CTG	-1	CTG	-1	-6.32574	-4.02608	0.633333	0.724771	NA	1.0106	NA	NA	0.888944	NA	NA	1.16459	NA	NA	1.29576	NA	1.08997	0.94977	1.23018	-0.338245	0.852731	0	0.527869	0.160326	NA	NA	NA
ENST00000519969.15	ENSG00000205133	ENST00000519969	TRIQK	protein_coding	8	-	555	265	257	33	2	ATTTGCCAGGAATGCAAGCACTGCTACCTAACTAAAGACCTTGGCTTTGGAAACATCTTACCCCTTGGCAGCTCTCCAGAGTTTAGACTTGGCAGCATCAAAGACACAACGCAAGCAGGCATTTTGGAGATCAAAGATGGGTAG	130	274	136	-8	266	in_CDS	ATT	-1	ATT	-1	-6.75853	-6.0679	0.465278	0.464151	11.2488	6.08585	NA	NA	8.56984	8.08076	13.5121	8.5017	NA	13.7779	6.9716	0.215006	7.53225	7.32785	7.73665	-0.302579	0.912733	0	0.685993	NA	NA	0.0344238	0.0955207
ENST00000524107.22	ENSG00000205133	ENST00000524107	TRIQK	protein_coding	8	-	737	409	257	71	0	AAGAGAAACCCGGAGTCCGGGAAACCCAGTAGTAAGAAAAATCACCAAGAATATTATTTTTGGTATTTGGAATTGAATTTGCCAGGAATGCAAGCACTGCTACCTAACTAA	198	309	212	101	410	out_CDS	AAG	105	AAG	87	-7.18611	NA	0.387387	0.540342	11.2488	6.08585	NA	NA	8.56984	8.08076	13.5121	8.5017	NA	13.7779	6.9716	0.215006	7.53225	7.32785	7.73665	-0.302579	0.912733	0	0.685993	0.113743	NA	NA	NA
ENST00000401827.8	ENSG00000205268	ENST00000401827	PDE7A	protein_coding	8	-	3673	444	1445	1784	0	CTGCTTTGCTCCGTTCGTGCTGCGCTCGAACTCTGCAGTCCGGGTACCTGCTCCTCTCGGCCGAGGAGCCCCAGGGCGGCGGGGTTCCCTTTCCGACTTTGCCTGTGCTGGCCCCGCTTGCACCCCGTCCCCCCTCGCCTGGAGCGAGGCGCGCGCCGGTCCTGGTAA	62	230	383	215	445	out_CDS	CTG	-1	CTG	-1	-4.63846	NA	0.702381	0.763514	12.1566	0.957374	NA	22.4895	0.958936	NA	NA	0.81407	NA	3.05378	0.895026	NA	0.906351	0.958155	0.854548	0.22311	0.933802	0	0.743021	0.0789458	0.0619203	NA	NA
ENST00000406452.16	ENSG00000176623	ENST00000406452	RMDN1	protein_coding	8	-	3063	160	941	1962	2	AGGGTCAGCCCGCAAGTTGCAGGTCATGGCGCTGGCTGCTCGACTGTGGCGCCTTCTGCCTTTCCGACGTGGAGCCGCCCCGGGGTCTCGTCTCCCTGCGGGGACTTCGGGCAGCCGCGGGCATTGCGGCCCCTGTCGATTCCGCGGCTTCGAGGTAATGGGAAACCCAGGAACTTTCAAAAGAGGCCTTTTACTCTCAGCTTTGTCGTATTTGGGTTTTGA	136	358	25	-197	161	in_CDS	AGG	-1	AGG	-1	-7.72567	-6.01381	0.612613	0.64375	NA	1.9664	NA	NA	0.369286	NA	NA	3.58537	NA	8.67767	1.37333	NA	1.8236	1.16784	2.47935	-0.961127	0.551932	0	0.159939	NA	NA	NA	0.109107
ENST00000438773.6	ENSG00000167632	ENST00000438773	TRAPPC9	protein_coding	8	-	4297	134	3443	720	2	GTGGGCTCCCGCTCCGGGCCCGGGGCCACCGGCTGTGGACTTCAAAATGAGCGTCCCTGA	89	149	46	-14	135	in_CDS	GTG	-1	GTG	-1	-4.44457	-4.64133	0.7	0.753731	NA	1.13215	5.05933	NA	0.329695	NA	NA	0.553124	NA	NA	0.435402	NA	0.612592	0.73092	0.494263	0.339742	0.87355	0	0.577648	NA	NA	0.337314	NA
ENST00000450361.34	ENSG00000170619	ENST00000450361	COMMD5	protein_coding	8	-	1573	422	671	480	0	AGGCATCTGCATCTGGGACCGACCTCCTGGGCTGGCTGA	364	403	59	20	423	out_CDS	AGG	-1	AGG	-1	-8.34886	NA	0.641026	0.563981	NA	0.162364	NA	2.89939	0.521445	NA	NA	1.23307	NA	3.50943	0.383984	NA	0.575216	0.341904	0.808528	-0.75164	0.700069	0	0.296782	NA	NA	NA	0.627718
ENST00000543949.27	ENSG00000170619	ENST00000543949	COMMD5	protein_coding	8	-	1571	399	671	501	2	ATCAGAGCCGCGGGCATCTGCATCTGGGACCGACCTCCTGGGCTGGCTGATCAAAGAGGAAGCAGCAGCAATGTCTGCTGTGGGGGCTGCAACTCCATACCTGCATCATCCTGGTGA	330	447	70	-47	400	in_CDS	ATC	-1	ATC	-1	-7.58303	-5.37448	0.589744	0.691729	NA	0.162364	NA	2.89939	0.521445	NA	NA	1.23307	NA	3.50943	0.383984	NA	0.575216	0.341904	0.808528	-0.75164	0.700069	0	0.296782	NA	0.12417	NA	0.123682
ENST00000452400.4	ENSG00000140396	ENST00000452400	NCOA2	protein_coding	8	-	8447	182	4391	3874	0	AAGGTCAGCGCCGACGGCAGCCGGCACCTGACGGCGTGA	55	94	128	89	183	out_CDS	AAG	36	AAG	-1	-0.668643	NA	0.717949	0.565934	25.3814	1.9985	NA	NA	1.23208	NA	NA	1.55926	NA	42.1072	1.10595	NA	1.47395	1.61529	1.3326	0.117884	0.963927	0	0.83948	NA	NA	NA	0.432647
ENST00000517562.12	ENSG00000253250	ENST00000517562	C8orf88	protein_coding	8	-	894	170	350	374	2	ATGGAACCTCAAAGTCTTTGTGACAATGGAAACCAAAAAATTAATTGGTAA	146	197	25	-26	171	in_CDS	ATG	NA	ATG	NA	-6.25783	-3.65531	0.313725	0.7	NA	4.28401	NA	NA	2.31194	NA	NA	4.9052	NA	NA	4.20811	NA	3.92732	3.29797	4.55666	-0.253689	0.925613	0	0.726403	0.0675615	NA	NA	NA
ENST00000517892.5	ENSG00000168546	ENST00000517892	GFRA2	protein_coding	8	-	1392	315	1076	1	2	AAGCCGATACACAGATACGCGTATATTTGA	46	76	270	240	316	out_CDS	AAG	-1	AAG	-1	6.38955	NA	0.4	0.51746	NA	1.34436	NA	NA	1.3493	NA	1.63497	1.90734	NA	1.2001	2.46822	0.368072	1.76731	1.34683	2.18778	-0.731896	0.435975	0	0.0916704	NA	NA	NA	0.369084
ENST00000518077.5	ENSG00000168546	ENST00000518077	GFRA2	protein_coding	8	-	1503	164	992	347	0	CTGGGATCTCCGCATTGGATTTGGGGCTGA	40	70	125	95	165	out_CDS	CTG	-1	CTG	-1	-4.30291	NA	0.566667	0.414634	NA	1.34436	NA	NA	1.3493	NA	1.63497	1.90734	NA	1.2001	2.46822	0.368072	1.76731	1.34683	2.18778	-0.731896	0.435975	0	0.0916704	NA	NA	NA	0.437312
ENST00000524240.11	ENSG00000168546	ENST00000524240	GFRA2	protein_coding	8	-	4921	651	1391	2879	1	TTGGTGCGAAAGAAGCGACTCCAGTCTCTCGTCCTCGAAGCTCCGACTGGATTGTTCTTGGGCGCTGACACCCGTCTGTGGATTTCTTTTCTATTTGCATTTTATTCCGACCCCCTCCCTCGCCGCTTCCTTCCAGCCCTTCACTCGCAAATCGCCTCTCTCCCCACCTCCCCAGGCCCCTCCTGGGAAGCGCAGGGGAATTGGACCCGCGGGGACTCACGCCTTCCCGGACGATTGGAGGGGAGGGCTGACCCCAGGACTGGGCTGTTGGCTTAG	105	381	547	271	652	out_CDS	TTG	-1	TTG	-1	-3.85313	NA	0.605072	0.537634	NA	1.34436	NA	NA	1.3493	NA	1.63497	1.90734	NA	1.2001	2.46822	0.368072	1.76731	1.34683	2.18778	-0.731896	0.435975	0	0.0916704	NA	NA	0.0447042	0.0926037
ENST00000519548.3	ENSG00000147687	ENST00000519548	TATDN1	protein_coding	8	-	889	55	749	85	0	ATGCGCAGTCATGAGTCGCTTCAAGTTTATCGTTTATGA	21	60	35	-4	56	in_CDS	ATG	NA	ATG	NA	-7.31507	-4.06508	0.410256	0.527273	NA	0.741727	NA	NA	1.00448	NA	NA	1.47027	NA	NA	0.232423	NA	0.862227	0.873105	0.851349	0.150898	0.963326	0	0.836679	NA	0.063856	NA	NA
ENST00000519824.6	ENSG00000153310	ENST00000519824	FAM49B	protein_coding	8	-	3798	274	971	2553	1	TTGTCGCGGCTCTGCCACAGGGGCAGGTGTTGA	58	91	217	184	275	out_CDS	TTG	-1	TTG	-1	-4.5595	NA	0.636364	0.693431	1.86181	1.07683	NA	NA	1.0315	0.991478	NA	2.54012	NA	0.346812	2.97735	NA	1.90645	1.05416	2.75873	-1.19558	0.231452	0	0.0246488	0.125286	NA	NA	NA
ENST00000520103.21	ENSG00000164751	ENST00000520103	PEX2	protein_coding	8	-	1470	225	914	331	2	ATGTTTCAGAGAAAGTTACGTGGAGCGTGGGCGTTTCGCAGACTCCTAAGAGACCTTCAGAGAAGACATGGCTTCCAGAAAAGAGAATGCGAAGAGTGCAAACAGAGTGCTAAGAATAAGCCAGTTGGATGCACTTGA	159	297	67	-71	226	in_CDS	ATG	NA	ATG	NA	-6.23819	-4.33978	0.463768	0.537778	6.42439	1.72239	NA	1.00781	0.405682	NA	NA	0.645079	NA	2.335	0.258932	NA	0.75802	1.06403	0.452005	0.889647	0.613854	0	0.20928	0.208134	NA	NA	0.147625
ENST00000522527.16	ENSG00000164751	ENST00000522527	PEX2	protein_coding	8	-	1627	405	914	308	2	ATGTTTCAGAGAAAGTTACGTGGAGCGTGGGCGTTTCGCAGACTCCTAAGCTTCTGGCAAGTATGA	229	295	177	111	406	out_CDS	ATG	NA	ATG	NA	-4.39935	NA	0.484848	0.520988	6.42439	1.72239	NA	1.00781	0.405682	NA	NA	0.645079	NA	2.335	0.258932	NA	0.75802	1.06403	0.452005	0.889647	0.613854	0	0.20928	0.305837	NA	NA	0.244986
ENST00000520311.63	ENSG00000186106	ENST00000520311	ANKRD46	protein_coding	8	-	3270	804	683	1783	2	TTGAACCTTCTTGAGAATTCAGAGAAACTGCTGAGTGACCACTGA	706	751	99	54	805	out_CDS	TTG	246	TTG	-1	-6.98375	NA	0.422222	0.585821	12.3567	2.24425	NA	5.5588	1.70367	NA	NA	3.4181	NA	NA	1.65299	NA	2.25475	1.97396	2.53555	-0.429416	0.862374	0	0.548997	NA	0.416406	NA	NA
ENST00000520468.43	ENSG00000164919	ENST00000520468	COX6C	protein_coding	8	-	1098	455	224	419	2	AAGGACGTTGGTGTTGAGGTTAGCATACGTATCAAGGACAGTAACTACCATGGCTCCCGAAGTTTTGCCAAAACCTCGGATGCGTGGCCTTCTGGCCAGGCGTCTGCGAAATCATATGGCTGTAGCATTCGTGCTATCCCTGGGGGTTGCAGCTTTGTATAA	407	569	49	-113	456	in_CDS	AAG	267	AAG	-1	-7.91156	-5.1076	0.506173	0.465934	1.96577	10.0419	NA	NA	6.44406	875.579	NA	14.9232	NA	1.3963	7.17296	NA	9.64553	8.24297	11.0481	-0.250705	0.878526	0	0.588801	0.31863	0.419041	0.347705	0.514376
ENST00000520539.4	ENSG00000104517	ENST00000520539	UBR5	protein_coding	8	-	10297	607	8396	1294	2	CTGCGAGACGGAGAAACTGGGGCAGAAGTGAAGATGGCGGCGGCAGCTTCTCGCTAG	119	176	489	432	608	out_CDS	CTG	-1	CTG	33	-0.4401	NA	0.614035	0.75453	11.2778	0.464142	NA	NA	0.516991	NA	NA	0.954031	NA	NA	0.395533	NA	0.582674	0.490567	0.674782	-0.42223	0.758257	0	0.366521	0.156331	NA	NA	NA
ENST00000523558.12	ENSG00000040341	ENST00000523558	STAU2	protein_coding	8	-	1603	164	1193	246	0	AAGGAAAGACTCGACAAGCTGCTAGACACAATGCTGCAATGA	127	169	38	-4	165	in_CDS	AAG	15	ATG	NA	-6.64767	-2.4266	0.452381	0.45122	2.39768	1.96374	NA	NA	2.95043	NA	NA	0.459001	NA	0.22557	1.09267	NA	1.61646	2.45709	0.775836	1.24996	0.305663	0	0.0430227	NA	NA	NA	0.312663
ENST00000524300.30	ENSG00000040341	ENST00000524300	STAU2	protein_coding	8	-	3065	351	1709	1005	0	ATGCTTCAAATAAATCAGCTTCTCTCCAAGATAAAATGGCAAACCCAAAAGAGAAAACTGCAATGTGTCTGGTAA	317	392	35	-40	352	in_CDS	ATG	NA	ATG	NA	-3.45431	-3.66647	0.36	0.527066	2.39768	1.96374	NA	NA	2.95043	NA	NA	0.459001	NA	0.22557	1.09267	NA	1.61646	2.45709	0.775836	1.24996	0.305663	0	0.0430227	NA	0.0378133	NA	NA
ENST00000521604.6	ENSG00000187735	ENST00000521604	TCEA1	protein_coding	8	-	2858	404	902	1552	1	ATGGGCTCGCCCCTCACCAGCGATCTGCAGTCAGTTGGTAGCGCCTGCACGTCGCGCGCGGTGTTCGATTGTCGCTGCCTGGGGAGGAGGAGCCGGAGCCGCCGCCGCCGCCGCCGCCGCCGCGGGCTTCGTTCGTAA	131	269	274	136	405	out_CDS	ATG	NA	ATG	NA	-6.66443	NA	0.717391	0.730198	1.48838	1.61956	NA	NA	1.23672	NA	NA	0.355993	NA	0.0793149	0.834361	0.0117914	1.01166	1.42814	0.595177	1.02323	0.398258	0	0.0750285	0.100684	NA	NA	NA
ENST00000521604.17	ENSG00000187735	ENST00000521604	TCEA1	protein_coding	8	-	2858	404	902	1552	2	CTGCTGTGTCTTCCGCTCCAGCTTCGCCCACTTCCCCTTGCCAGCGGGGTGGGCGCGGAGAAGACCTGCCGGAGCCATGGAGGACGAAGTGGTCCGCTTTGCCAAGAAGATGGACAAGATGGTGCAGAAGAAGAACGCGGCTGGAGCATTGGATTTGCTAAAGGAGCTTAA	329	500	76	-95	405	in_CDS	CTG	-1	CTG	-1	-6.2351	-3.22006	0.584795	0.730198	1.48838	1.61956	NA	NA	1.23672	NA	NA	0.355993	NA	0.0793149	0.834361	0.0117914	1.01166	1.42814	0.595177	1.02323	0.398258	0	0.0750285	NA	0.0902352	NA	0.269052
ENST00000521861.1	ENSG00000147677	ENST00000521861	EIF3H	protein_coding	8	-	3959	24	1055	2880	2	CTGTCTGCTTGGAAAGATGGCGTCCCGCAAGGAAGGTACCGGCTCTACTGCCACCTCTTCCAGCTCCACCGCCGGCGCAGCAGGGAAAGGCAAAGGCAAAGGCGGCTCGGGAGATTCAGCCGTGAAGCAAGTGCAGATAGATGGCCTTGTGGTATTAAAGATAATCAAACATTATCAAGAAGAAGGACAAGGAACTGA	9	207	16	-182	25	in_CDS	CTG	-1	CTG	-1	-6.84879	-3.99556	0.530303	0.458333	NA	0.772202	NA	NA	0.856109	NA	NA	0.605911	NA	NA	0.572823	0.370515	0.701761	0.814155	0.589367	0.557363	0.494926	0	0.122042	NA	NA	NA	0.258393
ENST00000611080.1	ENSG00000147677	ENST00000611080	EIF3H	protein_coding	8	-	1265	26	1046	193	2	CTGTCTGCTTGGAAAGATGGCGTCCCGCAAGGAAGGTACCGGCTCTACTGCCACCTCTTCCAGCTCCACCGCCGGCGCAGCAGGGAAAGGCAAAGGCAAAGGCGGCTCGGGAGATTCAGCCGTGAAGCAAGTGCAGATAGATGGCCTTGTAATAATCAAACATTATCAAGAAGAAGGACAAGGAACTGA	11	200	16	-173	27	in_CDS	CTG	-1	CTG	-1	-6.81175	-3.68093	0.539683	0.461538	NA	0.772202	NA	NA	0.856109	NA	NA	0.605911	NA	NA	0.572823	0.370515	0.701761	0.814155	0.589367	0.557363	0.494926	0	0.122042	0.0414512	NA	NA	0.320981
ENST00000522362.23	ENSG00000240694	ENST00000522362	PNMA2	protein_coding	8	-	4965	895	1091	2979	0	AAGCGGCCAGACCACCAGCTAATGGATGCGGAGCGGAGGGCCCGCTGA	213	261	683	635	896	out_CDS	AAG	-1	ATG	21	-4.13247	NA	0.666667	0.58324	5.16187	2.01676	NA	NA	3.93911	NA	NA	0.916588	NA	1.71489	2.07123	NA	2.23592	2.97793	1.49391	0.498187	0.833149	0	0.49042	0.463568	NA	NA	0.410961
ENST00000522520.11	ENSG00000104231	ENST00000522520	ZFAND1	protein_coding	8	-	1705	289	482	934	1	ATTGTTCAGGAATATTTTGGTGACTGTAATCAATGA	88	124	202	166	290	out_CDS	ATT	3	ATG	NA	-6.66831	NA	0.305556	0.453287	NA	0.434227	2.72609	NA	2.02973	NA	NA	7.87034	NA	NA	1.48453	NA	2.95471	1.23198	4.67744	-1.2305	0.460126	0	0.102063	0.363985	NA	NA	NA
ENST00000522520.18	ENSG00000104231	ENST00000522520	ZFAND1	protein_coding	8	-	1705	289	482	934	1	TTGCCTGAGACACCGTCATCAGTCAGATCATGA	226	259	64	31	290	out_CDS	TTG	24	ATG	NA	-5.60167	NA	0.484848	0.453287	NA	0.434227	2.72609	NA	2.02973	NA	NA	7.87034	NA	NA	1.48453	NA	2.95471	1.23198	4.67744	-1.2305	0.460126	0	0.102063	0.129747	0.137691	NA	0.413033
ENST00000523601.15	ENSG00000104375	ENST00000523601	STK3	protein_coding	8	-	3107	400	1556	1151	0	ACGCCGGCGTTCTGGGCACGACTACGGTCTCTTGAAAAGATTTGGAATTGA	156	207	245	194	401	out_CDS	ACG	15	ATG	NA	-7.07161	NA	0.509804	0.4925	NA	1.20417	NA	NA	1.21122	NA	NA	2.55123	NA	2.01229	1.26033	NA	1.55674	1.2077	1.90578	-0.64109	0.705806	0	0.305583	NA	NA	NA	0.396959
ENST00000617590.3	ENSG00000104375	ENST00000617590	STK3	protein_coding	8	-	2485	131	1139	1215	0	TTGGTCCGAGTTCCCAGAGTTTCCCTCTGTGGTGCCCTAGGCTCGGCCGGCCGGTGCCCCGGCTCCTTTCCTCCTTTCGGCCTTCGCCGTCCACCAGGTCCCTCTCTCTGTCCCCGGCCGCCATGGAGCAGCCGCCGGCGCCTAAGAGTAAACTAA	10	166	122	-34	132	in_CDS	TTG	-1	TTG	-1	-4.54026	-4.50961	0.660256	0.679389	NA	1.20417	NA	NA	1.21122	NA	NA	2.55123	NA	2.01229	1.26033	NA	1.55674	1.2077	1.90578	-0.64109	0.705806	0	0.305583	NA	NA	NA	0.0990667
ENST00000612977.10	ENSG00000176731	ENST00000612977	C8orf59	protein_coding	8	-	586	210	299	77	2	TTGGCGTTCAAAAGCATTGCTGTTTCAGTTAAGTAG	94	130	117	81	211	out_CDS	TTG	63	TTG	-1	-7.22585	NA	0.388889	0.414286	NA	3.71378	NA	1.54545	3.30936	NA	13.0307	4.82248	NA	13.7087	2.19818	NA	3.51095	3.51157	3.51033	-0.112392	0.968003	0	0.861474	NA	0.391563	0.395115	0.417863
ENST00000619594.2	ENSG00000176731	ENST00000619594	C8orf59	protein_coding	8	-	859	72	299	488	1	ACGTGCCAGATGGTGTTACCTGGAGCTTAA	12	42	61	31	73	out_CDS	ACG	-1	ATG	9	-6.453	NA	0.5	0.486111	NA	3.71378	NA	1.54545	3.30936	NA	13.0307	4.82248	NA	13.7087	2.19818	NA	3.51095	3.51157	3.51033	-0.112392	0.968003	0	0.861474	NA	NA	NA	0.437312
ENST00000613741.2	ENSG00000160949	ENST00000613741	TONSL	protein_coding	8	-	1713	239	1430	44	1	CTGGGCCACCATCGGCCGCACCCACCTGGACATCTATGA	89	128	151	112	240	out_CDS	CTG	-1	CTG	-1	-7.15157	NA	0.641026	0.606695	NA	0.274064	NA	NA	0.138608	NA	NA	2.167	NA	NA	0.0803893	NA	0.665016	0.206336	1.1237	-1.10309	0.500436	0	0.125678	NA	NA	NA	0.15521
ENST00000618741.16	ENSG00000120992	ENST00000618741	LYPLA1	protein_coding	8	-	2526	328	497	1701	0	ATCCTCAATGAAAGAAGTTTGAAGATTGAGTGTCCTACAAGGTGA	165	210	164	119	329	out_CDS	ATC	-1	ATC	-1	-6.49625	NA	0.377778	0.542683	NA	1.2312	NA	NA	1.12486	NA	NA	1.43027	NA	0.513537	0.748386	NA	1.13368	1.17803	1.08933	0.122225	0.966512	0	0.851282	NA	NA	NA	0.151596
ENST00000618741.18	ENSG00000120992	ENST00000618741	LYPLA1	protein_coding	8	-	2526	328	497	1701	1	ATTGGGAGATACTGGGCACGGATGGGCAGAAGCCTTTGCAGGTATCAGAAGTTCACATATCAAATATATCTGCCCGCATGCGCCTGTTAG	223	313	106	16	329	out_CDS	ATT	51	ATG	21	-6.82432	NA	0.488889	0.542683	NA	1.2312	NA	NA	1.12486	NA	NA	1.43027	NA	0.513537	0.748386	NA	1.13368	1.17803	1.08933	0.122225	0.966512	0	0.851282	0.173217	NA	0.177385	NA
ENST00000175091.50	ENSG00000068697	ENST00000175091	LAPTM4A	protein_coding	2	-	1765	508	698	559	2	TTGAGTTTGGCTGCGGGTGGAGAACGTTTGTCAGGGGCCCGGCCAAGAAGGAGGCCCGCCTGTTACGATGGTGTCCATGAGTTTCAAGCGGAACCGCAGTGA	442	544	67	-35	509	in_CDS	TTG	-1	TTG	-1	-5.575	-4.15738	0.588235	0.586614	0.506269	1.80352	NA	NA	2.68369	NA	NA	3.33663	NA	NA	4.38665	NA	3.05262	2.24361	3.86164	-0.595067	0.419687	0	0.0843112	0.279496	NA	0.155164	0.128313
ENST00000233330.20	ENSG00000114993	ENST00000233330	RTKN	protein_coding	2	-	2220	318	1538	364	0	AGGCACACCCCTGCCTTCCTCTCTCCCTCTCCTCCCTTCTCTGGAAAAGCGAGGACACGGAGTTGCAGAGGAAGCTAG	227	305	92	14	319	out_CDS	AGG	-1	AGG	-1	-3.87726	NA	0.589744	0.68239	NA	1.18706	11.2715	NA	0.636284	NA	NA	0.807649	73.4827	0.385142	1.29103	NA	0.980505	0.911672	1.04934	-0.182366	0.949778	0	0.792723	0.218262	NA	NA	0.0158296
ENST00000233468.5	ENSG00000115128	ENST00000233468	SF3B6	protein_coding	2	-	770	214	374	182	2	AAGACGGCGCTATTCCGCTGTAACAGCTTCCGGCGGGTCCTGGATGTTGATGTCCTGCATCTAACGCGGTGTAACCCCCGAAGCCGAGCGAGCTCCGGAGGAATTTCAGTATCTGCTACGGTAACTTCATCAGCCCGCCAAGATGGCGATGCAAGCGGCCAAGAGGGCGAACATTCGACTTCCACCTGA	73	262	142	-47	215	in_CDS	AAG	-1	AAG	-1	-6.25942	-4.71442	0.571429	0.584112	3.41909	4.55663	NA	1.31451	3.72484	NA	1.8114	4.71141	NA	2.55858	5.24358	11.9597	4.55912	4.14074	4.9775	-0.0184611	0.991233	0	0.959204	0.346965	0.264652	0.197207	0.190329
ENST00000233630.61	ENSG00000115289	ENST00000233630	PCGF1	protein_coding	2	-	1792	912	776	104	0	AGGGCCTATTATGATGATTTCTACAGGAGGTTGAAGAGATAA	656	698	257	215	913	out_CDS	AGG	501	AGG	-1	-7.286	NA	0.380952	0.595395	NA	2.53712	NA	NA	1.12627	NA	NA	1.01329	NA	1.9773	0.938039	NA	1.40368	1.8317	0.975665	0.659511	0.671086	0	0.265927	NA	NA	NA	0.561045
ENST00000233813.7	ENSG00000115461	ENST00000233813	IGFBP5	protein_coding	2	-	6215	750	815	4650	0	ATTACCCCTCCTCCGTTTTCACCCTTCTCCGGACTTCGCGTAGAACCTGCGAATTTCGAAGAGGAGGTGGCAAAGTGGGAGAAAAGAGGTGTTAGGGTTTGGGGTTTTTTTGTTTTTGTTTTTGTTTTTTAA	65	197	686	554	751	out_CDS	ATT	-1	ATT	-1	-6.18893	NA	0.439394	0.504	3.39066	5.56092	NA	3.65603	6.07023	NA	19.6146	2.03185	NA	3.79241	6.21491	0.0190401	4.96948	5.81557	4.12338	0.307453	0.883308	0	0.602296	NA	0.106013	NA	NA
ENST00000233813.45	ENSG00000115461	ENST00000233813	IGFBP5	protein_coding	2	-	6215	750	815	4650	0	CTGACCCGCTCAGGCTTGAGGGTTTCTCCGGCCTCCGCTCACTGCGTGCACCTGGCGCTGCCCTGCTTCCCCCAACCTGTTGCAAGGCTTTAA	446	539	305	212	751	out_CDS	CTG	-1	CTG	-1	-5.09497	NA	0.634409	0.504	3.39066	5.56092	NA	3.65603	6.07023	NA	19.6146	2.03185	NA	3.79241	6.21491	0.0190401	4.96948	5.81557	4.12338	0.307453	0.883308	0	0.602296	0.102171	NA	0.0113896	0.102171
ENST00000233838.5	ENSG00000115486	ENST00000233838	GGCX	protein_coding	2	-	7569	81	2273	5215	2	CTGCCTCCTCCGCAGAGCAATGGCGGTGTCTGCCGGGTCCGCGCGGACCTCGCCCAGCTCAGATAA	63	129	19	-47	82	in_CDS	CTG	-1	CTG	-1	-6.82678	-5.85578	0.681818	0.654321	NA	0.41387	NA	NA	2.78641	NA	NA	1.08084	NA	NA	0.585188	NA	1.21658	1.60014	0.833015	0.627615	0.747027	0	0.354014	NA	NA	NA	0.207065
ENST00000430215.8	ENSG00000115486	ENST00000430215	GGCX	protein_coding	2	-	2314	104	2102	108	2	CTGCCTCCTCCGCAGAGCAATGGCGGTGTCTGCCGGGTCCGCGCGGACCTCGCCCAGCTCAGGGTTCTTGATGGTGCTAGACATTCCCCAGGAGCGGGGGCTCAGCTCTCTGGACCGGAAATACCTTGA	86	215	19	-110	105	in_CDS	CTG	-1	CTG	-1	-6.72384	-4.67366	0.643411	0.673077	NA	0.41387	NA	NA	2.78641	NA	NA	1.08084	NA	NA	0.585188	NA	1.21658	1.60014	0.833015	0.627615	0.747027	0	0.354014	NA	NA	NA	0.180819
ENST00000234111.20	ENSG00000115758	ENST00000234111	ODC1	protein_coding	2	-	2653	511	1382	760	0	ATGGGGCTGGCCTGCGGCGCCTGGGCGCTCTGA	351	384	161	128	512	out_CDS	ATG	NA	ATG	NA	-5.99475	NA	0.757576	0.694716	0.354974	0.534074	NA	NA	0.216527	NA	NA	0.368344	NA	0.0316975	0.26531	NA	0.346064	0.375301	0.316827	0.333184	0.811956	0	0.457585	NA	NA	NA	0.302506
ENST00000234179.1	ENSG00000115825	ENST00000234179	PRKD3	protein_coding	2	-	5900	555	2669	2676	2	ATGAAAATGAGGACATTTGAGAAGGTGATTTAA	19	52	537	504	556	out_CDS	ATG	NA	ATG	NA	-5.87433	NA	0.30303	0.342342	2.55832	0.786253	NA	8.10668	0.707555	NA	NA	1.19495	NA	3.57832	1.49221	NA	1.04524	0.746904	1.34358	-0.738757	0.523403	0	0.141352	NA	0.459204	NA	0.302506
ENST00000234179.13	ENSG00000115825	ENST00000234179	PRKD3	protein_coding	2	-	5900	555	2669	2676	2	CTGAAATTAAAGAGACAAGTACAGACTGAAAGGAAAATAGATTCGTAA	196	244	360	312	556	out_CDS	CTG	9	ATG	NA	-5.98	NA	0.3125	0.342342	2.55832	0.786253	NA	8.10668	0.707555	NA	NA	1.19495	NA	3.57832	1.49221	NA	1.04524	0.746904	1.34358	-0.738757	0.523403	0	0.141352	0.19179	0.144506	NA	0.259825
ENST00000238081.5	ENSG00000134308	ENST00000238081	YWHAQ	protein_coding	2	-	2208	156	734	1318	0	GTGGGACTCGCGTCGCGGCCGCGGAGACGTGAAGCTCTCGAGGCTCCTCCCGCTGCGGGTCGGCGCTCGCCCTCGCTCTCCTCGCCCTCCGCCCCGGCCCCGGCCCCGCGCCCGCCATGGAGAAGACTGAGCTGA	41	176	116	-19	157	in_CDS	GTG	-1	GTG	-1	-3.69789	-3.31295	0.762963	0.737179	NA	1.30437	NA	NA	1.39639	NA	NA	1.9826	NA	1.22357	2.65041	0.0271368	1.83344	1.35038	2.31651	-0.597346	0.346521	0	0.0562942	0.128834	0.110462	NA	0.364431
ENST00000243776.3	ENSG00000123989	ENST00000243776	CHPF	protein_coding	2	-	3013	249	2324	440	2	CTGCGCAGCCCAGAGCAGCTGCTGGAGGGGAATCGAGGCGCGGCTCCGGGGATTCGGCTCGGGCCGCTGGCTCTGCTCTGCGGGGAGGGAGCGGGCCCGCCCGCGGGGCCCGAGCCCTCCGGATCCGCCCCCTCCCCGGTCCCGCCCCCTCGGAGACTCCTCTGGCTGCTCTGGGGGTTCGCCGGGGCCGGGGACCCGCGGTCCGGGCGCCATGCGGGCATCGCTGCTGCTGTCGGTGCTGCGGCCCGCAGGGCCCGTGGCCGTGGGCATCTCCCTGGGCTTCACCCTGAGCCTGCTCAGCGTCACCTGGGTGGAGGAGCCGTGCGGCCCAGGCCCGCCCCAACCTGGAGACTCTGA	39	396	211	-146	250	in_CDS	CTG	-1	CTG	-1	-4.45368	-3.04453	0.764706	0.787149	23.9325	4.70573	NA	21.5773	3.80594	NA	NA	0.466693	NA	2.4392	0.811222	NA	2.4474	4.25584	0.638957	2.05901	0.0103296	1	0.000245456	0.112566	0.158412	NA	0.0918164
ENST00000248450.6	ENSG00000127837	ENST00000248450	AAMP	protein_coding	2	-	1886	171	1301	414	0	CTGGGAGGCGTTTGGGCCCAGAGAAGTGGATCCGCCGCTTGCGCCGCATGGAGTCCGAATCGGAAAGCGGGGCTGCTGCTGACACCCCCCCACTGGAGACCCTAA	125	230	47	-58	172	in_CDS	CTG	-1	CTG	-1	-3.84778	-1.33853	0.657143	0.678363	NA	0.840902	NA	NA	1.11042	NA	NA	0.356702	NA	NA	0.817705	NA	0.781433	0.975662	0.587203	0.708994	0.515999	0	0.135831	NA	0.143273	NA	NA
ENST00000258105.64	ENSG00000204822	ENST00000258105	MRPL53	protein_coding	2	-	1162	662	335	165	2	CTGCACGAGTTCTTCCGGGGCGGAGGTCACCATGGCAGCTGCCTTGGCTCGGCTTGGTCTGCGGCCTGTCAAACAGGTTCGGGTTCAGTTCTGTCCCTTCGAGAAAAACGTGGAATCGACGAGGACCTTCCTGCAGACGGTGAGCAGTGA	632	782	31	-119	663	in_CDS	CTG	627	CTG	-1	-6.22945	-3.43585	0.593333	0.501511	NA	0.724177	NA	NA	1.21299	189.286	NA	0.523678	NA	NA	0.998595	NA	0.86486	0.968584	0.761136	0.305031	0.889198	0	0.617908	NA	NA	NA	0.395634
ENST00000260648.58	ENSG00000138078	ENST00000260648	PREPL	protein_coding	2	-	3672	959	2180	533	1	ATTAACTTTACAAATGAGACATTTAAGTCACATCTGCCAAGAATTATGATTTGA	689	743	271	217	960	out_CDS	ATT	171	ATT	45	-5.61942	NA	0.277778	0.369135	8.40425	3.09054	NA	3.06164	2.05392	NA	11.1758	1.10749	NA	NA	1.64037	NA	1.97308	2.57223	1.37393	0.717374	0.505005	0	0.127898	0.199554	NA	NA	NA
ENST00000260648.78	ENSG00000138078	ENST00000260648	PREPL	protein_coding	2	-	3672	959	2180	533	0	GTGTGCTGGCAGCCCCAAAAGGAGCATAAACCAGGGACTTTGATATCATGCAGCAGAAGACCAAATTATTTCTCCAAGCTTTGA	913	997	47	-37	960	in_CDS	GTG	393	GTG	-1	-6.37472	-4.67981	0.452381	0.369135	8.40425	3.09054	NA	3.06164	2.05392	NA	11.1758	1.10749	NA	NA	1.64037	NA	1.97308	2.57223	1.37393	0.717374	0.505005	0	0.127898	NA	NA	NA	0.100332
ENST00000541738.29	ENSG00000138078	ENST00000541738	PREPL	protein_coding	2	-	6049	387	1913	3749	2	AAGATGGCGAAATCTGCCTGTTGCTCGTGCTAG	256	289	132	99	388	out_CDS	AAG	-1	ATG	3	-5.60633	NA	0.515152	0.501292	8.40425	3.09054	NA	3.06164	2.05392	NA	11.1758	1.10749	NA	NA	1.64037	NA	1.97308	2.57223	1.37393	0.717374	0.505005	0	0.127898	NA	0.282537	0.134552	NA
ENST00000260665.4	ENSG00000138095	ENST00000260665	LRPPRC	protein_coding	2	-	6335	58	4181	2096	2	CTGCGGGGACGTTCGAGCAATGGCAGCCCTGCTGAGATCCGCGCGTTGGTTGCTGCGTGCCGGGGCGGCCCCGCGCCTCCCGCTCTCCCTGCGCCTCCTCCCTGGCGGCCCGGGCCGGCTGCATGCCGCCTCCTATCTGCCCGCCGCTCGCGCCGGGCCCGTGGCCGGAGGACTACTGAGCCCAGCCAGGCTGTATGCCATTGCTGCCAAAGAAAAAGATATTCAAGAGGAGTCCACTTTTTCTTCTAG	40	289	19	-230	59	in_CDS	CTG	-1	CTG	-1	-6.86657	-3.21556	0.674699	0.655172	NA	0.772376	NA	NA	0.546726	NA	NA	0.574317	NA	NA	0.911005	NA	0.701106	0.659551	0.742661	-0.143333	0.929584	0	0.735799	NA	0.180967	NA	NA
ENST00000260953.25	ENSG00000138382	ENST00000260953	METTL5	protein_coding	2	-	1010	317	626	67	2	CTGTGCCTTCAAACCCTACGAGTCCATACTTTAAAACAAAATGAAGAAAGTAAGGCTTAA	278	338	40	-20	318	in_CDS	CTG	-1	CTG	-1	-7.91438	-6.38749	0.366667	0.646688	2.84827	1.96363	NA	1.1563	0.338485	NA	NA	3.25437	NA	NA	2.71185	NA	2.06708	1.15106	2.98311	-1.0065	0.500885	0	0.12584	0.361045	NA	NA	NA
ENST00000263630.73	ENSG00000115355	ENST00000263630	CCDC88A	protein_coding	2	-	9667	777	5528	3362	2	ATGGGATTTTTCTCCCTTGCCGAAATGGACTTTCATTGA	655	694	123	84	778	out_CDS	ATG	NA	ATG	NA	-3.59293	NA	0.410256	0.57529	0.840271	0.947368	0.436795	9.59006	0.937624	NA	NA	4.43861	NA	5.77342	3.00936	NA	2.33324	0.942496	3.72399	-1.78123	0.00446261	-1	8.27809e-05	NA	0.063856	NA	NA
ENST00000621814.34	ENSG00000115355	ENST00000621814	CCDC88A	protein_coding	2	-	3089	759	2222	108	2	TTGGGATTTCGGCTCGTTTCACTCTGGGGTGTTTTTTGA	346	385	414	375	760	out_CDS	TTG	309	TTG	-1	-4.61836	NA	0.461538	0.505929	0.840271	0.947368	0.436795	9.59006	0.937624	NA	NA	4.43861	NA	5.77342	3.00936	NA	2.33324	0.942496	3.72399	-1.78123	0.00446261	-1	8.27809e-05	NA	0.430306	NA	NA
ENST00000621814.46	ENSG00000115355	ENST00000621814	CCDC88A	protein_coding	2	-	3089	759	2222	108	0	ATTGATTTCTACTTACTTCCACGTTTAGTGACCAATTCCCTAGGCGTATTTTTGTGGTAG	446	506	314	254	760	out_CDS	ATT	12	ATG	NA	-6.73548	NA	0.383333	0.505929	0.840271	0.947368	0.436795	9.59006	0.937624	NA	NA	4.43861	NA	5.77342	3.00936	NA	2.33324	0.942496	3.72399	-1.78123	0.00446261	-1	8.27809e-05	0.313723	NA	NA	NA
ENST00000263634.11	ENSG00000115239	ENST00000263634	GPR75	protein_coding	2	-	2214	135	1553	526	0	ACGGCAGACTGGTCAAACAAATGGATTTTACAGAGGCTTACGCGGACACGTGCTCTACAGTTGGACTTGCTGCCAGGGAAGGCAATGTTAAAGTCTTAA	116	215	20	-79	136	in_CDS	ACG	-1	ACG	84	-7.05126	-3.76915	0.474747	0.622222	NA	1.07986	NA	NA	1.12009	NA	NA	1.20839	NA	NA	1.55169	NA	1.24	1.09997	1.38004	NA	NA	NA	NA	NA	NA	NA	0.114037
ENST00000263640.33	ENSG00000115170	ENST00000263640	ACVR1	protein_coding	2	-	3047	430	1526	1091	0	CTGTGGGCAGATGTGACCAAGAGCCTGCATTAA	390	423	41	8	431	out_CDS	CTG	384	CTG	-1	-8.49833	NA	0.515152	0.518605	NA	3.06658	NA	10.1134	2.43118	NA	NA	2.36907	NA	NA	1.2821	NA	2.28723	2.74888	1.82558	0.297929	0.885415	0	0.607746	NA	0.401018	NA	NA
ENST00000263655.13	ENSG00000119865	ENST00000263655	CNRIP1	protein_coding	2	-	1953	606	491	856	2	ATGTCCGCTTCCCCAGCTGAAGGGGATTGTGGTGCGTAA	205	244	402	363	607	out_CDS	ATG	NA	ATG	NA	-5.00064	NA	0.564103	0.70297	2.03073	0.698727	0.487156	0.773778	1.08402	2.07833	11.0361	0.403894	NA	0.283134	0.309697	0.0454888	0.624085	0.891375	0.356795	1.13787	0.425793	0	0.0875577	NA	NA	0.39699	0.432647
ENST00000263956.1	ENSG00000119041	ENST00000263956	GTF3C3	protein_coding	2	-	4282	90	2657	1535	2	CTGGAAGGCGCTGCTCTTCCGGTTCTCTGTCCCGGTTCCTGGGGTTGCACAGACAGACCCTGTAAACATGTCAGGGTTCAGTCCGGAACTCATCGACTACTTGGAAGGGAAAATCTCCTTTGA	24	147	67	-56	91	in_CDS	CTG	-1	CTG	-1	-8.06379	-6.15146	0.536585	0.622222	NA	0.730914	NA	NA	0.462075	NA	NA	0.980508	NA	NA	1.03956	NA	0.803265	0.596495	1.01004	-0.671735	0.583742	0	0.185787	0.116416	NA	NA	NA
ENST00000264110.10	ENSG00000115966	ENST00000264110	ATF2	protein_coding	2	-	4176	299	1514	2363	0	AAGGATCATGAACTAGTGACCTGGAAAGGGTACTAG	130	166	170	134	300	out_CDS	AAG	-1	AAG	-1	-5.92585	NA	0.444444	0.481605	12.9084	2.10906	NA	NA	1.63897	NA	NA	1.25882	NA	2.30707	2.58267	NA	1.89738	1.87401	1.92074	-0.0826724	0.975014	0	0.886654	0.201671	NA	NA	0.303192
ENST00000345739.19	ENSG00000115966	ENST00000345739	ATF2	protein_coding	2	-	4079	376	1340	2363	0	ATGGCCCACCAGCTAGAAAGTATTCTTGCCATGAGAAAAAGAATGTGA	237	285	140	92	377	out_CDS	ATG	NA	ATG	NA	-4.61106	NA	0.416667	0.462766	12.9084	2.10906	NA	NA	1.63897	NA	NA	1.25882	NA	2.30707	2.58267	NA	1.89738	1.87401	1.92074	-0.0826724	0.975014	0	0.886654	0.25657	NA	NA	NA
ENST00000264151.1	ENSG00000128694	ENST00000264151	OSGEPL1	protein_coding	2	-	1885	103	1241	541	1	AAGGAGACAAGTGCTAGCTACTGCCGCCCAAGTGGAAGGAATTATCTATAG	46	97	58	7	104	out_CDS	AAG	-1	AAG	-1	-7.69933	NA	0.470588	0.475728	NA	1.96551	NA	8.70814	2.52311	NA	NA	2.29534	NA	NA	1.48112	NA	2.06627	2.24431	1.88823	0.0271082	0.99363	0	0.968234	NA	0.387688	NA	NA
ENST00000264169.13	ENSG00000115947	ENST00000264169	ORC4	protein_coding	2	-	6598	174	1307	5117	0	ATGTCTCCAGCCAGGGCCAAGCAGCAGCAGTAG	62	95	113	80	175	out_CDS	ATG	NA	ATG	NA	-2.24992	NA	0.606061	0.58046	1.83462	2.02035	NA	NA	1.76204	NA	NA	1.15582	NA	NA	2.3731	NA	1.82783	1.89119	1.76446	0.0566023	0.981991	0	0.921859	NA	0.341648	NA	NA
ENST00000540442.2	ENSG00000115947	ENST00000540442	ORC4	protein_coding	2	-	6472	270	1085	5117	0	AAGTCTAGCAGAGGACGCGGCCAGGCGATTCGGTGA	32	68	239	203	271	out_CDS	AAG	-1	AAG	-1	-6.86569	NA	0.611111	0.485185	1.83462	2.02035	NA	NA	1.76204	NA	NA	1.15582	NA	NA	2.3731	NA	1.82783	1.89119	1.76446	0.0566023	0.981991	0	0.921859	0.426104	NA	NA	NA
ENST00000540442.8	ENSG00000115947	ENST00000540442	ORC4	protein_coding	2	-	6472	270	1085	5117	1	ATTTGGAGTGCAAGTACAATACAAACACTTAAGTGA	159	195	112	76	271	out_CDS	ATT	-1	ATT	-1	-7.684	NA	0.333333	0.485185	1.83462	2.02035	NA	NA	1.76204	NA	NA	1.15582	NA	NA	2.3731	NA	1.82783	1.89119	1.76446	0.0566023	0.981991	0	0.921859	0.366045	NA	NA	NA
ENST00000540442.10	ENSG00000115947	ENST00000540442	ORC4	protein_coding	2	-	6472	270	1085	5117	0	ATGGAGAGAGTAACTCTGTCCTTATTATCGGACCCCGAGGATCAGGAAAAACTATGTTAA	218	278	53	-7	271	in_CDS	ATG	NA	ATG	NA	-6.61695	-3.46979	0.416667	0.485185	1.83462	2.02035	NA	NA	1.76204	NA	NA	1.15582	NA	NA	2.3731	NA	1.82783	1.89119	1.76446	0.0566023	0.981991	0	0.921859	NA	NA	NA	0.276135
ENST00000264255.12	ENSG00000115514	ENST00000264255	TXNDC9	protein_coding	2	-	1637	256	677	704	2	AGGCGTCACCGAGAGCTCAGCACCCAGGCTGAACTCTGTACCATTTGGAAGAATGGAAGCTGA	205	268	52	-11	257	in_CDS	AGG	-1	AGG	-1	-7.36936	-5.54619	0.539683	0.621094	NA	2.02243	NA	NA	1.40267	NA	NA	0.962879	NA	NA	1.50152	NA	1.47238	1.71255	1.2322	0.294826	0.904055	0	0.663971	NA	0.309204	NA	NA
ENST00000344951.27	ENSG00000036257	ENST00000344951	CUL3	protein_coding	2	-	6592	388	2105	4099	0	AAGCCGCCGCCGGGGAGGGGACGAGCACCATGTCGAATCTGA	360	402	29	-13	389	in_CDS	AAG	-1	AAG	-1	-0.974933	-0.762558	0.666667	0.775773	5.4364	1.10211	NA	NA	1.36556	NA	NA	2.08039	NA	NA	1.35871	NA	1.47669	1.23383	1.71955	-0.469874	0.714752	0	0.315269	0.373413	NA	NA	NA
ENST00000617432.1	ENSG00000036257	ENST00000617432	CUL3	protein_coding	2	-	1426	86	1025	315	2	AAGGGAGTCAAAGGGCTAACAGAACAAGAAGTAGAAACAATATTGGATAAAGCAATGGTCCTTTTTAGGTTTATGCAAGAAAAAGATGTATTTGAACGTTATTATAAACAACACTTGGCAAGGAGACTTCTCACAAATAAAAGTGTTTCTGATGACTCTGAAAAACATGATATCTAA	2	179	85	-92	87	in_CDS	AAG	-1	AAG	54	3.0392	-2.96884	0.327684	0.348837	5.4364	1.10211	NA	NA	1.36556	NA	NA	2.08039	NA	NA	1.35871	NA	1.47669	1.23383	1.71955	-0.469874	0.714752	0	0.315269	NA	NA	0.0359198	NA
ENST00000355733.25	ENSG00000075340	ENST00000355733	ADD2	protein_coding	2	-	2654	445	1928	281	2	TTGAGGTTGTGTAGATGTGGCCGGCACCCTTGA	308	341	138	105	446	out_CDS	TTG	6	ATG	NA	-5.0615	NA	0.545455	0.6	1.72661	0.611692	0.178848	NA	0.51623	NA	NA	1.84582	NA	NA	0.604342	NA	0.89452	0.563961	1.22508	-0.874261	0.508397	0	0.130238	0.125286	NA	NA	NA
ENST00000264436.34	ENSG00000075340	ENST00000264436	ADD2	protein_coding	2	-	9267	445	2177	6645	2	AGGAGCGAATTGCAAACCCACCGGGAAAATGAGCGAAGAGACGGTCCCCGAGGCTGCCTCGCCGCCGCCCCCGCAGGGGCAGCCTTACTTTGA	418	511	28	-65	446	in_CDS	AGG	96	AGG	-1	-7.33075	-3.79372	0.645161	0.6	1.72661	0.611692	0.178848	NA	0.51623	NA	NA	1.84582	NA	NA	0.604342	NA	0.89452	0.563961	1.22508	-0.874261	0.508397	0	0.130238	NA	0.125333	NA	NA
ENST00000407644.11	ENSG00000075340	ENST00000407644	ADD2	protein_coding	2	-	3741	265	2177	1299	1	CTGACAGTTTCCACCTGGATGTTTGAGGTTGTGTAG	106	142	160	124	266	out_CDS	CTG	30	ATG	NA	-6.61023	NA	0.472222	0.588679	1.72661	0.611692	0.178848	NA	0.51623	NA	NA	1.84582	NA	NA	0.604342	NA	0.89452	0.563961	1.22508	-0.874261	0.508397	0	0.130238	0.429589	NA	NA	NA
ENST00000430656.3	ENSG00000075340	ENST00000430656	ADD2	protein_coding	2	-	2332	298	1724	310	2	ATGGCTTTAATTCTGACGGCAGGGCTGTGA	26	56	273	243	299	out_CDS	ATG	NA	ATG	NA	-1.84673	NA	0.5	0.604027	1.72661	0.611692	0.178848	NA	0.51623	NA	NA	1.84582	NA	NA	0.604342	NA	0.89452	0.563961	1.22508	-0.874261	0.508397	0	0.130238	0.250572	NA	NA	NA
ENST00000264712.6	ENSG00000084731	ENST00000264712	KIF3C	protein_coding	2	-	5344	580	2378	2386	1	CTGGCTGCAATGAATGATCCCCCAGCTTGGGGGGAGGACTCCAGGTGA	67	115	514	466	581	out_CDS	CTG	-1	ATG	9	1.61447	NA	0.604167	0.67931	1.5244	0.132137	NA	1.64103	0.222863	NA	NA	0.461451	1.18962	0.33127	0.421109	NA	0.30939	0.1775	0.44128	-0.786169	0.632822	0	0.225202	NA	NA	NA	0.144506
ENST00000264720.7	ENSG00000115207	ENST00000264720	GTF3C2	protein_coding	2	-	3882	320	2732	830	2	CTGGAACTCGGCTGGCTTCGGAGGGCTCGGTGA	63	96	258	225	321	out_CDS	CTG	-1	CTG	-1	-6.31042	NA	0.666667	0.59375	NA	0.38487	NA	NA	0.807319	NA	NA	1.32286	NA	0.910361	0.641951	NA	0.78925	0.596095	0.982406	-0.581934	0.67785	0	0.27471	NA	NA	NA	0.329502
ENST00000265316.9	ENSG00000115657	ENST00000265316	ABCB6	protein_coding	2	-	3016	317	2525	174	0	GTGCTGAGACGGCGTACGTGCCCTGCGTGA	88	118	230	200	318	out_CDS	GTG	-1	GTG	-1	-3.02664	NA	0.666667	0.741325	NA	1.25275	NA	11.7853	1.19304	NA	NA	2.23743	NA	NA	1.24865	NA	1.48297	1.2229	1.74304	-0.465517	0.781589	0	0.402387	NA	0.250572	NA	NA
ENST00000265316.21	ENSG00000115657	ENST00000265316	ABCB6	protein_coding	2	-	3016	317	2525	174	2	AAGGCACCCGGATGTCCGCGCCCCTCTCCGAGTGACCAGTCCCGGCCTCCGGTCCCGCAGTGCCCGCAGCCTCGGCCGGCGTCCACGCATTGCCATGGTGACTGTGGGCAACTACTGCGAGGCCGAAGGGCCCGTGGGTCCGGCCTGGATGCAGGATGGCCTGAGTCCCTGCTTCTTCTTCACGCTCGTGCCCTCGACGCGGATGGCTCTGGGGACTCTGGCCTTGGTGCTGGCTCTTCCCTGCAGACGCCGGGAGCGGCCCGCTGGTGCTGA	224	497	94	-179	318	in_CDS	AAG	-1	AAG	-1	-5.6151	-3.66712	0.695971	0.741325	NA	1.25275	NA	11.7853	1.19304	NA	NA	2.23743	NA	NA	1.24865	NA	1.48297	1.2229	1.74304	-0.465517	0.781589	0	0.402387	NA	0.0864896	NA	NA
ENST00000265322.3	ENSG00000115425	ENST00000265322	PECR	protein_coding	2	-	1853	75	908	870	2	CTGGCACCCCGCTGCAGGGATGGCCTCCTGGGCTAA	57	93	19	-17	76	in_CDS	CTG	39	CTG	-1	-7.46585	-6.80632	0.694444	0.72	13.7113	0.395145	NA	NA	4.19479	NA	NA	0.573307	NA	NA	0.577874	NA	1.43528	2.29497	0.57559	1.08707	0.543084	0	0.154452	0.449774	NA	NA	NA
ENST00000272298.12	ENSG00000143933	ENST00000272298	CALM2	protein_coding	2	-	1302	158	446	698	0	ATTAGTCCGAGTGGAGAGAGCGAGCTGAGTGGTTGTGTGGTCGCGTCTCGGAAACCGGTAGCGCTTGCAGCATGGCTGACCAACTGA	88	175	71	-16	159	in_CDS	ATT	27	ATG	NA	-3.5824	-3.92519	0.574713	0.613924	NA	1.17703	0.0493048	0.453084	0.821247	NA	NA	3.5389	NA	0.528374	2.90977	0.0321467	2.11174	0.999139	3.22433	-0.959723	0.0442511	-1	0.00179935	0.117235	0.291867	0.135707	0.360626
ENST00000272348.9	ENSG00000143977	ENST00000272348	SNRPG	protein_coding	2	-	625	122	227	276	2	GTGAGGAAAGCCGTGCGTTGCGTTCCAAGGCATCTGTGA	66	105	57	18	123	out_CDS	GTG	-1	GTG	-1	-5.57071	NA	0.564103	0.606557	0.477651	1.10377	12.3007	0.868368	0.283394	12.6534	5.25767	0.586807	NA	0.153534	0.952145	NA	0.731529	0.693581	0.769476	0.0249453	0.994339	0	0.9721	NA	0.439151	0.217853	0.15521
ENST00000482975.9	ENSG00000143977	ENST00000482975	SNRPG	protein_coding	2	-	1093	768	191	134	2	TTGAACATCTCGAATAGTATCATGTTCTAG	133	163	636	606	769	out_CDS	TTG	-1	ATG	21	-6.34936	NA	0.333333	0.41276	0.477651	1.10377	12.3007	0.868368	0.283394	12.6534	5.25767	0.586807	NA	0.153534	0.952145	NA	0.731529	0.693581	0.769476	0.0249453	0.994339	0	0.9721	0.437312	NA	NA	NA
ENST00000272424.5	ENSG00000144034	ENST00000272424	TPRKB	protein_coding	2	-	748	107	524	117	0	ACGCACTGGGGGCCGGATGTAGAATCCTGCTTATCTGTGAAATGCAGTTAA	67	118	41	-10	108	in_CDS	ACG	-1	ACG	-1	-6.73944	-5.58329	0.490196	0.560748	NA	2.57299	NA	NA	0.89943	NA	NA	0.709509	NA	NA	1.85446	NA	1.5091	1.73621	1.28198	0.400491	0.86326	0	0.551854	0.286958	0.286958	NA	0.286958
ENST00000272647.1	ENSG00000144233	ENST00000272647	AMMECR1L	protein_coding	2	-	4658	261	929	3468	2	ATGAAGCAAGAGGAGGAGGCAGAGCGCGAGAGGTCCCGTCCGCCCCAGCCGCGTCTGGGCCAGGAGAAAAGGTACAGGAAGAAGGAATGGAATCGGAAGGAAGAAAATTCATTCCAGAGACAAAATAGCTCCCCTCCTCTGTTGTAG	43	190	219	72	262	out_CDS	ATG	NA	ATG	NA	-2.283	NA	0.544218	0.555556	2.99752	2.95259	0.794518	2.99589	0.697027	NA	NA	0.645716	NA	NA	1.2168	0.0557643	1.37803	1.82481	0.931258	0.559021	0.798287	0	0.431019	0.0931327	0.0927613	0.0152878	0.124515
ENST00000393001.4	ENSG00000144233	ENST00000393001	AMMECR1L	protein_coding	2	-	4641	251	929	3461	2	ATTTCTTCGAGACTAAGGATGGATGACCCTTAG	24	57	228	195	252	out_CDS	ATT	-1	ATG	18	-7.25008	NA	0.424242	0.482072	2.99752	2.95259	0.794518	2.99589	0.697027	NA	NA	0.645716	NA	NA	1.2168	0.0557643	1.37803	1.82481	0.931258	0.559021	0.798287	0	0.431019	NA	0.31042	NA	NA
ENST00000282120.28	ENSG00000152291	ENST00000282120	TGOLN2	protein_coding	2	-	6419	334	1436	4649	2	AGGGCGGAAGCGCTATCCGAGCAGGATGCGGTTCGTGGTTGCCTTGGTCCTCCTGAACGTCGCAGCGGCGGGAGCCGTGCCGCTCTTGGCCACCGAAAGCGTCAAGCAAGAAGAAGCTGGAGTACGGCCTTCTGCAGGAAACGTCTCCACCCACCCCAGCTTGAGCCAACGGCCTGGAGGCTCTACCAAGTCGCATCCGGAGCCGCAGACTCCAAAAGACAGCCCTAG	310	538	25	-203	335	in_CDS	AGG	-1	AGG	-1	-6.80455	-6.2666	0.627193	0.661677	21.459	1.23039	NA	NA	1.76309	NA	NA	1.7018	NA	NA	2.3315	0.0466812	1.7567	1.49674	2.01665	-0.423134	0.781686	0	0.402726	0.0507207	NA	NA	NA
ENST00000282388.5	ENSG00000152518	ENST00000282388	ZFP36L2	protein_coding	2	-	3696	294	1481	1921	0	GTGGCTCAAGCCCGGCCACGCCGCCCCAAGGGCTCCTCCCGACCTCCCGGCCTGCCGCTCCGGCCACTGCGGGATCCAGAAACATGTCGACCACACTTCTGTCCGCCTTCTACGATGTCGACTTCTTGTGCAAGACAGAGAAATCCCTGGCCAACCTCAACCTGA	212	377	83	-82	295	in_CDS	GTG	-1	GTG	114	-3.07154	-2.26756	0.630303	0.768707	NA	1.93681	NA	NA	3.07625	NA	NA	8.05663	NA	0.579269	4.526	NA	4.39892	2.50653	6.29132	-1.23313	0.329781	0	0.0502223	NA	NA	NA	0.106274
ENST00000283254.35	ENSG00000153253	ENST00000283254	SCN3A	protein_coding	2	-	9091	468	5999	2624	0	AAGGAGCAAAGAATCTCTTCTAGGGATATTGTAAGAATAAATGAGATAATTCACAGAAGGGACCTGGAGCTTTTCCGGAAAAAGGTGCTGTGA	317	410	152	59	469	out_CDS	AAG	129	AAG	-1	-6.9575	NA	0.397849	0.386752	10.987	0.58964	NA	NA	0.253671	NA	NA	0.912859	NA	0.732415	0.808272	NA	0.64111	0.421655	0.860566	-0.508028	0.828388	0	0.48465	0.0275006	NA	NA	0.169332
ENST00000284719.9	ENSG00000138430	ENST00000284719	OLA1	protein_coding	2	-	4417	247	1187	2983	0	AGGGGACGGGCCTGCGTTCTCTCCTCCTTCCTCCCCGCCTCCAGCTGCCGGCAGGACCTTTCTCTCGCTGCCGCTGGGACCCCGTGTCATCGCCCAGGCCGAGCACGATGCCCCCTAAAAAGGGAGGTGATGGAATTAAACCACCCCCAATCATTGGAAGATTTGGAACCTCACTGA	141	318	107	-70	248	in_CDS	AGG	123	AGG	129	-5.78608	-4.64989	0.610169	0.773279	1.57411	0.391249	NA	NA	0.365568	NA	NA	0.240305	NA	NA	0.483847	NA	0.370242	0.378408	0.362076	0.18341	0.942235	0	0.762206	0.191679	NA	NA	NA
ENST00000344357.7	ENSG00000138430	ENST00000344357	OLA1	protein_coding	2	-	1656	521	713	422	0	CTGCCGCTGGGACCCCGTGTCATCGCCCAGGCCGAGCACGGAAATCTACTTTCTTCAATGTGTTAA	109	175	413	347	522	out_CDS	CTG	-1	CTG	57	-7.24152	NA	0.560606	0.502879	1.57411	0.391249	NA	NA	0.365568	NA	NA	0.240305	NA	NA	0.483847	NA	0.370242	0.378408	0.362076	0.18341	0.942235	0	0.762206	0.126036	NA	NA	0.104991
ENST00000344357.15	ENSG00000138430	ENST00000344357	OLA1	protein_coding	2	-	1656	521	713	422	0	AGGCTTCAGCAGAAAACTTCCCGTTCTGCACTATTGATCCTAATGAGAGCAGAGTACCTGTGCCAGATGAAAGGTTTGACTTTCTTTGTCAATACCACAAACCAGCAAGCAAAATTCCTGCCTTTCTAA	184	313	338	209	522	out_CDS	AGG	18	ATG	NA	-6.7013	NA	0.426357	0.502879	1.57411	0.391249	NA	NA	0.365568	NA	NA	0.240305	NA	NA	0.483847	NA	0.370242	0.378408	0.362076	0.18341	0.942235	0	0.762206	NA	0.219136	0.109561	0.00791482
ENST00000344357.29	ENSG00000138430	ENST00000344357	OLA1	protein_coding	2	-	1656	521	713	422	0	TTGAAGATGATGATATCACGCACGTTGAAGGAAGTGTAG	427	466	95	56	522	out_CDS	TTG	27	ATG	NA	-4.5765	NA	0.410256	0.502879	1.57411	0.391249	NA	NA	0.365568	NA	NA	0.240305	NA	NA	0.483847	NA	0.370242	0.378408	0.362076	0.18341	0.942235	0	0.762206	0.23813	0.15521	NA	0.218469
ENST00000284727.6	ENSG00000154518	ENST00000284727	ATP5G3	protein_coding	2	-	5484	3025	425	2034	1	GTGTTTTCTTCTTGCTTCTTCATGGTCCATGATACCAGCTGA	34	76	2992	2950	3026	out_CDS	GTG	-1	ATG	21	-15	NA	0.428571	0.441653	0.446438	0.680698	NA	NA	1.17875	NA	NA	0.931108	NA	NA	1.39192	NA	1.04562	0.929722	1.16152	-0.120407	0.947124	0	0.775207	0.29089	0.202309	0.411964	0.34628
ENST00000284727.40	ENSG00000154518	ENST00000284727	ATP5G3	protein_coding	2	-	5484	3025	425	2034	2	ATGCTCTTGAGAGCATCAGGCAGGACATTCATGTGCACCATTGTGGCGGCACGAAAAGATGGCGGAAAGAGCCAAACGACAACCCTTTCATTGCTCTTGACACCGTGGGTCAGGAATTTGGGTAAAGCTCATTTGGATGGCTCATTTTTGTTCCTCGTGGTGTTGGGAAGGCTTGACGAGAGCTAG	353	539	2673	2487	3026	out_CDS	ATG	NA	ATG	NA	-9.56176	NA	0.5	0.441653	0.446438	0.680698	NA	NA	1.17875	NA	NA	0.931108	NA	NA	1.39192	NA	1.04562	0.929722	1.16152	-0.120407	0.947124	0	0.775207	0.0700085	0.0700085	0.00481932	0.134041
ENST00000284727.278	ENSG00000154518	ENST00000284727	ATP5G3	protein_coding	2	-	5484	3025	425	2034	1	CTGCCGCAGCCCGTGCCGCCGCCGCCTCCTGGGAAGAGAGGAAGCGGGAGAGGAGCCCACGTCGCCTGTCACCCAATATCTCCAGCCGCGCAGTCCCGAAGAGTGTAA	2917	3025	109	1	3026	out_CDS	CTG	354	CTG	-1	-5.58305	NA	0.675926	0.441653	0.446438	0.680698	NA	NA	1.17875	NA	NA	0.931108	NA	NA	1.39192	NA	1.04562	0.929722	1.16152	-0.120407	0.947124	0	0.775207	0.0329609	0.137974	NA	0.137966
ENST00000392541.13	ENSG00000154518	ENST00000392541	ATP5G3	protein_coding	2	-	842	270	425	147	0	TTGACCTTAAGCCTCTTTTCCTCCGCAGAGAGGAAGCGGGAGAGGAGCCCACGTCGCCTGTCACCCAATATCTCCAGCCGCGCAGTCCCGAAGAGTGTAAGATGTTCGCCTGCGCCAAGCTCGCCTGCACCCCCTCTCTGA	170	311	101	-40	271	in_CDS	TTG	-1	TTG	-1	-2.93463	-3.65561	0.602837	0.67037	0.446438	0.680698	NA	NA	1.17875	NA	NA	0.931108	NA	NA	1.39192	NA	1.04562	0.929722	1.16152	-0.120407	0.947124	0	0.775207	NA	0.195672	NA	NA
ENST00000286175.20	ENSG00000240344	ENST00000286175	PPIL3	protein_coding	2	-	1370	384	494	492	2	ATTTTTGAGCTCGCTGTAAGACTGAGAAATCACGTAGTCCTTCCTGAAACCACTAAGAGGAAAAATGTCTGTGACACTGCATACAGATGTAGGTGA	321	417	64	-32	385	in_CDS	ATT	-1	ATT	-1	-6.52424	-5.56864	0.416667	0.46875	NA	1.32181	NA	NA	0.492966	NA	NA	2.75302	NA	0.41609	2.34668	NA	1.72862	0.907389	2.54985	-1.01732	0.561017	0	0.168213	NA	NA	NA	0.215803
ENST00000287600.15	ENSG00000156973	ENST00000287600	PDE6D	protein_coding	2	-	1175	195	449	531	0	CTGGGCACCGTCTGCGAGGCTCCGCCGACCAGAGTGAGAAAGCCGCGGGCGGCGACCGCCGCATCATGTCAGCCAAGGACGAGCGGGCCAGGGAGATCCTGA	131	233	65	-37	196	in_CDS	CTG	-1	CTG	-1	-4.09129	-1.58311	0.696078	0.707692	NA	3.51769	NA	NA	1.9278	NA	NA	0.668627	NA	0.679818	1.97852	NA	2.02316	2.72275	1.32357	0.706867	0.701257	0	0.297823	NA	NA	NA	0.149004
ENST00000295066.21	ENSG00000162961	ENST00000295066	DPY30	protein_coding	2	-	631	249	296	86	0	CTGGTATCCGGGGACTGTGACTTGCAGGGTCCGCCATGGAGCCAGAGCAGATGCTGGAGGGACAAACGCAGGTTGCAGAAAATCCTCACTCTGAGTACGGTCTCACAGACAACGTTGAGAGAATAG	215	341	35	-91	250	in_CDS	CTG	-1	CTG	-1	-5.79326	-3.1692	0.547619	0.610442	0.817139	4.83877	NA	NA	1.76563	NA	NA	2.27301	NA	0.226441	3.46192	NA	3.08483	3.3022	2.86747	0.0182717	0.995482	0	0.97766	0.390995	0.10516	0.168569	0.393087
ENST00000295087.5	ENSG00000162980	ENST00000295087	ARL5A	protein_coding	2	-	5326	312	536	4478	0	ATGTCCGCGAGCCAGGCGAGTGCCGCGGCGGCAGCGGCGGGGCCTTGCGCGCGGCAGGGCGGCCTGGGCTTCGGCCTCCCTCCGGTTCCCTGGAAGCGGGCCCGCGACCAGCGCGGGAGCAGCAGCAGAGGCGGAGGCTCCAGCGCGTCTCTCTCCTCCCCCTCAGCCTGA	86	257	227	56	313	out_CDS	ATG	NA	ATG	NA	-4.42188	NA	0.766082	0.775641	17.8611	0.644891	0.894213	3.54742	0.322296	0.498763	59.0514	1.19685	NA	0.802554	1.10819	0.162681	0.818057	0.483593	1.15252	-0.514662	0.835632	0	0.498596	0.16042	0.0829319	0.0828308	0.0776106
ENST00000295113.15	ENSG00000162998	ENST00000295113	FRZB	protein_coding	2	-	3162	610	974	1578	0	TTGTTTTTATGTCTTCCTCGCCTCCTCTCGTGTCCCTCTTATCTGACTGATCTGCGAAGTCTGATGCTTCTGCCAGAGGGAGAGGAATAA	273	363	338	248	611	out_CDS	TTG	87	TTG	63	-7.09874	NA	0.477778	0.583607	2.22683	1.77573	NA	2.4349	0.313467	NA	NA	3.22511	NA	0.580836	3.94502	NA	2.31483	1.0446	3.58506	-1.56571	0.129554	0	0.00925655	0.177385	0.177385	NA	NA
ENST00000295113.36	ENSG00000162998	ENST00000295113	FRZB	protein_coding	2	-	3162	610	974	1578	2	CTGCACCCTGCCCCATCCTGCCGGGATCATGGTCTGCGGCAGCCCGGGAGGGATGCTGCTGCTGCGGGCCGGGCTGCTTGCCCTGGCTGCTCTCTGCCTGCTCCGGGTGCCCGGGGCTCGGGCTGCAGCCTGTGA	583	718	28	-107	611	in_CDS	CTG	216	CTG	-1	-5.52596	-3.68851	0.733333	0.583607	2.22683	1.77573	NA	2.4349	0.313467	NA	NA	3.22511	NA	0.580836	3.94502	NA	2.31483	1.0446	3.58506	-1.56571	0.129554	0	0.00925655	NA	NA	NA	0.30356
ENST00000295190.6	ENSG00000163053	ENST00000295190	SLC16A14	protein_coding	2	-	4398	459	1529	2410	0	ATGAACGAGCATGAAGATTTGAAATTGCTCCGATTGGAAGGAAGCCCAGGTTAG	95	149	365	311	460	out_CDS	ATG	NA	ATG	NA	-4.7	NA	0.444444	0.579521	12.792	0.685959	NA	16.9737	2.84094	NA	NA	7.14983	NA	NA	1.93247	NA	3.1523	1.76345	4.54115	-1.03449	0.558011	0	0.166211	0.154571	0.249751	NA	NA
ENST00000295190.27	ENSG00000163053	ENST00000295190	SLC16A14	protein_coding	2	-	4398	459	1529	2410	1	AGGGGGCTCCAAGCAGAGCAGCAAGTTCGAGGATCCGGGCGTGGAGCCGAGTGA	366	420	94	40	460	out_CDS	AGG	327	AGG	-1	-2.42642	NA	0.648148	0.579521	12.792	0.685959	NA	16.9737	2.84094	NA	NA	7.14983	NA	NA	1.93247	NA	3.1523	1.76345	4.54115	-1.03449	0.558011	0	0.166211	0.0600547	0.105836	NA	NA
ENST00000295324.16	ENSG00000163171	ENST00000295324	CDC42EP3	protein_coding	2	-	5700	1001	761	3938	0	GTGCACCCGGGCGGCAGCACCTCCGGGTCCCTCTTTAAACCGAGCGTCCGGCGACCTTTCTTTGTGCTTAGGGAGTCGAAAGCGGCATCTTCTCCGAGAGAAGTCGCCTACTGGGGGGTGGCGCTGGGGAGGTAA	190	325	812	677	1002	out_CDS	GTG	-1	GTG	-1	-7.02343	NA	0.62963	0.674326	2.51296	1.28507	NA	2.27159	1.26669	0.348122	2.84165	3.03805	0.382136	6.1661	3.05466	0.146601	2.16112	1.27588	3.04636	-1.16732	0.140841	0	0.0104175	NA	0.103475	NA	0.00696033
ENST00000295324.35	ENSG00000163171	ENST00000295324	CDC42EP3	protein_coding	2	-	5700	1001	761	3938	1	CTGGGGCGCCTTCACGCCGTCTCGGAGCGGATAATGCGGTGA	620	662	382	340	1002	out_CDS	CTG	-1	CTG	33	-4.3124	NA	0.666667	0.674326	2.51296	1.28507	NA	2.27159	1.26669	0.348122	2.84165	3.03805	0.382136	6.1661	3.05466	0.146601	2.16112	1.27588	3.04636	-1.16732	0.140841	0	0.0104175	NA	NA	NA	0.187741
ENST00000295324.37	ENSG00000163171	ENST00000295324	CDC42EP3	protein_coding	2	-	5700	1001	761	3938	0	AGGCACCACGCCGGCAGACTCGGCTGGATCTGCGCACAGCGGCAGGGATTGCGTGCGCCCGCGGGAGGCCCGGGGCAGCGGCTGGGATCCTCAGCGGCGGCCGGTTTGTCCTGGTTGTGGTCAAGACTGGATGATGTAACTGGCTCTCTAGGAAGCCTCACTTGGCCGTAA	664	835	338	167	1002	out_CDS	AGG	-1	AGG	-1	-5.6975	NA	0.660819	0.674326	2.51296	1.28507	NA	2.27159	1.26669	0.348122	2.84165	3.03805	0.382136	6.1661	3.05466	0.146601	2.16112	1.27588	3.04636	-1.16732	0.140841	0	0.0104175	0.0605955	NA	0.122863	0.132256
ENST00000611976.16	ENSG00000163171	ENST00000611976	CDC42EP3	protein_coding	2	-	5124	418	761	3945	0	CTGGGTTTGTCCTGGTTGTGGTCAAGACTGGATGATGTAACTGGCTCTCTAGGAAGCCTCACTTGGCCGTAA	180	252	239	167	419	out_CDS	CTG	-1	CTG	-1	-6.1418	NA	0.513889	0.543062	2.51296	1.28507	NA	2.27159	1.26669	0.348122	2.84165	3.03805	0.382136	6.1661	3.05466	0.146601	2.16112	1.27588	3.04636	-1.16732	0.140841	0	0.0104175	NA	NA	NA	0.262597
ENST00000295727.19	ENSG00000163497	ENST00000295727	FEV	protein_coding	2	-	1879	582	713	584	0	ATGGCCCGGGCCCATCCCCCGCGCGTCTCCCCGGCTGCGGGGCGCGGGGGGCTGCCGGGTGCGCTTGGCTGTGGCGCGGCGCGTTGGAGACTTTATTGCGATGGGACGATAAGAGGGGCGGGGGCGGGGTCCTGGGGGCCGAGGCGGCAGCGCTTTAATTAA	158	320	425	263	583	out_CDS	ATG	NA	ATG	NA	-4.16378	NA	0.728395	0.726804	8.95095	5.35678	NA	2.85877	3.11356	NA	NA	1.92155	NA	NA	1.68168	NA	3.01839	4.23517	1.80161	0.792416	0.571786	0	0.176379	0.0344705	0.10575	NA	NA
ENST00000303236.3	ENSG00000172071	ENST00000303236	EIF2AK3	protein_coding	2	-	4646	302	3347	997	0	CTGGGAACATGGAGTGGCAGCGGCCGCAGCCAATGA	31	67	272	236	303	out_CDS	CTG	-1	CTG	-1	-6.99138	NA	0.638889	0.668874	12.9876	1.62901	NA	NA	1.47899	NA	NA	0.358949	NA	10.1418	1.0225	NA	1.12236	1.554	0.690725	0.885627	0.534515	0	0.149762	NA	NA	NA	0.317507
ENST00000303236.23	ENSG00000172071	ENST00000303236	EIF2AK3	protein_coding	2	-	4646	302	3347	997	2	GTGGCTGCGCCTCCATGCCTGCGCGCGGGGCGGGACGCTGATGGAGCGCGCCATCAGCCCGGGGCTGCTGGTACGGGCGCTGCTGCTGCTGCTGCTGCTGCTGGGGCTCGCGGCAAGGACGGTGGCCGCGGGGCGCGCCCGTGGCCTCCCAGCGCCGACGGCGGAGGCGGCGTTCGGCCTCGGGGCGGCCGCTGCTCCCACCTCAGCGACGCGAGTACCGGCGGCGGGCGCCGTGGCTGCGGCCGAGGTGACTGTGGAGGACGCTGA	263	530	40	-227	303	in_CDS	GTG	-1	GTG	-1	-7.11524	-4.11852	0.779026	0.668874	12.9876	1.62901	NA	NA	1.47899	NA	NA	0.358949	NA	10.1418	1.0225	NA	1.12236	1.554	0.690725	0.885627	0.534515	0	0.149762	0.133729	NA	NA	0.129439
ENST00000303319.11	ENSG00000168288	ENST00000303319	MMADHC	protein_coding	2	-	1436	205	887	344	1	ATGGCAGGAAGAGTCCGGTTCTGGGACAGCTGGAGACAGTGGTGGTGA	103	151	103	55	206	out_CDS	ATG	NA	ATG	NA	-8.35547	NA	0.583333	0.565854	0.749838	0.587977	NA	1.49817	0.803675	NA	NA	1.4071	NA	0.620589	1.1857	NA	0.996113	0.695826	1.2964	-0.764411	0.4733	0	0.107613	0.0807248	0.399646	NA	0.129939
ENST00000303660.6	ENSG00000169554	ENST00000303660	ZEB2	protein_coding	2	-	5216	133	3641	1442	1	AAGCAGGGCGCCGAGTCCATGCGAACTGCCATCTGA	85	121	49	13	134	out_CDS	AAG	72	ATG	18	3.19777	NA	0.611111	0.533835	13.5957	0.264038	NA	4.82823	1.44244	NA	NA	0.903781	NA	NA	1.23078	4.96193	0.960259	0.853238	1.06728	-0.17387	0.948797	0	0.783664	0.201671	0.303192	NA	NA
ENST00000303698.10	ENSG00000169599	ENST00000303698	NFU1	protein_coding	2	-	1034	215	689	130	2	CTGGGGAGCTGCGGCTGTTGCCGCCGGGCTGCGCAGGCGGTAGGTGACGAGCCTGGAGCTCCGAATAGGTGTGCCGCTGGGCTTAGCCAGCGGAGCGGTCGCCGCCTTGCAGACCCTCTCTCGAGGCGGGTTCTGTCATATGTTGAAGAATCCATACACCATTAA	77	242	139	-26	216	in_CDS	CTG	-1	CTG	-1	-7.27246	-6.26512	0.630303	0.674419	5.33082	1.18717	NA	NA	0.898608	NA	NA	0.867882	NA	0.941746	0.888144	NA	0.96045	1.04289	0.878013	0.129865	0.96747	0	0.855446	0.0390432	NA	NA	NA
ENST00000394305.30	ENSG00000169599	ENST00000394305	NFU1	protein_coding	2	-	1058	583	338	137	0	TTGAAGAATCCATACACCATTAAGAAACAGCCTCTGCATCAGTTTGTACAAAGACCACTTTTCCCACTACCTGCAGCCTTTTATCACCCAGGCAGTTATTTAGGATTGAAGGAGTAA	372	489	212	95	584	out_CDS	TTG	-1	TTG	-1	-5.9523	NA	0.410256	0.569468	5.33082	1.18717	NA	NA	0.898608	NA	NA	0.867882	NA	0.941746	0.888144	NA	0.96045	1.04289	0.878013	0.129865	0.96747	0	0.855446	NA	0.0396653	NA	0.36377
ENST00000304546.9	ENSG00000171551	ENST00000304546	ECEL1	protein_coding	2	-	2865	211	2324	330	1	AGGAGGCCGGCGGCCACGCGCATCCCGTAG	142	172	70	40	212	out_CDS	AGG	15	ATG	NA	-5.78364	NA	0.766667	0.819905	NA	1.71653	NA	62.7168	4.70605	NA	NA	0.983183	NA	NA	0.362068	NA	1.94196	3.21129	0.672626	1.52144	0.183332	0	0.0163515	NA	0.378151	NA	NA
ENST00000305409.20	ENSG00000171951	ENST00000305409	SCG2	protein_coding	2	-	2576	233	1850	493	0	CTGCCATATAAACAAAAAGAGGAAATCTTTCAAACATGGCTGAAGCAAAGACCCACTGGCTTGGAGCAGCCCTGTCTCTTATCCCTTTAA	199	289	35	-55	234	in_CDS	CTG	-1	CTG	-1	-7.66658	-5.99598	0.433333	0.51073	NA	5.92156	NA	NA	4.83132	NA	NA	0.694248	NA	NA	0.622154	1.27706	3.01732	5.37644	0.658201	2.74746	3.4226e-10	1	8.61533e-13	0.271093	0.176688	NA	NA
ENST00000305784.15	ENSG00000168393	ENST00000305784	DTYMK	protein_coding	2	-	1232	208	635	389	0	ACGCCAGCGGCGGGCGGTGGACAGTCATGGCGGCCCGGCGCGGGGCTCTCATAG	183	237	26	-28	209	in_CDS	ACG	-1	ACG	-1	-4.05411	-1.56985	0.759259	0.721154	NA	0.366424	NA	NA	0.395323	NA	NA	0.769762	NA	NA	0.664545	NA	0.549014	0.380874	0.717154	-0.554431	0.754449	0	0.362942	NA	NA	NA	0.317756
ENST00000305852.2	ENSG00000171055	ENST00000305852	FEZ2	protein_coding	2	-	1782	333	545	904	0	CTGACAGATAATTATGGGAATGTGATGCCTGTAGACTGGAAGTCATCGCATACTAGGACCTTGCACTTGCTTACTCTGAACCTCTCAGAAAAAGGGGTAAGTGACAGTTTGCTCTTTGATACATCAGATGATGAAGAGCTGAGAGAACAGCTGGATATGCACTCAATCATCGTCTCCTGTGTTAATGATGAACCCCTCTTCACGGCAGACCAGTAA	14	230	320	104	334	out_CDS	CTG	-1	ATG	24	5.1811	NA	0.444444	0.423423	NA	1.76878	NA	NA	0.497508	NA	NA	1.4235	NA	NA	0.662207	1.50125	1.088	1.13314	1.04285	-0.0499484	0.986583	0	0.943767	0.11826	0.058896	0.0430721	0.150569
ENST00000309446.1	ENSG00000118263	ENST00000309446	KLF7	protein_coding	2	-	8362	377	905	7080	0	ATAGATGGCAGCTTCGTGTCAGTGAGTTTGCATCCCCCTTCCTGA	13	58	365	320	378	out_CDS	ATA	-1	ATA	-1	-2.08356	NA	0.511111	0.533156	8.21435	2.26478	0.0958265	20.6907	1.33322	0.193698	5.04661	0.406389	NA	14.1878	1.53393	0.00980718	1.38458	1.799	0.97016	0.689874	0.700675	0	0.297324	0.0997802	NA	0.413578	0.0911763
ENST00000310823.9	ENSG00000151694	ENST00000310823	ADAM17	protein_coding	2	-	4349	183	2471	1695	0	AGGCCGGGCGGATCCCGTCCTCCCCCGATGTGA	83	116	101	68	184	out_CDS	AGG	-1	ATG	27	-5.84567	NA	0.727273	0.661202	NA	2.71101	NA	43.467	3.99472	NA	NA	1.33118	NA	NA	1.52075	NA	2.38941	3.35286	1.42596	1.04279	0.183576	0	0.0164375	NA	0.338005	NA	NA
ENST00000310931.19	ENSG00000115677	ENST00000310931	HDLBP	protein_coding	2	-	4571	375	3803	393	1	AAGATGGCGGCTTGTCCCTGTTTCGCCACAGTTCCTACCTTATGA	195	240	181	136	376	out_CDS	AAG	144	ATG	3	-2.4085	NA	0.511111	0.589333	2.17219	0.39427	NA	0.858395	0.36882	NA	NA	0.299303	NA	0.510744	0.256694	NA	0.329772	0.381545	0.277999	0.571572	0.389584	0	0.0710597	0.0534358	NA	NA	NA
ENST00000391975.8	ENSG00000115677	ENST00000391975	HDLBP	protein_coding	2	-	6372	228	3803	2341	2	AGGCGGCCTCAGGACGGACCTTCTGGCTACTGA	148	181	81	48	229	out_CDS	AGG	-1	AGG	-1	-2.8325	NA	0.636364	0.684211	2.17219	0.39427	NA	0.858395	0.36882	NA	NA	0.299303	NA	0.510744	0.256694	NA	0.329772	0.381545	0.277999	0.571572	0.389584	0	0.0710597	NA	0.445432	NA	0.348548
ENST00000405883.13	ENSG00000115694	ENST00000405883	STK25	protein_coding	2	-	1904	214	1046	644	0	ACGCCTCCTGGGGCTGCTGGCGGAGGGTCTGAGGCGGCGCGGCCATGGCTCACCTCCGGGGATTTGCCAACCAGAGCACCAAGCTATGGATCATCATGGAGTACCTGGGCGGCGGCTCAGCACTGGACTTGCTTAAACCAGGTCCCCTGGAGGAGACATACATTGCCACGATCCTGCGGGAGATTCTGA	171	360	44	-145	215	in_CDS	ACG	-1	ACG	-1	-5.83711	-2.86533	0.619048	0.780374	4.82112	0.840085	NA	11.1159	0.43991	NA	NA	0.271575	NA	1.60417	0.434209	NA	0.496445	0.639998	0.352892	0.755214	0.574966	0	0.180522	NA	0.0866224	NA	0.127965
ENST00000535007.4	ENSG00000115694	ENST00000535007	STK25	protein_coding	2	-	2459	505	995	959	0	CTGCCGCCACCACCGTTGCTTCGCGGGCTGGGAGGCCCGGGGTCCCCGGGCGAACAGAGGCTGCGGGTGGGAGCCTTCGCGGGCGCTGCAGAGCGGGCCGGGGGAGGCCGGGATGGAGCCCCGCGGAGCACTCTCGAGTGGACCCTGAGGAGCTCTTCACCAAGCTCGACCGCATTGGCAAGGGCTCGTTTGGGGAGGTCTACAAGGGCATCGATAACCACACAAAGGAGGTGGTGGCCATCAAGATCATCGACCTGGAGGAGGCCGAGGATGAGATCGAGGACATCCAGCAGGAGATCACTGTCCTCAGTCAGTGCGACAGCCCCTACATCACCCGCTACTTTGGCTCCTACCTAA	126	483	380	23	506	out_CDS	CTG	-1	CTG	270	-5.08001	NA	0.647059	0.667327	4.82112	0.840085	NA	11.1159	0.43991	NA	NA	0.271575	NA	1.60417	0.434209	NA	0.496445	0.639998	0.352892	0.755214	0.574966	0	0.180522	0.0668976	0.0677329	0.0338664	0.0984332
ENST00000317610.12	ENSG00000115310	ENST00000317610	RTN4	protein_coding	2	-	2333	244	1118	971	0	CTGAGACGCGGCCCCGGCGGCGGCGGCAGCAGCTGCAGCATCATCTCCACCCTCCAGCCATGGAAGACCTGGACCAGTCTCCTCTGGTCTCGTCCTCGGACAGCCCACCCCGGCCGCAGCCCGCGTTCAAGTACCAGTTCGTGA	186	330	59	-85	245	in_CDS	CTG	-1	CTG	-1	-5.07865	-2.17994	0.680556	0.713115	NA	1.69876	NA	0.288964	1.46979	NA	NA	1.65294	NA	0.973115	1.55547	NA	1.59424	1.58427	1.60421	-0.0729644	0.960288	0	0.826781	0.246715	NA	NA	0.286
ENST00000357376.12	ENSG00000115310	ENST00000357376	RTN4	protein_coding	2	-	4110	182	2957	971	0	TTGCTCTTCCTGCTGCATCTGAGCCTGTGA	133	163	50	20	183	out_CDS	TTG	12	ATG	NA	-3.62109	NA	0.533333	0.56044	NA	1.69876	NA	0.288964	1.46979	NA	NA	1.65294	NA	0.973115	1.55547	NA	1.59424	1.58427	1.60421	-0.0729644	0.960288	0	0.826781	0.437312	NA	NA	NA
ENST00000319466.9	ENSG00000180398	ENST00000319466	MCFD2	protein_coding	2	-	4182	152	437	3593	2	ACGGGGGCTGGTGAGGCTCACGTTGGAGGGCTTCGCGTCTGCTTCGGAGACCGTAAGGATATTGATGACCATGAGATCCCTGCTCAGAACCCCCTTCCTGTGTGGCCTGCTCTGGGCCTTTTGTGCCCCAGGCGCCAGGGCTGA	89	233	64	-80	153	in_CDS	ACG	-1	ACG	-1	-7.16906	-5.72254	0.618056	0.710526	NA	2.63856	NA	NA	2.66118	NA	NA	2.96388	NA	0.330574	3.31049	0.0237359	2.89353	2.64987	3.13718	-0.32691	0.883757	0	0.604151	NA	NA	NA	0.164954
ENST00000319801.7	ENSG00000055917	ENST00000319801	PUM2	protein_coding	2	-	6002	319	2786	2897	1	AAGGCTTTTGCCTACCAAAAAGTTTTGGGAACCTGA	199	235	121	85	320	out_CDS	AAG	24	ATG	NA	-5.41	NA	0.416667	0.438871	18.5141	1.69393	NA	NA	0.742118	NA	11.7991	1.45114	NA	NA	1.75279	NA	1.40999	1.21802	1.60196	-0.374289	0.793753	0	0.422942	0.0859723	NA	NA	0.192856
ENST00000361078.4	ENSG00000055917	ENST00000361078	PUM2	protein_coding	2	-	6251	331	3023	2897	2	CTGTGTCTCACCCTCGGTACTTCGGTGGTTCGGAGGAGGAGGGGGAGGAGAAGGAGGAGGTGGGGTGGGGGGGGAGGGTGGTAG	50	134	282	198	332	out_CDS	CTG	18	ATG	NA	-3.512	NA	0.666667	0.625378	18.5141	1.69393	NA	NA	0.742118	NA	11.7991	1.45114	NA	NA	1.75279	NA	1.40999	1.21802	1.60196	-0.374289	0.793753	0	0.422942	0.17106	NA	0.0141634	NA
ENST00000361078.30	ENSG00000055917	ENST00000361078	PUM2	protein_coding	2	-	6251	331	3023	2897	0	ATGAATCATGATTTTCAAGCTCTTGCATTAGAATCTCGGGGAATGGGAGAGACCATTCAATGTCCCAGCCTATTATGGTACAGAGAAGATCTGGACAGGGTTTTCATGGAAACAGTGAAGTAA	273	396	59	-64	332	in_CDS	ATG	NA	ATG	NA	-4.20024	-3.85896	0.414634	0.625378	18.5141	1.69393	NA	NA	0.742118	NA	11.7991	1.45114	NA	NA	1.75279	NA	1.40999	1.21802	1.60196	-0.374289	0.793753	0	0.422942	NA	0.0284242	NA	NA
ENST00000321117.4	ENSG00000119772	ENST00000321117	DNMT3A	protein_coding	2	-	4279	237	2735	1307	2	GTGGAGCCATCGAAGCCCCCACCCACAGGCTGA	61	94	177	144	238	out_CDS	GTG	-1	GTG	-1	-3.87717	NA	0.666667	0.683544	NA	0.863189	NA	NA	1.02323	NA	NA	1.49272	1.53985	4.46187	0.902467	0.0876816	1.0704	0.943211	1.1976	-0.339947	0.8119	0	0.457237	NA	0.125286	NA	NA
ENST00000380746.3	ENSG00000119772	ENST00000380746	DNMT3A	protein_coding	2	-	3589	114	2168	1307	1	ACGGGCAGCTACTTCCAGAGCTTCAGGGCCGCGGCTCACACCTGA	39	84	76	31	115	out_CDS	ACG	-1	ACG	-1	-4.00819	NA	0.644444	0.710526	NA	0.863189	NA	NA	1.02323	NA	NA	1.49272	1.53985	4.46187	0.902467	0.0876816	1.0704	0.943211	1.1976	-0.339947	0.8119	0	0.457237	NA	NA	NA	0.242408
ENST00000321356.15	ENSG00000013441	ENST00000321356	CLK1	protein_coding	2	-	1888	136	1451	301	0	TTGTCTCCTTCGACTTGGAGTCTTTGTCCAGGACGATGA	102	141	35	-4	137	in_CDS	TTG	-1	TTG	-1	-5.18043	-5.6125	0.487179	0.536765	NA	1.80113	NA	9.33607	1.59519	NA	NA	1.90255	NA	NA	2.94345	NA	2.06058	1.69816	2.423	-0.493834	0.734099	0	0.338917	NA	0.39699	NA	NA
ENST00000621181.6	ENSG00000013441	ENST00000621181	CLK1	protein_coding	2	-	1843	181	1361	301	1	CTGTCAGCTCCATTTTGTTGTTGGTGCGCGACGCAGTCAGCTGCGTGA	76	124	106	58	182	out_CDS	CTG	-1	CTG	-1	-6.19271	NA	0.5625	0.585635	NA	1.80113	NA	9.33607	1.59519	NA	NA	1.90255	NA	NA	2.94345	NA	2.06058	1.69816	2.423	-0.493834	0.734099	0	0.338917	NA	0.340397	NA	NA
ENST00000322723.7	ENSG00000115053	ENST00000322723	NCL	protein_coding	2	-	4034	241	2129	1664	0	ATCTTCAGCACCCGCGGCCGCCATCGCCGTCGCTTGGCTTCTTCTGGACTCATCTGCGCCACTTGTCCGCTTCACACTCCGCCGCCATCATGGTGA	153	249	89	-7	242	in_CDS	ATC	144	ATC	-1	-5.44018	-5.03397	0.625	0.651452	0.134139	0.266291	NA	0.425067	0.249553	NA	NA	0.485043	NA	1.36691	0.533374	0.0457628	0.383565	0.257922	0.509208	-0.799047	0.128214	0	0.00906153	0.161324	0.161324	NA	0.217453
ENST00000325748.5	ENSG00000180228	ENST00000325748	PRKRA	protein_coding	2	-	1826	201	938	687	1	AAGCAGGAGGCGGGGGAGTCGGAGGAGGTGGCGGCGCTGGAGCTCCTCCCGGGGACCAGCGACCCGGGGAGCGAGCACGTCGCTCCGCACCGCTCTTCCTCCAGCCGCTGA	75	186	127	16	202	out_CDS	AAG	-1	AAG	-1	-6.34847	NA	0.738739	0.746269	NA	1.49023	NA	NA	1.78298	NA	NA	0.933364	NA	0.858691	1.42767	NA	1.40856	1.63661	1.18052	0.380563	0.824261	0	0.477579	NA	NA	NA	0.133039
ENST00000327435.17	ENSG00000182551	ENST00000327435	ADI1	protein_coding	2	-	2391	249	536	1606	0	ACGGGCTCCGAGCGCGGCCCCTGGGTTCGAACACGGCACCCGCACTGCGCGTCATGGTGCAGGCCTGGTATATGGACGACGCCCCGGGCGACCCGCGGCAACCCCACCGCCCCGACCCCGGCCGCCCAGTGGGCCTGGAGCAGCTGCGGCGGCTCGGGGTGCTCTACTGGAAGCTGGATGCTGACAAATATGAGAATGATCCAGAATTAG	197	407	53	-157	250	in_CDS	ACG	126	ACG	177	-6.69038	-3.99004	0.680952	0.722892	NA	0.732542	NA	NA	0.643295	NA	NA	1.15681	NA	NA	2.02764	NA	1.14007	0.687919	1.59222	-0.936648	0.508634	0	0.130631	NA	NA	NA	0.303146
ENST00000328709.2	ENSG00000183513	ENST00000328709	COA5	protein_coding	2	-	1754	87	221	1446	2	TTGCAAGTGTTGCGGTGGGAGAAAGTCGCGTCCGCATCGGAGGGGAAGCGCCGTCATGCCTAA	33	96	55	-8	88	in_CDS	TTG	-1	TTG	-1	-7.02532	-6.63769	0.603175	0.678161	NA	5.2485	1.54216	3.09652	2.87784	1.94094	7.10503	1.25261	8.43056	NA	1.48947	0.253734	2.7171	4.06317	1.37104	0.945888	0.557822	0	0.16587	NA	0.0504177	0.310424	NA
ENST00000334462.9	ENSG00000168890	ENST00000334462	TMEM150A	protein_coding	2	-	1518	188	812	518	2	ATGGTTGTGGCAGAAACATCTCAAGGTAGCTGGTCCGCCCCCACTTCCCCATCTACCTCTTGTCCTCCCCCCAACACCACCACCACCCTGGCTCCCCTCCCTCATGACCGCCTGGATCCTCCTGCCTGTCAGCCTGTCAGCGTTCTCCATCACTGGCATATGGACTGTGTATGCCATGGCTGTGATGAACCACCATGTATGCCCTGTGGAGAACTGGTCCTACAACGAGTCCTGCCCTCCTGA	86	329	103	-140	189	in_CDS	ATG	NA	ATG	NA	-3.44202	-2.92608	0.580247	0.696809	NA	4.04232	NA	NA	2.0388	NA	NA	0.422784	NA	NA	0.711018	NA	1.80373	3.04056	0.566901	0.892321	0.643246	0	0.238404	NA	NA	NA	0.106961
ENST00000337288.7	ENSG00000084090	ENST00000337288	STARD7	protein_coding	2	-	3368	384	1109	1875	1	CTGTCTGTCTCGTTTCTGTCCGCGCGCCCTGCATCCCGGCCCCGGGCGCCCGCTGGAGGTCGCCGAGGAGCCACAGGGCTGACTGGTCTGCTGCCCGGGCCCAGGAGTGCCTGGTGTAGCAGTCGCGGAGCCATCCCGGCGTCTGCTGCCATGACCGACTCTCCCCTCAGAGGAGACTCTTCCTCAGCGGTGGCTGCAGAGACAGATGAGCGGCGGCTCCTGGCCGCGGGACCGTGA	39	276	346	109	385	out_CDS	CTG	-1	CTG	150	-5.20086	NA	0.700422	0.721354	8.4332	1.59762	NA	10.608	0.777662	NA	10.4623	2.11368	NA	7.66359	1.15936	NA	1.41208	1.18764	1.63652	-0.429565	0.7907	0	0.419617	0.0896047	0.0707131	0.0598958	0.137296
ENST00000337288.35	ENSG00000084090	ENST00000337288	STARD7	protein_coding	2	-	3368	384	1109	1875	0	TTGGGCCCCGGAAGCTCGCGGCGGGCCCTGCGGGAGGCGGCATGCTCCCGCGGAGGCTGCTGGCCGCCTGGCTGGCGGGGACGCGGGGCGGGGGCCTGCTGGCGCTTCTGGCCAATCAGTGCCGCTTCGTCACGGGCCTGCGCGTGCGGCGCGCGCAGCAGATCGCGCAGCTCTACGGCCGCCTCTACTCCGAGAGCTCACGCCGCGTTCTCCTCGGCCGCCTCTGGCGCCGGCTGCACGGCCGTCCTGGCCATGCCTCTGCCTTGA	344	611	41	-226	385	in_CDS	TTG	102	TTG	252	-4.94564	-2.32445	0.756554	0.721354	8.4332	1.59762	NA	10.608	0.777662	NA	10.4623	2.11368	NA	7.66359	1.15936	NA	1.41208	1.18764	1.63652	-0.429565	0.7907	0	0.419617	NA	0.194018	NA	NA
ENST00000341068.40	ENSG00000153107	ENST00000341068	ANAPC1	protein_coding	2	-	8262	773	5831	1658	0	AAGTCAAGATGGACGCGTCCATTTGAACGTCTCGCACGCCTTCCTGCCATTAGCACTCGAGCCCGCTGCTGTTGCCCGTTCTTCCTCCAGAATAGGGGAGGGAGAGGGAATGAGAAGCTGCTGCGGCCCAAGAGTCACTGTGAAGGACCCCGCCGCTGCCCTCGGGCCTCCTCGGCCCCTGCGCCTCCGGGGAGCAGCCGGGGCTCGCCGCGCCTGACGCGTCCCGAGTTATACAGAAATAATGTTGATATTTGGAACCCATGTCGAACTTCTATGAAGAAAGGACAACGATGA	514	808	260	-34	774	in_CDS	AAG	198	AAG	273	-4.08592	-4.78355	0.591837	0.584735	15.8283	0.187146	NA	4.52882	0.57865	NA	NA	1.32518	NA	0.520745	0.482633	NA	0.643403	0.382898	0.903907	-0.649533	0.740176	0	0.346319	0.101599	0.0156308	NA	0.0156308
ENST00000343439.1	ENSG00000123636	ENST00000343439	BAZ2B	protein_coding	2	-	2364	297	1928	139	1	ATCTTTTCCAGAATGGTGGCGAACAACTGA	39	69	259	229	298	out_CDS	ATC	-1	ATG	12	-4.22791	NA	0.433333	0.441077	NA	0.392163	NA	NA	0.405926	NA	NA	1.51863	NA	NA	0.710739	NA	0.756864	0.399045	1.11468	-1.13561	0.349778	0	0.057162	NA	0.451775	NA	NA
ENST00000343439.4	ENSG00000123636	ENST00000343439	BAZ2B	protein_coding	2	-	2364	297	1928	139	0	ATACTCGTACAGGAGCAACCTTCTTTCCACCATTACTGGGAATTCCACCACTATTTGCTCCCCCAGCCCAGAATCATGATTCTTCTTCATTCCATTCAAGGACTTCGGGAAAAAGTAATCGAAATGGTCCCGAAAAAGGTGTAA	74	218	224	80	298	out_CDS	ATA	-1	ATA	75	-5.19398	NA	0.4375	0.441077	NA	0.392163	NA	NA	0.405926	NA	NA	1.51863	NA	NA	0.710739	NA	0.756864	0.399045	1.11468	-1.13561	0.349778	0	0.057162	NA	NA	0.119299	0.0155131
ENST00000343439.15	ENSG00000123636	ENST00000343439	BAZ2B	protein_coding	2	-	2364	297	1928	139	2	ATCCACTACTGCTTCAAGTTCCATGGGACAAACTAA	276	312	22	-14	298	in_CDS	ATC	-1	ATC	-1	-6.22331	-4.341	0.416667	0.441077	NA	0.392163	NA	NA	0.405926	NA	NA	1.51863	NA	NA	0.710739	NA	0.756864	0.399045	1.11468	-1.13561	0.349778	0	0.057162	NA	NA	NA	0.448583
ENST00000392783.4	ENSG00000123636	ENST00000392783	BAZ2B	protein_coding	2	-	8289	496	6503	1290	0	CTGAAATGGTATAAACAATTCTCTCTCTTTTTTTCCCTTGTTAACAGCAACTTTCATTGTTAG	45	108	452	389	497	out_CDS	CTG	-1	CTG	-1	-3.1585	NA	0.31746	0.425403	NA	0.392163	NA	NA	0.405926	NA	NA	1.51863	NA	NA	0.710739	NA	0.756864	0.399045	1.11468	-1.13561	0.349778	0	0.057162	NA	NA	NA	0.18922
ENST00000392783.35	ENSG00000123636	ENST00000392783	BAZ2B	protein_coding	2	-	8289	496	6503	1290	0	ATCTTAACCTTCAACCATCTGGGGAAAAGGCAAAAATCCCATCTACCGCAACTCTCAGTTCGAGAGTAA	381	450	116	47	497	out_CDS	ATC	228	ATC	-1	-4.13983	NA	0.434783	0.425403	NA	0.392163	NA	NA	0.405926	NA	NA	1.51863	NA	NA	0.710739	NA	0.756864	0.399045	1.11468	-1.13561	0.349778	0	0.057162	NA	NA	NA	0.160555
ENST00000344034.7	ENSG00000115241	ENST00000344034	PPM1G	protein_coding	2	-	2311	265	1637	409	2	CTGGCCGGCCTCGCGCCTTTCACCGGCACCTTGCGTCGGTCGCGCCGCGGGGCCTGCTCCTGCCGCGCGCACCCCCGGGGCTTCGGCTCCGGCACGGGTCGCGCCCAGCTTTCCTGCACCTGA	122	245	144	21	266	out_CDS	CTG	-1	CTG	-1	-2.6399	NA	0.772358	0.766038	0.676781	0.383339	NA	1.30705	0.286603	NA	NA	0.465017	NA	1.51505	0.73136	NA	0.46658	0.334971	0.598188	-0.646544	0.480009	0	0.113477	0.0171692	0.115265	NA	0.116416
ENST00000388968.13	ENSG00000144381	ENST00000388968	HSPD1	protein_coding	2	-	2455	268	1718	469	2	CTGTCTCGCCGAGCGCACGCCTTGCCGCCGCCCCGCAGAAATGCTTCGGTTACCCACAGTCTTTCGCCAGATGAGACCGGTGTCCAGGGTACTGGCTCCTCATCTCACTCGGGCTTATGCCAAAGATGTAAAATTTGGTGCAGATGCCCGAGCCTTAATGCTTCAAGGTGTAGACCTTTTAGCCGATGCTGTGGCCGTTACAATGGGGCCAAAGGGAAGAACAGTGATTATTGA	229	463	40	-194	269	in_CDS	CTG	-1	CTG	-1	-5.95127	-2.81669	0.542735	0.731343	NA	0.156689	NA	NA	0.103276	0.882655	NA	0.689443	NA	0.76093	0.251642	NA	0.300262	0.129982	0.470542	-1.46727	0.062033	-1	0.00291878	NA	NA	NA	0.260535
ENST00000347055.12	ENSG00000172086	ENST00000347055	KRCC1	protein_coding	2	-	1753	394	776	583	1	ATAAAAGATGTCTGTGGAGTAGTGTTACAGTTCAAATAA	154	193	241	202	395	out_CDS	ATA	-1	ATA	-1	-7.6625	NA	0.307692	0.431472	15.7239	1.56211	NA	2.1063	1.17502	NA	NA	4.98739	NA	3.57084	3.78189	NA	2.8766	1.36857	4.38464	-1.50184	0.184446	0	0.0165593	0.23813	NA	NA	NA
ENST00000347055.22	ENSG00000172086	ENST00000347055	KRCC1	protein_coding	2	-	1753	394	776	583	0	ATTGTGGTTTTTAGCTCACCAGTTATTGTGTAG	261	294	134	101	395	out_CDS	ATT	48	ATT	-1	-7.67375	NA	0.363636	0.431472	15.7239	1.56211	NA	2.1063	1.17502	NA	NA	4.98739	NA	3.57084	3.78189	NA	2.8766	1.36857	4.38464	-1.50184	0.184446	0	0.0165593	NA	0.28915	NA	0.127712
ENST00000348849.2	ENSG00000153250	ENST00000348849	RBMS1	protein_coding	2	-	4273	431	1217	2625	0	CTGCCGCACTTTCCACTTGTATTGATCACCTCTCAGCCCCGCGCAGCCGGCTCGCCCGAGCGGACCGCGGCCAGCGCGCCAGCCCTTGGCAGCCCCGGAGCAGTCGGGCTCCGGGAGGAAACTCCTTGGGAGCGCCCTGTCCGGGGTGCCCTCTGCGCTCTGCAGTGTCTTTCTTTCTGCCTGGGAGGAGGAGGAGGAGGAGGAAGAGGAGGAGGAGGAGGAGGAGGAGGAGGAAGAGGAGGAGGAGGAGGAGGACGTCTGGTCCCGGCTGGGAGGTGGAGCAGCGGCAGCAGCAGCAGCCGCCGCCGCCGCCGCCGCTGCCGCCGCCGCCGGAAAGGGAGAGGCAGGAGAGCCCGAGACTTGGAAACCCCAAAGTGTCCGCGACCCTGCACGGCAGGC…	19	670	413	-238	432	in_CDS	CTG	-1	CTG	-1	-5.52778	-3.98935	0.645161	0.698376	NA	0.870178	NA	4.46425	0.934692	NA	NA	1.03484	NA	1.96378	1.21356	0.0425824	1.01332	0.902435	1.1242	-0.319231	0.891103	0	0.623985	NA	0.0313587	NA	0.103209
ENST00000355123.11	ENSG00000198399	ENST00000355123	ITSN2	protein_coding	2	-	6300	444	5090	766	2	AGGCCGCGGCCGCCATGTTGTTGTGGGGCTGAGGCGGCGCCGGCGGAGCCCTGA	181	235	264	210	445	out_CDS	AGG	-1	AGG	-1	2.38505	NA	0.759259	0.740991	NA	1.4265	NA	NA	0.542562	NA	NA	0.649128	NA	7.77828	0.962404	NA	0.895149	0.984532	0.805766	0.187097	0.943955	0	0.766435	NA	NA	NA	0.249751
ENST00000355654.4	ENSG00000151353	ENST00000355654	TMEM18	protein_coding	2	-	2376	387	380	1609	2	TTGCACGTGGCGATGGCTCAAGATTCCCTGAGGTCTTCAGTGCTGACTAAGGAGTCTGAAATGATGATTCATGTTTTACCTTTGGGGCTGAGCCAAGTGCATCTCTTTGAGCAATCGTCTTAA	19	142	369	246	388	out_CDS	TTG	-1	ATG	12	-6.40233	NA	0.463415	0.431525	NA	0.933226	NA	NA	0.470587	NA	NA	1.54347	NA	4.47387	2.07721	NA	1.25612	0.701906	1.81034	-0.693753	0.752302	0	0.360072	NA	NA	NA	0.128271
ENST00000356388.4	ENSG00000198369	ENST00000356388	SPRED2	protein_coding	2	-	4097	190	1253	2654	1	ATCTCCGGAGATGTGAAGAAGGGGGGCGAGCGGACAGGAAGATGA	97	142	94	49	191	out_CDS	ATC	-1	ATC	-1	-0.628875	NA	0.577778	0.636842	NA	0.795862	NA	NA	0.451012	NA	6.64833	0.630312	NA	2.81209	0.586234	0.803173	0.615855	0.623437	0.608273	0.023807	0.993972	0	0.969873	NA	NA	0.223755	0.0963832
ENST00000356842.9	ENSG00000119866	ENST00000356842	BCL11A	protein_coding	2	-	3959	229	2318	1412	2	ATTTATTTTGGATGTCAAAAGGCACTGATGAAGATATTTTCTCTGGAGTCTCCTTCTTTCTAA	86	149	144	81	230	out_CDS	ATT	-1	ATG	27	-0.219955	NA	0.333333	0.515284	NA	2.23481	NA	113.67	2.92153	NA	NA	1.95985	NA	NA	1.9141	NA	2.25757	2.57817	1.93698	0.419642	0.872791	0	0.574673	NA	0.111877	NA	NA
ENST00000359878.27	ENSG00000155729	ENST00000359878	KCTD18	protein_coding	2	-	2940	511	1277	1152	2	ATGTTTTTCAAAGTGGGGTTCGCGGGCAGATCCCGACCCCTCCTCAGACTTTCTGAGGAACTGTGTGCTGTGGCCGGAGTGTCTTCGTTTTCCCAAGCGTCCCTGATGGTTTTGATGCAGAGGGAGACCAAGACATCATTGTTTTGA	317	464	195	48	512	out_CDS	ATG	NA	ATG	NA	-6.16672	NA	0.517007	0.675147	12.411	1.03746	NA	6.82423	1.35636	NA	NA	3.77325	NA	NA	0.522606	NA	1.67242	1.19691	2.14793	-0.663809	0.760804	0	0.37303	0.0062643	0.0927613	NA	NA
ENST00000360982.32	ENSG00000061676	ENST00000360982	NCKAP1	protein_coding	2	-	4989	759	3401	829	0	ACGCCGCCGCCGCCGCCGCCGCCGCCACACCTAGTGGAGCAGCCGGGGAAGGCGGCTCGTTGGGGGCTGGGGCGGAGAGCGCCGGGGGTGGGGGCGGAAGGGCGGCGGGCGGAAGGCAGGAGGCTGCCGGGGCGCGGGCTGCTGCGGGAGAAGGGGCTCCGAGGAGTCCGCCGCGGCTCGCTCTGTCGCCGGCGCGGGATTGGGGCGCGAGGGCCATGGGCGCGCTCTCCTAAGGCGGAGGTCGCGGGCGGGAGGGGAGGAGGCCCGAGAGAGGCTGCTGCGAAGGCCGCGGGCCCGTGA	416	716	344	44	760	out_CDS	ACG	-1	ACG	-1	-2.15268	NA	0.793333	0.735178	4.14599	0.989542	NA	1.77664	0.769462	NA	NA	0.798883	NA	10.0686	1.45659	NA	1.00362	0.879502	1.12773	-0.305578	0.791336	0	0.420461	0.0818701	0.0345646	NA	0.114622
ENST00000361354.9	ENSG00000061676	ENST00000361354	NCKAP1	protein_coding	2	-	20347	373	3383	16591	2	AAGGCAGGAGGCTGCCGGGGCGCGGGCTGCTGCGGGAGAAGGGGCTCCGAGGAGTCCGCCGCGGCTCGCTCTGTCGCCGGCGCGGGATTGGGGCGCGAGGGCCATGGGCGCGCTCTCCTAAGGCGGAGGTCGCGGGCGGGAGGGGAGGAGGCCCGAGAGAGGCTGCTGCGAAGGCCGCGGGCCCGTGACTGGGCGCGAGGCGGCCGGCGGCGGCGGCGGCACCAGCACCACCATGTCGCGCTCAGTGCTGCAGCCCAGTCAGCAGAAGCTGGCGGAGAAGCTCACCATCCTCAACGACCGGGGCGTCGGCATGCTCACCCGCCTCTACAACATCAAGAAGGCATGTGGAGACCCCAAGGCAAAACCATCCTATCTTATCGACAAAAACCTGGAATCTGC…	142	685	232	-311	374	in_CDS	AAG	-1	AAG	342	-4.11876	-1.51066	0.598527	0.796247	4.14599	0.989542	NA	1.77664	0.769462	NA	NA	0.798883	NA	10.0686	1.45659	NA	1.00362	0.879502	1.12773	-0.305578	0.791336	0	0.420461	NA	NA	NA	0.139744
ENST00000377526.21	ENSG00000115307	ENST00000377526	AUP1	protein_coding	2	-	1695	310	1229	156	0	ATGCCCAAAGACTCCGCCTTCCCAAGAGCCCCTGCGGCCGGGCGCGAAAATGGCGGCGGCGGCGACGGCCGGGCGCTCCTGAAGCAGCAGTTATGGAGCTTCCCTCAGGGCCGGGGCCGGAGCGGCTCTTTGACTCGCACCGGCTTCCGGGTGACTGCTTCCTACTGCTCGTGCTGCTGCTCTACGCGCCAGTCGGGTTCTGCCTCCTCGTCCTGCGCCTCTTTCTCGGGATCCACGTCTTCCTGGTCAGCTGCGCGCTGCCAGACAGCGTCCTTCGCAGATTCGTAG	219	507	92	-196	311	in_CDS	ATG	NA	ATG	NA	-4.54114	-1.87212	0.666667	0.7	2.46003	1.11222	NA	NA	0.768213	NA	NA	1.18093	71.3426	NA	0.927338	NA	0.997176	0.940216	1.05414	-0.15709	0.924824	0	0.720875	0.11599	NA	NA	NA
ENST00000380044.4	ENSG00000115204	ENST00000380044	MPV17	protein_coding	2	-	1005	56	527	422	0	AGGCTCGGCGCTCAGGAAGCATGGCACTCTGGCGGGCATACCAGCGGGCCCTGGCCGCTCACCCGTGGAAAGTACAGGTCCTGA	37	121	20	-64	57	in_CDS	AGG	-1	AGG	-1	-5.69041	-2.99372	0.666667	0.678571	NA	1.7894	4.48704	NA	1.60235	NA	9.7442	0.72942	NA	NA	1.11189	NA	1.30826	1.69587	0.920657	0.67831	0.665884	0	0.260173	0.144047	NA	0.144047	NA
ENST00000381150.8	ENSG00000115884	ENST00000381150	SDC1	protein_coding	2	-	3291	391	929	1971	2	ACGTTCGGCCACCGGAGGAGCGGGAGCCAAGCAGGCGGAGCTCGGCGGGAGAGGTGCGGGCCGAATCCGAGCCGAGCGGAGAGGAATCCGGCAGTAGAGAGCGGACTCCAGCCGGCGGACCCTGCAGCCCTCGCCTGGGACAGCGGCGCGCTGGGCAGGCGCCCAAGAGAGCATCGAGCAGCGGAACCCGCGAAGCCGGCCCGCAGCCGCGACCCGCGCAGCCTGCCGCTCTCCCGCCGCCGGTCCGGGCAGCATGAGGCGCGCGGCGCTCTGGCTCTGGCTGTGCGCGCTGGCGCTGAGCCTGCAGCCGGCCCTGCCGCAAATTGTGGCTACTAA	139	475	253	-83	392	in_CDS	ACG	-1	ACG	-1	-5.45043	-4.3662	0.738095	0.751918	1.54295	0.707758	NA	1.55754	1.34789	NA	NA	0.207833	NA	2.01592	1.17406	0.0282346	0.859387	1.02783	0.690948	0.563923	0.777795	0	0.394206	0.0361659	0.0360238	NA	0.0962918
ENST00000392245.2	ENSG00000116030	ENST00000392245	SUMO1	protein_coding	2	-	1071	148	302	621	0	AGGCGTAGCGGAAGTTACTGCAGCCGCGGTGTTGTGCTGTGGGGAAGGGAGAAGGATTTGTAA	15	78	134	71	149	out_CDS	AGG	-1	AGG	-1	-2.43914	NA	0.555556	0.635135	NA	2.41875	0.714293	1.53269	2.39551	0.260462	NA	2.74694	NA	2.325	2.51176	0.212765	2.51824	2.40713	2.62935	-0.06045	0.980568	0	0.910788	NA	0.191305	NA	NA
ENST00000392246.1	ENSG00000116030	ENST00000392246	SUMO1	protein_coding	2	-	1536	157	302	1077	1	CTGCGCGAAGCGGAAGTGACGCGAGGCGTAGCGGAAGTTACTGCAGCCGCGGTGTTGTGCTGTGGGGAAGGGAGAAGGATTTGTAAACCCCGGAGCGAGGTTCTGCTTACCCGAGGCCGCTGCTGTGCGGAGACCCCCGGGTGA	1	145	157	13	158	out_CDS	CTG	-1	CTG	-1	-4.4418	NA	0.638889	0.636943	NA	2.41875	0.714293	1.53269	2.39551	0.260462	NA	2.74694	NA	2.325	2.51176	0.212765	2.51824	2.40713	2.62935	-0.06045	0.980568	0	0.910788	NA	0.17628	NA	NA
ENST00000392349.12	ENSG00000128699	ENST00000392349	ORMDL1	protein_coding	2	-	1137	220	458	459	2	ATTCTTTATGGATACATTAAGTCAAATATAAGAGTCTGA	155	194	66	27	221	out_CDS	ATT	-1	ATT	-1	-6.99843	NA	0.25641	0.568182	5.80795	4.58337	3.34568	NA	4.32875	NA	NA	1.48268	NA	1.63792	3.71126	NA	3.52652	4.45606	2.59697	0.520656	0.76141	0	0.374777	0.438799	NA	NA	0.227394
ENST00000394440.14	ENSG00000115484	ENST00000394440	CCT4	protein_coding	2	-	2520	297	1616	607	2	CTGCGGCCGGCCAGAATCCGGGTCCATCCGTCCTTCCCGAGCCAACCCAGACACAGCGGAGTTTGCCATGCCCGAGAATGTGGCACCCCGGAGCGGGGCGACTGCCGGGGCTGCCGGCGGCCGCGGGAAAGGCGCCTATCAGGACCGCGACAAGCCAGCCCAGATCCGCTTCAGCAACATTTCCGCCGCCAAAGCGGTTGCTGA	231	435	67	-137	298	in_CDS	CTG	-1	CTG	-1	-5.69719	-3.48508	0.681373	0.690236	0.240445	0.771156	NA	0.234507	0.501343	NA	NA	0.650111	NA	0.830712	0.829387	NA	0.687999	0.636249	0.739749	-0.0911594	0.952545	0	0.80324	0.160197	0.0304405	NA	0.232175
ENST00000544079.7	ENSG00000115484	ENST00000544079	CCT4	protein_coding	2	-	2261	164	1526	571	0	AGGGCTTACCGTTATTACACTGCGGCCGGCCAGAATCCGGGTCCATCCGTCCTTCCCGAGCCAACCCAGACACAGCGGAGTTTGCCATGCCCGAGAATGTGGCACCCCGGAGCGGGGCGACTGCCGGGGCTGCCGGCGGCCGCGGGAAAGGCGCCTATCAGGACCGCGACAAGCCAGCCCAGATCCGCTTCAGCAACATTTCCGCCGCCAAAGCGGTTGCTGATGCTATTAGAACAAGCCTTGGACCAAAAGGAATGGATAAAATGCTGGTGGAGCTGTCTAAGGCTCAAGATATAG	79	376	86	-211	165	in_CDS	AGG	-1	AGG	96	-6.32785	-3.96627	0.599327	0.652439	0.240445	0.771156	NA	0.234507	0.501343	NA	NA	0.650111	NA	0.830712	0.829387	NA	0.687999	0.636249	0.739749	-0.0911594	0.952545	0	0.80324	NA	NA	NA	0.249872
ENST00000395127.25	ENSG00000055332	ENST00000395127	EIF2AK2	protein_coding	2	-	4343	557	1652	2134	2	ATAAAAATCAGGAGACCCTGGCTATCATAG	264	294	294	264	558	out_CDS	ATA	-1	ATA	-1	-2.76609	NA	0.4	0.51526	2.43732	1.29388	NA	NA	1.21279	NA	NA	1.01431	NA	NA	1.74213	NA	1.31578	1.25334	1.37822	-0.152248	0.952979	0	0.804806	NA	0.318806	NA	0.452246
ENST00000396049.7	ENSG00000114978	ENST00000396049	MOB1A	protein_coding	2	-	4885	194	647	4044	0	AAGGACGGTCCGCTCCCTCTAGCCAGCTCCGAATCCTGA	109	148	86	47	195	out_CDS	AAG	-1	AAG	-1	-4.42557	NA	0.615385	0.726804	3.27201	1.95557	NA	2.54341	3.38532	NA	NA	2.85876	NA	NA	4.49383	0.0287929	3.17337	2.67044	3.67629	-0.485304	0.756848	0	0.36527	NA	0.386354	NA	NA
ENST00000397062.32	ENSG00000116044	ENST00000397062	NFE2L2	protein_coding	2	-	2853	555	1814	484	0	AGGGCCGCCGTCGGGGAGCCCCAACACACGGTCCACAGCTCATCATGA	512	560	44	-4	556	in_CDS	AGG	-1	AGG	-1	-5.53276	-3.62802	0.666667	0.700901	NA	1.48959	NA	NA	2.62035	NA	NA	2.1651	NA	8.47018	2.19891	NA	2.11849	2.05497	2.18201	-0.155171	0.927124	0	0.730367	NA	NA	0.0832408	0.080689
ENST00000397063.37	ENSG00000116044	ENST00000397063	NFE2L2	protein_coding	2	-	2651	401	1766	484	0	ACGGGATATTCTCTTCTGTGCTGTCAAGGGACATGGATTTGA	370	412	32	-10	402	in_CDS	ACG	9	ATG	NA	-4.40713	-3.94356	0.452381	0.618454	NA	1.48959	NA	NA	2.62035	NA	NA	2.1651	NA	8.47018	2.19891	NA	2.11849	2.05497	2.18201	-0.155171	0.927124	0	0.730367	NA	NA	NA	0.296635
ENST00000397712.21	ENSG00000186522	ENST00000397712	SEPT10	protein_coding	2	-	3071	379	1361	1331	2	CTGATACAGCCGCTTCACCGTGCCCCTGCCCGCGACCATGGCCTCCTCCGAGGTGGCGCGGCACCTGCTCTTTCAGTCTCACATGGCAACGAAAACAACTTGTATGTCTTCACAAGGATCAGATGA	343	469	37	-89	380	in_CDS	CTG	-1	CTG	-1	-6.62105	-5.71161	0.571429	0.733509	NA	0.435992	NA	NA	1.06129	NA	NA	0.855137	NA	1.75929	2.36583	NA	1.17956	0.748639	1.61048	-0.783598	0.633069	0	0.225785	NA	NA	NA	0.259022
ENST00000398529.2	ENSG00000138069	ENST00000398529	RAB1A	protein_coding	2	-	1198	186	386	626	1	ATAGCTGAGTGGCGGCGGCTGCTGATTGTGTTCTAG	12	48	175	139	187	out_CDS	ATA	-1	ATA	-1	2.39277	NA	0.555556	0.645161	1.4863	1.45002	NA	1.15859	2.27499	2.66623	NA	3.15936	0.658081	6.56822	1.85521	0.269556	2.18489	1.8625	2.50729	-0.357951	0.806128	0	0.447823	0.303192	NA	NA	0.296825
ENST00000409784.11	ENSG00000138069	ENST00000409784	RAB1A	protein_coding	2	-	2447	191	614	1642	0	GTGGCGGCGGCGGCAGCTGCAGTGACATGTCCAGCATGA	166	205	26	-13	192	in_CDS	GTG	-1	GTG	-1	-4.47836	1.11158	0.666667	0.628272	1.4863	1.45002	NA	1.15859	2.27499	2.66623	NA	3.15936	0.658081	6.56822	1.85521	0.269556	2.18489	1.8625	2.50729	-0.357951	0.806128	0	0.447823	NA	NA	NA	0.413421
ENST00000401558.6	ENSG00000082898	ENST00000401558	XPO1	protein_coding	2	-	4915	728	3212	975	1	AGGAGCAGCGGGAGCTACAGCATCAGCAAGAGCAACAGTAGCTACAGCCCCGGCGGCGGTGCCTGTTCCAGTCTTTGCTGCTGCAGTCCGTGCAACCACCCAGAGGGGGAGGGGGGAACCACCAGTCGCTGA	62	194	667	535	729	out_CDS	AGG	-1	AGG	-1	2.65504	NA	0.636364	0.600275	2.38775	1.21493	NA	6.21081	1.00181	NA	NA	1.207	NA	4.27251	1.58327	NA	1.25175	1.10837	1.39513	-0.282657	0.764666	0	0.37912	0.106013	0.122954	NA	0.283297
ENST00000401558.56	ENSG00000082898	ENST00000401558	XPO1	protein_coding	2	-	4915	728	3212	975	0	ATTTCCTTTTTTGAGGTGGGAAAACTGAAACCCACCTTGATTCGTCCCCTCTCCCCCCTCCCCACCTTCCCTCGCCCTAATCCCCCAACGAGGAAGGAAGGAGCAGTTGGTTCAATCTCTGGTAATCTATGCCAGCAATTATGA	601	745	128	-16	729	in_CDS	ATT	-1	ATT	-1	-5.72133	-4.59575	0.506944	0.600275	2.38775	1.21493	NA	6.21081	1.00181	NA	NA	1.207	NA	4.27251	1.58327	NA	1.25175	1.10837	1.39513	-0.282657	0.764666	0	0.37912	0.157234	0.241746	NA	0.0567281
ENST00000403359.5	ENSG00000138081	ENST00000403359	FBXO11	protein_coding	2	-	4055	73	2780	1202	2	GTGTGTGTGTCCCTCCGCCAACGCCGCCACCTCAGCCCGGCAAATGAACTCCGTCCGAGCCGCCAACCGGAGACCCAGGCGAGTGTCGCGGCCGCGCCCGGTGCAGCAACAGCAGCAGCAGCCCCCGCAGCAGCCGCCGCCGCAGCCGCCCCAGCAGCAGCCGCCCCAGCAGCAGCCTCCGCCGCCGCCGCAGCAGCAGCAGCAGCAGCAGCCTCCGCCGCCGCCACCGCCGCCTCCGCCGCTGCCTCAGGAGCGGAACAACGTCGGCGAGCGGGATGA	31	310	43	-236	74	in_CDS	GTG	-1	GTG	-1	-0.679766	-0.945365	0.752688	0.69863	NA	0.800642	NA	54.2905	0.901106	NA	NA	2.17195	NA	NA	1.71992	NA	1.3984	0.850874	1.94593	-1.0953	0.228087	0	0.0235175	NA	0.125632	NA	NA
ENST00000404798.28	ENSG00000119760	ENST00000404798	SUPT7L	protein_coding	2	-	4114	601	836	2677	0	AGGTCCAGACAGCCGCCCAGCCCGCTCTGCGACGCAGCAGTGAATAGTGTGGTACCTCCTTGTCTCGGTTCAGGTCCAGACCTCCCCGTCTTCCGGCTGCCCTGA	288	393	314	209	602	out_CDS	AGG	186	AGG	-1	-5.84519	NA	0.638095	0.544093	5.13556	0.904288	NA	4.62998	0.770513	NA	7.71378	2.31563	NA	16.5132	1.3842	NA	1.34366	0.8374	1.84991	-1.02875	0.428671	0	0.0885647	NA	NA	NA	0.143273
ENST00000405491.10	ENSG00000119760	ENST00000405491	SUPT7L	protein_coding	2	-	2280	619	1235	426	1	GTGTGGTACCTCCTTGTCTCGGTTCAGGTCCAGACCTCCCCGTCTTCCGGCTGCCCTGAACGTCAGGCGACCTCAGGACCCTGTGATTGGCGCCTGCGCCGGCGGACCGTGACCGAGGAAACCCCTGGAGGGACTTGGGCATTCCTTGGGCTCCGTGCCTGTTCTTCGTGCTCCTTTCGGGCAAGGATCTCACATTATCAGTCTTTGACCGACACAGAATGCCTGGCATTTGATAAATGTTTGTTGAACTTGAAGAGACATATGGACAATGAATCTGCAAAGGGAGAACACCTTTGGTCCTACAGTTTTGCTGACACTGACATTTTTCTAAGTGGTCACAAATAG	133	478	487	142	620	out_CDS	GTG	-1	GTG	261	-7.25583	NA	0.527536	0.495961	5.13556	0.904288	NA	4.62998	0.770513	NA	7.71378	2.31563	NA	16.5132	1.3842	NA	1.34366	0.8374	1.84991	-1.02875	0.428671	0	0.0885647	0.0702847	0.0701466	NA	0.073185
ENST00000405491.48	ENSG00000119760	ENST00000405491	SUPT7L	protein_coding	2	-	2280	619	1235	426	2	ATCCTGAGACCTCTTCTCTTCTTATTCCAAAATGTTGAGATACTGGGGAGAGATACCAATATCATCAAGCCAGACCAACAGAAGTTCCTTCGATTTGCTCCCACGGGAGTTCCGTCTGGTGGAAGTCCATGA	589	721	31	-101	620	in_CDS	ATC	195	ATC	-1	-7.29862	-3.79672	0.462121	0.495961	5.13556	0.904288	NA	4.62998	0.770513	NA	7.71378	2.31563	NA	16.5132	1.3842	NA	1.34366	0.8374	1.84991	-1.02875	0.428671	0	0.0885647	NA	NA	0.205118	NA
ENST00000408957.12	ENSG00000221944	ENST00000408957	TIGD1	protein_coding	2	-	2625	710	1772	143	0	CTGGCCCCCTCCCGCAGCGGCTCGGAAAAAAGGCAGCACCGCGTCGTTGACGGCGCGGGCTCTGGACTCGCTGCTTGGTAA	133	214	578	497	711	out_CDS	CTG	-1	CTG	-1	-5.44139	NA	0.679012	0.523944	NA	0.634896	NA	4.55451	1.34678	NA	NA	1.35327	NA	NA	0.798925	NA	1.03347	0.990838	1.0761	-0.118569	0.969707	0	0.867892	NA	0.206962	NA	NA
ENST00000409031.1	ENSG00000136699	ENST00000409031	SMPD4	protein_coding	2	-	4896	1149	2597	1150	0	ACGGCCGCAGGGTCCTGGGGCTCGCTCGCTAGCCTCTGCCCGGCACACATGGACTTGAGCATCTGGAAGACGGCGAGGGGGGCCACGTTCAGCTTCAGCAGGTCCACCAGGATCCTGGCGGGGACAGACGCGGGGCCGGTGAGCCCTCTCCGCCCGGCGCGGCCACCTCCCTGA	11	185	1139	965	1150	out_CDS	ACG	-1	ACG	48	-2.36146	NA	0.712644	0.70322	NA	0.316225	NA	NA	0.0637812	NA	NA	0.480822	NA	NA	0.354702	NA	0.303882	0.190003	0.417762	-0.747454	0.64497	0	0.240404	0.13855	NA	0.181866	0.184348
ENST00000409156.3	ENSG00000128656	ENST00000409156	CHN1	protein_coding	2	-	1761	332	1298	131	2	ATGGCGTCTGCGAGGCCGCGGGATGCGGAGTGA	9	42	324	291	333	out_CDS	ATG	NA	ATG	NA	1.73342	NA	0.69697	0.774096	8.69979	0.733002	NA	3.20659	0.584606	NA	NA	0.746522	NA	0.395838	0.856593	NA	0.730181	0.658804	0.801557	-0.18877	0.916599	0	0.699106	0.134552	0.28915	NA	NA
ENST00000409900.5	ENSG00000128656	ENST00000409900	CHN1	protein_coding	2	-	2447	314	1376	757	2	ATGGCAGCGACAAGTGCCGGCTCGCGGAGAGCTAGCGGGGCTCCCTGGGCCCGGTGCGCCCGACAATAA	54	123	261	192	315	out_CDS	ATG	NA	ATG	NA	-4.94883	NA	0.695652	0.72293	8.69979	0.733002	NA	3.20659	0.584606	NA	NA	0.746522	NA	0.395838	0.856593	NA	0.730181	0.658804	0.801557	-0.18877	0.916599	0	0.699106	0.192275	NA	NA	NA
ENST00000409900.9	ENSG00000128656	ENST00000409900	CHN1	protein_coding	2	-	2447	314	1376	757	2	TTGCAGCGGTCCCCCGCGTCCCGGCCTGCAGCCTCCCCGGGCGCCGGCGCCCCCAGCACGCCCCATCGGGCACCCCACTCTCTCCGAGGTGTGGGTGCGGCGGGCTGA	141	249	174	66	315	out_CDS	TTG	-1	TTG	-1	-4.05332	NA	0.787037	0.72293	8.69979	0.733002	NA	3.20659	0.584606	NA	NA	0.746522	NA	0.395838	0.856593	NA	0.730181	0.658804	0.801557	-0.18877	0.916599	0	0.699106	NA	NA	NA	0.137974
ENST00000409225.7	ENSG00000115561	ENST00000409225	CHMP3	protein_coding	2	-	1099	268	467	364	0	CTGTTTGGAAAGACCCAGGAGAAGCCGCCCAAAGAACTGATATCCAAAGAGAAGAAGAAAAAGTGA	138	204	131	65	269	out_CDS	CTG	-1	CTG	-1	-0.0944782	NA	0.439394	0.585821	NA	0.855332	NA	NA	0.431407	NA	NA	0.752512	NA	NA	1.18503	NA	0.80607	0.64337	0.96877	-0.517804	0.790548	0	0.41892	0.286562	0.103271	0.10883	NA
ENST00000409240.13	ENSG00000204843	ENST00000409240	DCTN1	protein_coding	2	-	4365	312	3707	346	0	TTGGGCGTCGGTCGTCGGTGGGGTCGGAGCTGGGCGCGGAGCCCCTCACAGTGCAGACGCCCAGCGGCAGCAGGATGA	239	317	74	-4	313	in_CDS	TTG	-1	TTG	-1	-5.49959	-3.72511	0.717949	0.689103	1.18139	0.659761	NA	2.16979	0.551027	NA	NA	0.710068	NA	NA	0.576039	NA	0.624224	0.605394	0.643053	-0.0659045	0.967942	0	0.856542	0.219123	0.185022	NA	NA
ENST00000621467.3	ENSG00000155755	ENST00000621467	TMEM237	protein_coding	2	-	1824	66	1199	559	0	TTGGGGGCCGGCGGCCGCCGAGGCCGGCTAAACGCAGAATGGGGAAGAATCCTGTGCGTCCTCCACGAGCTCTTCCACCTGTGCCAAGTATAG	29	122	38	-55	67	in_CDS	TTG	-1	TTG	-1	-6.44675	-5.23176	0.634409	0.787879	NA	0.572689	NA	NA	0.0614954	NA	NA	1.67654	NA	0.802931	1.05953	NA	0.842564	0.317092	1.36804	-1.54923	0.174394	0	0.0150773	0.169332	NA	NA	NA
ENST00000410053.22	ENSG00000163510	ENST00000410053	CWC22	protein_coding	2	-	3280	300	2723	257	1	ATTGGGTACTTGTTATTTGGACCAGTTTGA	234	264	67	37	301	out_CDS	ATT	-1	ATT	-1	-7.86336	NA	0.366667	0.56	22.0992	0.471047	NA	10.3441	0.924069	NA	NA	3.36822	NA	NA	2.72746	NA	1.8727	0.697558	3.04784	-1.80554	0.0271197	-1	0.000905829	NA	0.275382	NA	NA
ENST00000410111.25	ENSG00000132305	ENST00000410111	IMMT	protein_coding	2	-	3001	388	2273	340	2	ACGCACACACGCAAGCACGCCTCCACTTAA	305	335	84	54	389	out_CDS	ACG	-1	ACG	-1	-5.43482	NA	0.566667	0.654639	2.71871	1.00174	NA	NA	1.35559	NA	NA	0.800237	NA	NA	0.661689	NA	0.954814	1.17866	0.730963	0.645829	0.481881	0	0.115161	0.451775	NA	0.30965	NA
ENST00000414963.4	ENSG00000115524	ENST00000414963	SF3B1	protein_coding	2	-	651	80	431	140	0	GTGTTCGAGTGGACAAAATGGCGAAGATCGCCAAGACTCACGAAGATATTGAAGCACAGATTCGAGAAATTCAAGGCAAGAAGGCAGCTCTTGATGAAGCTCAAGGAGTGGGCCTCGATTCTACAGGTTATTATGACCAGGAAATTTATGGTGGAAGTGACAGCAGATTTGCTGGATACGTGA	64	247	17	-166	81	in_CDS	GTG	-1	GTG	-1	-4.22587	-1.34425	0.453552	0.575	NA	0.641309	NA	NA	0.815848	NA	NA	0.997937	9.53623	NA	1.3235	NA	0.944648	0.728578	1.16072	-0.588904	0.377545	0	0.0667438	NA	NA	NA	0.195541
ENST00000415783.8	ENSG00000116001	ENST00000415783	TIA1	protein_coding	2	-	4633	230	1124	3279	2	ATTGTTCCCGCTGGGCCGGGCGGTTTAGTGTAA	57	90	174	141	231	out_CDS	ATT	-1	ATT	-1	-5.0965	NA	0.575758	0.608696	2.90355	0.588649	NA	NA	0.593668	NA	15.3508	1.49926	NA	NA	1.74772	NA	1.10733	0.591158	1.62349	-1.15834	0.316772	0	0.046769	NA	NA	0.413033	NA
ENST00000415783.20	ENSG00000116001	ENST00000415783	TIA1	protein_coding	2	-	4633	230	1124	3279	2	AGGCGCCGCCGCGACAGCAGCAGCCATGGAGGACGAGATGCCCAAGACTCTATACGTCGGTAA	206	269	25	-38	231	in_CDS	AGG	-1	AGG	-1	-1.20518	0.174047	0.619048	0.608696	2.90355	0.588649	NA	NA	0.593668	NA	15.3508	1.49926	NA	NA	1.74772	NA	1.10733	0.591158	1.62349	-1.15834	0.316772	0	0.046769	NA	0.191305	NA	0.258706
ENST00000424785.2	ENSG00000079150	ENST00000424785	FKBP7	protein_coding	2	-	2834	59	665	2110	0	GTGTTCTGCTGGAGCCGATGCCAAAAACCATGCATTTCTTATTCAGATTCATTGTTTTCTTTTATCTGTGGGGCCTTTTTACTGCTCAGAGACAAAAGAAAGAGGAGAGCACCGAAGAAGTGA	43	166	17	-106	60	in_CDS	GTG	-1	GTG	-1	-7.4611	-7.30355	0.422764	0.694915	NA	2.68995	NA	NA	4.99512	NA	NA	4.15188	NA	NA	3.24123	NA	3.76954	3.84253	3.69655	-0.0617574	0.981266	0	0.91362	0.185042	NA	NA	NA
ENST00000426077.9	ENSG00000226479	ENST00000426077	TMEM185B	protein_coding	2	-	2131	432	1049	650	2	AGGTGCCTTCTTGATGGGTACGGAGTGAACGCGGGCGGCGGCGGGACCGAGGCAGCGCCCAGTTTGTAA	115	184	318	249	433	out_CDS	AGG	-1	AGG	-1	-4.92204	NA	0.652174	0.752315	NA	0.825017	NA	9.26802	1.62176	NA	NA	0.377214	NA	NA	1.91332	NA	1.18433	1.22339	1.14526	-0.00346038	0.998623	0	0.996383	NA	0.163976	NA	NA
ENST00000426077.22	ENSG00000226479	ENST00000426077	TMEM185B	protein_coding	2	-	2131	432	1049	650	2	AGGCCCGGGCAGGCAAGCGGCGGCCTCCGCCATGAACCCCAGGGGCCTGTTCCAGGACTTCAACCCCAGTAA	402	474	31	-41	433	in_CDS	AGG	-1	AGG	-1	-6.20576	-2.8247	0.680556	0.752315	NA	0.825017	NA	9.26802	1.62176	NA	NA	0.377214	NA	NA	1.91332	NA	1.18433	1.22339	1.14526	-0.00346038	0.998623	0	0.996383	NA	NA	NA	0.248354
ENST00000427836.19	ENSG00000178385	ENST00000427836	PLEKHM3	protein_coding	2	-	2792	490	2282	20	1	TTGCTGTTGTCTTCACAGAGGTCTCACTGA	211	241	280	250	491	out_CDS	TTG	63	TTG	-1	-7.372	NA	0.466667	0.540816	NA	2.01403	NA	11.6247	3.48957	NA	NA	5.3189	NA	0.594816	1.3521	NA	3.04365	2.7518	3.3355	-0.467965	0.836332	0	0.501049	NA	NA	NA	0.441229
ENST00000427836.33	ENSG00000178385	ENST00000427836	PLEKHM3	protein_coding	2	-	2792	490	2282	20	0	AGGGAGCCCAATGAAGGTTTCTTCCAGTTGTTTCCATAG	357	396	134	95	491	out_CDS	AGG	210	AGG	-1	-8.04371	NA	0.461538	0.540816	NA	2.01403	NA	11.6247	3.48957	NA	NA	5.3189	NA	0.594816	1.3521	NA	3.04365	2.7518	3.3355	-0.467965	0.836332	0	0.501049	NA	0.252886	NA	NA
ENST00000427836.38	ENSG00000178385	ENST00000427836	PLEKHM3	protein_coding	2	-	2792	490	2282	20	2	CTGAAGCACCCCTCTTGGTTGGGTGAATGTTCATGA	404	440	87	51	491	out_CDS	CTG	39	CTG	-1	-6.68315	NA	0.5	0.540816	NA	2.01403	NA	11.6247	3.48957	NA	NA	5.3189	NA	0.594816	1.3521	NA	3.04365	2.7518	3.3355	-0.467965	0.836332	0	0.501049	NA	0.0835239	NA	NA
ENST00000431828.1	ENSG00000114982	ENST00000431828	KANSL3	protein_coding	2	-	5153	77	2633	2443	0	GTGACTAGCATGCAGATACCCATGCTCTGA	28	58	50	20	78	out_CDS	GTG	-1	ATG	9	-5.483	NA	0.5	0.636364	NA	0.112886	NA	NA	0.376442	NA	NA	1.74703	NA	NA	1.09221	NA	0.832142	0.244664	1.41962	-1.74049	0.128809	0	0.00914093	0.432951	NA	NA	0.406532
ENST00000450366.6	ENSG00000115365	ENST00000450366	LANCL1	protein_coding	2	-	4602	164	1196	3242	0	AGGCGCACTTGCTTCAAGTCGCGGGCGTGGGAACGGGGTTGCAAAACGGGGCCTCTTTGTCCGGGCTTGCTTCCGGCGTCATGGCTCAAAGGGCCTTCCCGAATCCTTATGCTGATTATAACAAATCCCTGGCCGAAGGCTACTTTGATGCTGCCGGGAGGCTGA	85	250	80	-85	165	in_CDS	AGG	-1	AGG	108	-6.8173	-4.29782	0.581818	0.646341	13.414	2.14346	NA	NA	3.10226	0.616837	NA	3.25381	NA	5.74707	4.17642	NA	3.16899	2.62286	3.71512	-0.511906	0.632822	0	0.225292	0.257902	0.268274	NA	0.231762
ENST00000452063.8	ENSG00000115275	ENST00000452063	MOGS	protein_coding	2	-	2568	155	2192	221	0	AGGGCGAGAGGCGGGAGCCGGAGAGCCCCGCCGTGGCCCCGGACCTCTTCTGGGGAACCTACCGCCCTCACGTCTACTTCGGCATGA	73	160	83	-4	156	in_CDS	AGG	-1	AGG	-1	-6.76397	-3.36018	0.701149	0.735484	NA	1.05761	NA	NA	1.68289	NA	NA	0.931254	NA	NA	0.727012	NA	1.09969	1.37025	0.829133	0.62163	0.554782	0	0.163038	NA	NA	NA	0.236273
ENST00000456793.8	ENSG00000228474	ENST00000456793	OST4	protein_coding	2	-	561	174	110	277	0	TTGTTCGCTGGTGGCGTCGGAGCCGAGCCGGACTGGTCAGGATGA	134	179	41	-4	175	in_CDS	TTG	-1	TTG	-1	-7.92075	-7.00354	0.644444	0.718391	0.204764	2.27941	20.5017	NA	2.1069	11.8345	NA	3.57436	2.62642	1.51473	2.96722	9.89966	2.73197	2.19316	3.27079	-0.43455	0.77278	0	0.387855	0.150782	NA	0.0946373	0.307375
ENST00000538384.13	ENSG00000115761	ENST00000538384	NOL10	protein_coding	2	-	3418	126	1985	1307	2	TTGAACAGTGTTGTGCGGCGCCATGCAGGTCTCCAGCCTCAATGA	105	150	22	-23	127	in_CDS	TTG	-1	TTG	-1	-7.84506	-5.00033	0.555556	0.690476	NA	1.06543	NA	NA	1.01082	NA	NA	0.76495	NA	NA	0.53888	NA	0.84502	1.03813	0.651915	0.548696	0.760725	0	0.372524	NA	NA	NA	0.421403
ENST00000612742.5	ENSG00000123600	ENST00000612742	METTL8	protein_coding	2	-	8132	141	1220	6771	0	CTGGCGGTCACCTGGCACACCAGCGCCCGCAGGATGCCCAGGTACTGCTTAGGATGA	89	146	53	-4	142	in_CDS	CTG	-1	CTG	33	-1.4114	-3.96014	0.649123	0.744681	NA	1.22809	NA	NA	0.244337	NA	NA	1.12226	NA	NA	2.03659	NA	1.15782	0.736214	1.57942	-0.639321	0.779111	0	0.397457	NA	NA	NA	0.313215
ENST00000615025.23	ENSG00000079308	ENST00000615025	TNS1	protein_coding	2	-	6488	1377	4094	1017	0	ACGTCACAGAGAGGATCATCGCTGTCTCCTTCCCCAGCACAGCCAATGAGGAGAACTTCCGGAGCAACCTCCGTGAGGTGGCGCAGATGCTCAAGTCCAAACATGGAGGCAACTACCTGCTGTTCAACCTCTCTGAGCGGAGACCTGACATCACGAAGCTCCATGCCAAGGTACTGGAATTTGGCTGGCCCGACCTCCACACCCCAGCCCTGGAGAAGATCTGCAGCATCTGTAAGGCCATGGACACATGGCTCAATGCAGACCCTCACAATGTCGTTGTTCTACACAACAAGGGAAACCGAGGCAGGATAG	380	692	998	686	1378	out_CDS	ACG	33	ACG	45	-7.60793	NA	0.551282	0.556282	NA	0.112395	NA	NA	0.200013	NA	NA	0.551916	NA	NA	0.264382	NA	0.282176	0.156204	0.408149	-0.76669	0.655897	0	0.249263	NA	NA	0.0248443	0.152655
ENST00000615025.61	ENSG00000079308	ENST00000615025	TNS1	protein_coding	2	-	6488	1377	4094	1017	1	ATCTGGCATCTACAACATCCCAGGAGACAGCCAGACTAG	984	1023	394	355	1378	out_CDS	ATC	18	ATG	NA	-7.05679	NA	0.512821	0.556282	NA	0.112395	NA	NA	0.200013	NA	NA	0.551916	NA	NA	0.264382	NA	0.282176	0.156204	0.408149	-0.76669	0.655897	0	0.249263	NA	NA	NA	0.144575
ENST00000616279.35	ENSG00000134318	ENST00000616279	ROCK2	protein_coding	2	-	6401	2504	2108	1789	0	AAGTGCAGTTGGTTCGTCACAAGGCATCGCAGAAGGTTTATGCTATGA	763	811	1742	1694	2505	out_CDS	AAG	36	AAG	39	-5.73853	NA	0.458333	0.477636	NA	1.40666	NA	9.00606	1.90552	NA	NA	3.47239	NA	NA	4.19388	NA	2.74461	1.65609	3.83314	-1.04827	0.425793	0	0.0872318	NA	0.243715	NA	NA
ENST00000616279.47	ENSG00000134318	ENST00000616279	ROCK2	protein_coding	2	-	6401	2504	2108	1789	0	ATGCCTTTCAAGATGATAGGTATCTGTACATGGTAA	919	955	1586	1550	2505	out_CDS	ATG	NA	ATG	NA	-6.24208	NA	0.361111	0.477636	NA	1.40666	NA	9.00606	1.90552	NA	NA	3.47239	NA	NA	4.19388	NA	2.74461	1.65609	3.83314	-1.04827	0.425793	0	0.0872318	NA	0.192766	NA	NA
ENST00000616279.100	ENSG00000134318	ENST00000616279	ROCK2	protein_coding	2	-	6401	2504	2108	1789	0	AGGAACTGGAACAGAAGTGCAAATCTGTTAATACTCGCCTAG	1840	1882	665	623	2505	out_CDS	AGG	18	ATG	NA	-6.2024	NA	0.428571	0.477636	NA	1.40666	NA	9.00606	1.90552	NA	NA	3.47239	NA	NA	4.19388	NA	2.74461	1.65609	3.83314	-1.04827	0.425793	0	0.0872318	NA	NA	0.194712	NA
ENST00000616279.114	ENSG00000134318	ENST00000616279	ROCK2	protein_coding	2	-	6401	2504	2108	1789	0	AAGCAGACAAAAAACGAAATTTGGAAAATGATGTTAACAGCTTAA	2014	2059	491	446	2505	out_CDS	AAG	3	ATG	NA	-4.61238	NA	0.288889	0.477636	NA	1.40666	NA	9.00606	1.90552	NA	NA	3.47239	NA	NA	4.19388	NA	2.74461	1.65609	3.83314	-1.04827	0.425793	0	0.0872318	NA	NA	NA	0.393368
ENST00000616279.131	ENSG00000134318	ENST00000616279	ROCK2	protein_coding	2	-	6401	2504	2108	1789	0	ATGATTTACAAGGTAGAATATGTGGCCTAG	2374	2404	131	101	2505	out_CDS	ATG	NA	ATG	NA	-4.93627	NA	0.366667	0.477636	NA	1.40666	NA	9.00606	1.90552	NA	NA	3.47239	NA	NA	4.19388	NA	2.74461	1.65609	3.83314	-1.04827	0.425793	0	0.0872318	NA	NA	NA	0.4539
ENST00000196169.65	ENSG00000083544	ENST00000196169	TDRD3	protein_coding	13	+	3019	788	1953	278	2	ATCTCAGGCTGCACCAAGGATGCTGCGATTACAGATGACTGA	770	812	19	-23	789	in_CDS	ATC	9	ATG	NA	-6.49547	-2.29295	0.5	0.534264	NA	0.849321	NA	NA	0.652714	NA	NA	0.835634	NA	NA	0.70847	NA	0.761535	0.751018	0.772052	0.15312	0.96251	0	0.833572	NA	NA	NA	0.278228
ENST00000535286.3	ENSG00000083544	ENST00000535286	TDRD3	protein_coding	13	+	2579	72	2232	275	0	ATCACCCCCACCCCAGCCCCCCACCACCCCCGGCCTAAGCAGCTACCATGGCCCAGGTGGCCGGCGCGGCGTTGTCCCAGGCGGGTTGGTATCTTTCAGATGAAGGCATTGAAGCTTGCACAAGCTCTCCAGACAAAGTCAATGTAA	26	173	47	-100	73	in_CDS	ATC	-1	ATC	-1	-5.06942	-4.6	0.605442	0.708333	NA	0.849321	NA	NA	0.652714	NA	NA	0.835634	NA	NA	0.70847	NA	0.761535	0.751018	0.772052	0.15312	0.96251	0	0.833572	NA	NA	NA	0.0927613
ENST00000621840.9	ENSG00000083544	ENST00000621840	TDRD3	protein_coding	13	+	2497	277	1950	270	1	ATGTGTTTTGCAAATTCAAAAAATTCGCAATGTTGCTGCACCAAAGGATAA	202	253	76	25	278	out_CDS	ATG	NA	ATG	NA	-7.24411	NA	0.333333	0.411552	NA	0.849321	NA	NA	0.652714	NA	NA	0.835634	NA	NA	0.70847	NA	0.761535	0.751018	0.772052	0.15312	0.96251	0	0.833572	NA	NA	0.241165	NA
ENST00000252458.1	ENSG00000130177	ENST00000252458	CDC16	protein_coding	13	+	1991	283	1425	283	0	ATCAAAGTGCTCTATTTTGGGCAGATAAAGTAG	60	93	224	191	284	out_CDS	ATC	-1	ATC	-1	-5.92175	NA	0.363636	0.508834	NA	0.829768	NA	NA	0.481244	NA	NA	0.626326	NA	NA	1.10531	NA	0.760663	0.655506	0.86582	-0.337726	0.855308	0	0.53228	NA	NA	0.447383	0.445432
ENST00000252458.4	ENSG00000130177	ENST00000252458	CDC16	protein_coding	13	+	1991	283	1425	283	1	GTGTCTTTACCTGACAGCACAATATCACAGAGCCGCCCATGCACTTCGGTCACGAAAACTGGACAAATTGTATGA	136	211	148	73	284	out_CDS	GTG	-1	GTG	-1	-6.93373	NA	0.466667	0.508834	NA	0.829768	NA	NA	0.481244	NA	NA	0.626326	NA	NA	1.10531	NA	0.760663	0.655506	0.86582	-0.337726	0.855308	0	0.53228	0.232832	NA	NA	0.317091
ENST00000252458.11	ENSG00000130177	ENST00000252458	CDC16	protein_coding	13	+	1991	283	1425	283	0	ATGCTGCAAAAGAGCACCAGCAGGCCCTTGATGTTCTTGACATGGAAGAGCCCATCAATAAAAGATTATTTGAAAAATACTTGA	243	327	41	-43	284	in_CDS	ATG	NA	ATG	NA	-7.26293	-3.15775	0.392857	0.508834	NA	0.829768	NA	NA	0.481244	NA	NA	0.626326	NA	NA	1.10531	NA	0.760663	0.655506	0.86582	-0.337726	0.855308	0	0.53228	NA	0.20945	NA	0.195287
ENST00000255304.27	ENSG00000132952	ENST00000255304	USPL1	protein_coding	13	+	3814	342	3276	196	0	CTGGAACAGGAGTTCCGATCGACCCGGTACCAAGAAGGGGAGTGCCCGCGGCAGGGTTCATTGAAAAAATCCTTAGTGATATTGACATGTCTCAAGTGA	221	320	122	23	343	out_CDS	CTG	-1	CTG	-1	-5.9605	NA	0.505051	0.587719	20.5094	0.793651	NA	NA	1.24851	NA	NA	1.20459	NA	NA	0.916609	NA	1.04084	1.02108	1.0606	0.0264134	0.993462	0	0.967974	0.0948202	NA	NA	NA
ENST00000257336.15	ENSG00000134897	ENST00000257336	BIVM	protein_coding	13	+	3859	679	1509	1671	2	ATTTACTTCTCGGTCACCGCTTTCGGGGGACAGATAAACACCACAGATGCCCATCAAAGGGGCGCACGGGTCTGGAGGCGCAGCTCAGGTTTTTGCGTTGGTCACCCTGCCCTCCGCACGTGGAGAGGGCAGGCATAA	128	266	552	414	680	out_CDS	ATT	63	ATT	-1	-5.90547	NA	0.586957	0.555228	8.28077	1.13194	NA	16.361	1.22076	NA	23.8678	0.317984	NA	6.91523	0.869788	NA	0.885119	1.17635	0.593886	0.699358	0.732491	0	0.334022	0.100282	0.20909	0.164145	0.100282
ENST00000448849.52	ENSG00000134897	ENST00000448849	BIVM	protein_coding	13	+	3198	682	843	1673	1	ATTAGACCTCAGACGATGGTACTGCATAAGCCGACCACAGTATAA	583	628	100	55	683	out_CDS	ATT	45	ATG	15	-6.6345	NA	0.444444	0.56305	8.28077	1.13194	NA	16.361	1.22076	NA	23.8678	0.317984	NA	6.91523	0.869788	NA	0.885119	1.17635	0.593886	0.699358	0.732491	0	0.334022	NA	NA	NA	0.158753
ENST00000258662.7	ENSG00000136159	ENST00000258662	NUDT15	protein_coding	13	+	2098	180	492	1426	0	CTGCCAGGCGCGTCCTCCCGCGCGCTATGA	155	185	26	-4	181	in_CDS	CTG	-1	CTG	-1	-7.91791	-6.12668	0.733333	0.7	NA	2.34177	NA	NA	1.47426	1.28268	NA	1.7125	NA	NA	0.24394	NA	1.44312	1.90801	0.978221	0.773216	0.703747	0	0.301392	NA	NA	0.318806	NA
ENST00000309594.5	ENSG00000173141	ENST00000309594	MRPL57	protein_coding	13	+	2246	78	306	1862	2	CTGGCGGCCGCGGAGACGCAGAGTCTTGAGCAGCGCGGCAGGCACCATGTTCCTGACTGCGCTCCTCTGGCGCGGCCGCATTCCCGGCCGTCAGTGGATCGGGAAGCACCGGCGGCCGCGGTTCGTGTCGTTGCGCGCCAAGCAGAACATGATCCGCCGCCTGGAGATCGAGGCGGAGAACCATTACTGGCTGAGCATGCCCTACATGACCCGGGAGCAGGAGCGCGGCCACGCCGCGGTGCGCAGGAGGGAGGCCTTCGAGGCCATAAAGGCGGCCGCCACTTCCAAGTTCCCCCCGCATAG	33	336	46	-257	79	in_CDS	CTG	-1	CTG	-1	-7.00729	-5.738	0.683168	0.730769	NA	1.67382	NA	1.49819	2.97359	NA	NA	0.428998	NA	NA	1.6314	NA	1.67695	2.32371	1.0302	0.810814	0.655897	0	0.24943	NA	0.232592	0.0808235	NA
ENST00000375736.23	ENSG00000102606	ENST00000375736	ARHGEF7	protein_coding	13	+	5032	473	1938	2621	2	ATCACAGTCTTTGCACACTCGGACTTCAAAACTGTTCCAGGGCCAGTATCGGAGTTTGGACATGACCGATAA	413	485	61	-11	474	in_CDS	ATC	147	ATC	-1	-6.80904	-2.78708	0.472222	0.621564	NA	0.653155	NA	NA	0.283044	NA	44.0461	0.42768	NA	3.3747	0.915285	0.0267779	0.569791	0.468099	0.671483	-0.463088	0.791336	0	0.420568	NA	NA	0.20881	NA
ENST00000326335.3	ENSG00000139842	ENST00000326335	CUL4A	protein_coding	13	+	3705	211	2001	1493	2	GTGCGCAGACAGACCTCGGCTGCCCGACAACTACACGCAGGACACGTGGCGGAAGCTGCACGAGGCGGTGCGGGCCGTGCAGAGCAGCACCTCCATCAGGTACAACCTCGAGGAGCTCTACCAGGCTGTGGAAAATCTCTGTTCTCACAAAGTCTCCCCAATGCTCTACAAGCAACTGCGTCAGGCCTGTGA	52	244	160	-32	212	in_CDS	GTG	-1	GTG	-1	-7.07228	-3.07357	0.598958	0.663507	NA	1.0246	NA	NA	1.16931	NA	NA	1.34348	0.948129	NA	1.43742	NA	1.2437	1.09695	1.39045	-0.334698	0.818723	0	0.468554	0.115174	0.0577395	NA	0.0992875
ENST00000332556.9	ENSG00000185896	ENST00000332556	LAMP1	protein_coding	13	+	2699	194	1251	1254	0	ACGCCAGCCCTTGGCGCCCGCGCCCCGCCACCGCAGCGCCCGGCAGTCCGCGGCCCAACCGCCGCCCGCGCCCCCGCTCCCCGCACCGTACCCGGCCGCCTCGCGCCATGGCGGCCCCCGGCAGCGCCCGGCGACCCCTGCTGCTGCTACTGCTGTTGCTGCTGCTCGGCCTCATGCATTGTGCGTCAGCAGCAATGTTTATGGTGA	88	295	107	-100	195	in_CDS	ACG	-1	ACG	-1	-6.10691	-3.63812	0.753623	0.778351	41.0253	1.46612	NA	NA	1.53777	NA	NA	2.31915	NA	5.90954	1.82004	NA	1.78577	1.50194	2.0696	-0.409874	0.686011	0	0.281337	0.0242408	NA	NA	0.222135
ENST00000349995.7	ENSG00000136152	ENST00000349995	COG3	protein_coding	13	+	4498	112	2484	1902	0	CTGTCGGGGTCCCCTCCATCTCGCTGCTGCTGA	60	93	53	20	113	out_CDS	CTG	-1	CTG	-1	-6.35675	NA	0.666667	0.723214	18.3774	1.31058	NA	NA	2.91419	NA	NA	2.27483	NA	NA	1.27821	NA	1.94445	2.11238	1.77652	0.0361404	0.989752	0	0.95448	0.274707	NA	NA	NA
ENST00000356017.6	ENSG00000204977	ENST00000356017	TRIM13	protein_coding	13	+	1637	388	1230	19	1	ACGGGCGGTCGCGCGGCCTTTCCCACTAGCCGGAGGTCGGAGATAAGTACCCGCCGCCCGGCTCCTCTCGGGAAAGCGGGGTGGTCCTCGAACCTTCAGCGAGGGTGGGGAGTTGCCCAGTAG	61	184	328	205	389	out_CDS	ACG	-1	ACG	-1	-3.50421	NA	0.682927	0.597938	NA	1.94022	NA	NA	1.68374	NA	NA	0.84774	NA	7.84844	2.80616	NA	1.81947	1.81198	1.82695	-0.0770978	0.97985	0	0.904755	NA	NA	NA	0.107842
ENST00000356017.30	ENSG00000204977	ENST00000356017	TRIM13	protein_coding	13	+	1637	388	1230	19	2	AGGTCAGGAGCTCGAGACCAGCCTGGCCAAAATGGATGTGATGGAGCTGCTTGA	358	412	31	-23	389	in_CDS	AGG	-1	AGG	-1	-12.0893	-10.0005	0.555556	0.597938	NA	1.94022	NA	NA	1.68374	NA	NA	0.84774	NA	7.84844	2.80616	NA	1.81947	1.81198	1.82695	-0.0770978	0.97985	0	0.904755	0.199554	NA	NA	NA
ENST00000378182.50	ENSG00000204977	ENST00000378182	TRIM13	protein_coding	13	+	7249	738	1221	5290	0	TTGCCCTGGGAAATAGTAACCCTGCCAAATACATCAGCTTGTAGGAGACAGAGGATGTGA	680	740	59	-1	739	in_CDS	TTG	-1	TTG	54	-5.76862	-6.09966	0.466667	0.596206	NA	1.94022	NA	NA	1.68374	NA	NA	0.84774	NA	7.84844	2.80616	NA	1.81947	1.81198	1.82695	-0.0770978	0.97985	0	0.904755	NA	NA	NA	0.0778698
ENST00000361283.15	ENSG00000198824	ENST00000361283	CHAMP1	protein_coding	13	+	3795	309	2436	1050	0	TTGCTGTGGTTTAGTCAAAAAGCCATGTAG	176	206	134	104	310	out_CDS	TTG	-1	ATG	24	-6.97809	NA	0.4	0.550162	3.44084	0.381147	NA	4.43369	0.287804	NA	NA	0.733411	NA	NA	0.214805	NA	0.404292	0.334476	0.474108	-0.314682	0.886887	0	0.612656	NA	0.345457	NA	NA
ENST00000375898.18	ENSG00000139826	ENST00000375898	ABHD13	protein_coding	13	+	5338	301	1011	4026	0	GTGCCCGCGGCCGACTGCGCAGCCTGTCCGCGAGTCTGA	243	282	59	20	302	out_CDS	GTG	183	GTG	-1	-2.497	NA	0.74359	0.704319	NA	2.7105	NA	4.96262	3.33407	NA	NA	2.09256	NA	NA	1.93987	NA	2.51925	3.02229	2.01622	0.248741	0.920594	0	0.711402	NA	0.430306	NA	NA
ENST00000376387.8	ENSG00000125304	ENST00000376387	TM9SF2	protein_coding	13	+	3430	190	1989	1251	0	ATCTCTGGCGGCCTTGTAGTCGTCTCCGAGACTCCCCACCCCTCCTTCCCTCTTGACCCCCTAGGTTTGATTGCCCTTTCCCCGAAACAACTATCATGA	96	195	95	-4	191	in_CDS	ATC	-1	ATC	-1	-2.00106	-3.77102	0.555556	0.6	NA	2.0575	NA	NA	1.76337	NA	NA	2.24254	NA	1.28031	2.18983	NA	2.06331	1.91044	2.21618	-0.176788	0.876447	0	0.585511	NA	NA	NA	0.0936568
ENST00000378565.5	ENSG00000136156	ENST00000378565	ITM2B	protein_coding	13	+	10137	203	798	9136	2	AGGCTGCAATCGCAGCCGGGAGCCCGCAGCCCGCGCCCCGAGCCCGCCGCCGCCCTTCGAGGGCGCCCCAGGCCGCGCCATGGTGAAGGTGACGTTCAACTCCGCTCTGGCCCAGAAGGAGGCCAAGAAGGACGAGCCCAAGAGCGGCGAGGAGGCGCTCATCATCCCCCCCGACGCCGTCGCGGTGGACTGCAAGGACCCAGATGA	125	332	79	-128	204	in_CDS	AGG	-1	AGG	-1	-5.6041	-3.11473	0.714976	0.778325	2.0737	4.5696	NA	NA	4.62884	2.05376	NA	3.47447	8.27809	0.251971	2.65337	NA	3.83157	4.59922	3.06392	0.628891	0.374867	0	0.0657461	0.280288	NA	NA	0.288194
ENST00000379406.20	ENSG00000172766	ENST00000379406	NAA16	protein_coding	13	+	4347	324	2592	1431	0	CTGCCCAATTGCAACTGTAGACCAATGAACTAA	176	209	149	116	325	out_CDS	CTG	-1	ATG	24	-4.79783	NA	0.424242	0.691358	3.56324	0.609212	NA	NA	0.56866	NA	NA	6.3268	NA	6.66299	0.86258	NA	2.09181	0.588936	3.59469	-1.67994	0.198488	0	0.0185824	NA	NA	NA	0.28915
ENST00000379487.5	ENSG00000120688	ENST00000379487	WBP4	protein_coding	13	+	2623	400	1128	1095	1	TTGGGCCCCAGGGGAGGACACAGAGACGGCGGGATGGCGCAGGGACTTGAGGCTTGA	19	76	382	325	401	out_CDS	TTG	9	ATG	NA	-5.62745	NA	0.666667	0.6375	NA	0.274971	NA	NA	0.238829	NA	NA	0.82497	NA	NA	2.42644	NA	0.941303	0.2569	1.62571	-1.21464	0.474022	0	0.108168	NA	0.0952521	NA	0.314494
ENST00000379649.5	ENSG00000120686	ENST00000379649	UFM1	protein_coding	13	+	846	187	309	350	2	GTGTGTTCTGGATTCATTCCGGCACCACCATGTCGAAGGTTTCCTTTAAGATCACGCTGA	41	101	147	87	188	out_CDS	GTG	-1	GTG	-1	-5.388	NA	0.483333	0.593583	19.3799	9.39371	NA	16.881	7.01322	NA	49.7568	19.8833	NA	22.2882	6.859	NA	10.7873	8.20346	13.3711	-0.84456	0.596158	0	0.194559	0.359437	0.128531	NA	0.369912
ENST00000380842.3	ENSG00000132963	ENST00000380842	POMP	protein_coding	13	+	1330	81	423	826	0	ACGGGGCAGAGAGGCTGTTCGCAGAGCTGCGGAAGATGA	47	86	35	-4	82	in_CDS	ACG	-1	ACG	-1	-5.52336	-5.53298	0.615385	0.666667	NA	1.62215	NA	NA	2.47794	NA	NA	3.8341	NA	NA	3.19427	NA	2.78211	2.05005	3.51418	-0.616227	0.508634	0	0.130638	NA	NA	NA	0.231892
ENST00000399696.4	ENSG00000186184	ENST00000399696	POLR1D	protein_coding	13	+	808	205	399	204	0	CTGCTTCGCCTCCGCGCCTCGCGCTATGGGACAGAGCCCCCGATCCGCCAGCACCACCTGAGGATCCAGAAACCGCCCCAGCGATGGAAGAGGATCAGGAGCTGGAGAGAAAAATATCTGGATTGA	123	249	83	-43	206	in_CDS	CTG	-1	CTG	-1	-5.9977	-2.51281	0.603175	0.746341	0.844344	0.984894	NA	2.5918	1.04948	NA	NA	0.366906	NA	0.0409735	0.451025	NA	0.713075	1.01718	0.408965	1.19297	0.229731	0	0.023776	NA	0.112438	NA	0.183003
ENST00000399697.1	ENSG00000186184	ENST00000399697	POLR1D	protein_coding	13	+	1949	118	366	1465	0	CTGCTTCGCCTCCGCGCCTCGCGCTATGGGACAGAGCCCCCGATCCGCCAGCACCACCTGAGGATCCAGAAACCGCCCCAGCGATGGAAGAGGATCAGGAGCTGGAGAGGAAAGCAATAG	36	156	83	-37	119	in_CDS	CTG	-1	CTG	-1	-5.68039	-5.70821	0.633333	0.694915	0.844344	0.984894	NA	2.5918	1.04948	NA	NA	0.366906	NA	0.0409735	0.451025	NA	0.713075	1.01718	0.408965	1.19297	0.229731	0	0.023776	NA	0.231485	NA	NA
ENST00000621089.33	ENSG00000186184	ENST00000621089	POLR1D	protein_coding	13	+	2210	456	282	1472	0	AGGCAAAACGTGGGAAAACTAGAGCTGAAACAATGGGACCCATGGGTTGGATGA	425	479	32	-22	457	in_CDS	AGG	-1	AGG	-1	-6.26574	-3.81222	0.481481	0.675439	0.844344	0.984894	NA	2.5918	1.04948	NA	NA	0.366906	NA	0.0409735	0.451025	NA	0.713075	1.01718	0.408965	1.19297	0.229731	0	0.023776	NA	0.383492	NA	0.383998
ENST00000537702.8	ENSG00000172915	ENST00000537702	NBEA	protein_coding	13	+	4089	125	2217	1747	0	AGGGACTTCACGGAAAATGGATGTTCAGCGAGATACGAGCTGTATTTTCAAGACGTTACCTTCTACAAAACACTGCTTTGGAAGTATTTATGGCAAACCGAACCTCAGTTATGTTTAATTTCCCTGATCAAGCAACAGTAA	106	247	20	-121	126	in_CDS	AGG	-1	AGG	-1	-6.92908	-2.357	0.397163	0.504	NA	1.36204	NA	NA	1.03245	NA	NA	0.918113	NA	0.834334	1.27646	NA	1.14726	1.19724	1.09729	0.0518149	0.980568	0	0.910834	0.195957	NA	NA	0.256481
ENST00000434316.4	ENSG00000150403	ENST00000434316	TMCO3	protein_coding	13	+	3050	359	2031	660	2	CTGGGCGGGAGTCCGGGTCGGCTTGGCTGA	21	51	339	309	360	out_CDS	CTG	-1	CTG	-1	-5.73091	NA	0.733333	0.735376	3.64968	0.658609	NA	2.93679	0.296786	NA	NA	1.04737	NA	0.751262	0.628315	NA	0.657771	0.477698	0.837844	-0.731396	0.572818	0	0.178628	NA	0.395262	NA	NA
ENST00000610343.10	ENSG00000121741	ENST00000610343	ZMYM2	protein_coding	13	+	10200	251	4131	5818	2	TTGGCAGAAAGTGAGGAGGAAAACACCCCCATTGTTCTTTGGCATGGACACAAGTTCAGTGGGAGGATTAGAATTGACTGA	209	290	43	-38	252	in_CDS	TTG	-1	TTG	-1	-5.48107	-3.47745	0.45679	0.693227	4.08903	0.812063	NA	NA	0.780337	NA	NA	1.14736	NA	7.01491	1.35522	NA	1.02375	0.7962	1.25129	-0.603014	0.486437	0	0.117512	NA	NA	NA	0.272547
ENST00000615625.15	ENSG00000083535	ENST00000615625	PIBF1	protein_coding	13	+	1098	386	648	64	1	ATAAAACAGAATATGAAAATAAACTACATGATGAACTAG	134	173	253	214	387	out_CDS	ATA	-1	ATG	12	-5.66214	NA	0.230769	0.409326	NA	3.04862	NA	NA	1.7637	NA	NA	4.36603	NA	NA	3.17664	NA	3.08875	2.40616	3.77134	-0.587952	0.715682	0	0.316303	NA	NA	NA	0.432647
ENST00000615625.16	ENSG00000083535	ENST00000615625	PIBF1	protein_coding	13	+	1098	386	648	64	0	ATCAGATTGAAAACCAACCAAGAAATTGATCAACTTCGAAATGCCTCTAGGGAAATGTATGAACGAGAAAACAGGTTTTAA	178	259	209	128	387	out_CDS	ATC	-1	ATC	54	3.17414	NA	0.345679	0.409326	NA	3.04862	NA	NA	1.7637	NA	NA	4.36603	NA	NA	3.17664	NA	3.08875	2.40616	3.77134	-0.587952	0.715682	0	0.316303	0.0997771	0.0997771	NA	NA
ENST00000334701.2	ENSG00000080824	ENST00000334701	HSP90AA1	protein_coding	14	-	3510	282	2561	667	1	ATGGCTGCTTCCCAGGTGATGCCGGCTTCAGCTAGTGGGGTCTAG	21	66	262	217	283	out_CDS	ATG	NA	ATG	NA	-3.96344	NA	0.6	0.712766	0.203085	0.157403	NA	0.105794	0.191873	0.0748636	1.42125	0.389893	NA	1.38873	0.787546	NA	0.381679	0.174638	0.588719	-1.46971	0.0016796	-1	2.45931e-05	0.100835	NA	NA	0.041762
ENST00000334701.6	ENSG00000080824	ENST00000334701	HSP90AA1	protein_coding	14	-	3510	282	2561	667	0	AGGGGGAACCGCGGCGGGGCTGGTGTCATGAGCCTGAGGTGA	107	149	176	134	283	out_CDS	AGG	-1	ATG	27	-5.55833	NA	0.690476	0.712766	0.203085	0.157403	NA	0.105794	0.191873	0.0748636	1.42125	0.389893	NA	1.38873	0.787546	NA	0.381679	0.174638	0.588719	-1.46971	0.0016796	-1	2.45931e-05	NA	0.185513	NA	NA
ENST00000334701.12	ENSG00000080824	ENST00000334701	HSP90AA1	protein_coding	14	-	3510	282	2561	667	2	AAGAGCGGAGGAAGAGCGCCACCCCGACGGCCACCGCTTCGGAGCCAGCACGCGGGGTACCCTACGGGGAGCGCGGATGCCCCCGTGTTCGGGCGGGGACGGCTCCACCCCTCCTGGGCCCTCCCTTCGGGACAGGGACTGTCCCGCCCAGAGTGCTGA	207	366	76	-83	283	in_CDS	AAG	-1	AAG	-1	-5.4483	-5.42499	0.72956	0.712766	0.203085	0.157403	NA	0.105794	0.191873	0.0748636	1.42125	0.389893	NA	1.38873	0.787546	NA	0.381679	0.174638	0.588719	-1.46971	0.0016796	-1	2.45931e-05	0.169327	NA	NA	NA
ENST00000397441.2	ENSG00000100462	ENST00000397441	PRMT5	protein_coding	14	-	2418	176	1859	383	0	AAGGAATCCCGGCGTGGACAGCGCGAGGAGAAAGATGGCGGCGATGGCGGTCGGGGGTGCTGGTGGGAGCCGCGTGTCCAGCGGGAGGGACCTGAATTGCGTCCCCGAAATAGCTGA	7	124	170	53	177	out_CDS	AAG	-1	AAG	-1	-1.00697	NA	0.65812	0.659091	NA	0.650266	2.7757	2.07708	1.94027	NA	NA	0.494028	NA	4.38064	0.211376	NA	0.823986	1.29527	0.352702	1.40106	0.351747	0	0.0578029	NA	NA	NA	0.12417
ENST00000216416.6	ENSG00000100528	ENST00000216416	CNIH1	protein_coding	14	-	4793	104	431	4258	0	ACGGCGCCGCTCCCCGCTCCTCCTCCCCAGCCATGGCGTTCACGTTCGCGGCCTTCTGCTACATGCTGGCGCTGCTGCTCACTGCCGCGCTCATCTTCTTCGCCATTTGGCACATTATAG	73	193	32	-88	105	in_CDS	ACG	-1	ACG	-1	-5.09117	-2.91647	0.633333	0.721154	NA	1.2693	0.201655	NA	2.12403	NA	2.96297	2.03556	NA	NA	2.87674	0.0186593	2.07641	1.69667	2.45615	-0.474886	0.756889	0	0.365365	NA	NA	0.151437	NA
ENST00000216452.3	ENSG00000100564	ENST00000216452	PIGH	protein_coding	14	-	1420	84	563	773	0	AGGGCCGGCGAGCGCAGTGCAGCGCCGCGCGGTGCGGGCGGCCGAGTGGGGGCGTCATGGAGGATGAGCGGAGCTTTTCGGATATCTGCGGCGGCCGCCTGGCGCTGCAGCGCCGCTACTACTCCCCGTCCTGCCGGGAATTCTGCCTCAGCTGCCCTCGGCTCTCGCTGCGTTCGCTCACCGCTGTCACCTGCACGGTGTGGCTGGCGGCCTACGGACTCTTCACCCTCTGCGAGAACAGCATGA	29	275	56	-190	85	in_CDS	AGG	-1	AGG	63	-6.76452	-6.74299	0.695122	0.809524	NA	0.730881	NA	NA	3.40027	NA	NA	2.87117	NA	8.03802	1.37397	NA	2.09407	2.06557	2.12257	-0.195654	0.949104	0	0.787406	NA	NA	NA	0.207987
ENST00000216733.31	ENSG00000100842	ENST00000216733	EFS	protein_coding	14	-	3118	608	1682	828	0	CTGAAGTCAGCAAAACCGAGCCTGGCCTGA	553	583	56	26	609	out_CDS	CTG	-1	CTG	-1	-4.73736	NA	0.566667	0.725329	2.44852	0.38361	NA	NA	0.256317	NA	15.8349	0.293975	NA	NA	0.627802	NA	0.390426	0.319963	0.460889	-0.324394	0.881434	0	0.5944	NA	NA	0.30965	NA
ENST00000351354.28	ENSG00000100842	ENST00000351354	EFS	protein_coding	14	-	2704	727	1403	574	2	AGGCCGCGGGGACAGCACGCAGCGCGCGCCCTTGGATGCCGTCCCGCAGCGACGCCCCGGCCCGCCCCGCTCCTCCTCCTGCCTGGCTAG	458	548	270	180	728	out_CDS	AGG	-1	AGG	-1	-4.02452	NA	0.788889	0.729023	2.44852	0.38361	NA	NA	0.256317	NA	15.8349	0.293975	NA	NA	0.627802	NA	0.390426	0.319963	0.460889	-0.324394	0.881434	0	0.5944	0.147832	NA	NA	NA
ENST00000216799.6	ENSG00000100908	ENST00000216799	EMC9	protein_coding	14	-	835	163	623	49	0	CTGGGCCGGGGGCGGACTCCGGGACCCAGGGCGCCGGGAGCCGGCGGGCTACCTGCGAGTCGAGTTAGCGTTGTCGCCGAACCGAAGCCTCGCTCGCCATGGGGGAGGTGGAGATCTCGGCCCTGGCCTACGTGA	66	201	98	-37	164	in_CDS	CTG	-1	CTG	-1	-5.9782	-5.31744	0.725926	0.748466	NA	1.30713	NA	NA	2.82636	NA	NA	1.68342	NA	1.42913	1.28831	NA	1.7763	2.06674	1.48587	0.294045	0.910914	0	0.680053	NA	NA	NA	0.190479
ENST00000238609.7	ENSG00000119632	ENST00000238609	IFI27L2	protein_coding	14	-	511	100	389	22	2	TTGGGACCCGGACGGCCTCACCATGATGAAACGGGCAGCTGCTGCTGCAGTGGGAGGAGCCCTGGCAGTGGGGGCTGTGCCCGTGGTGCTCAGTGCCATGGGCTTCACTGGGGCAGGAATCGCCGCGTCCTCCATAGCAGCCAAGATGATGTCCGCAGCAGCCATTGCCAACGGGGGTGGTGTTTCTGCGGGGAGCCTGGTGGCTACTCTGCAGTCCGTGGGGGCAGCTGGACTCTCCACATCATCCAACATCCTCCTGGCCTCTGTTGGGTCAGTGTTGGGGGCCTGCTTGGGGAATTCACCTTCTTCTTCTCTCCCAGCTGA	79	403	22	-302	101	in_CDS	TTG	-1	TTG	-1	-7.00217	-4.28187	0.626543	0.62	NA	7.08476	NA	NA	9.57373	NA	NA	0.249177	NA	0.807581	0.941711	NA	4.46235	8.32925	0.595444	2.88611	0.000117347	1	1.12473e-06	NA	NA	NA	0.353215
ENST00000238647.1	ENSG00000119669	ENST00000238647	IRF2BPL	protein_coding	14	-	4157	907	2387	863	1	AGGAGCGCCGAGACGCGCCTCCGGAACGTAGAGTAA	19	55	889	853	908	out_CDS	AGG	-1	AGG	-1	1.19685	NA	0.638889	0.734289	5.16503	1.86858	NA	4.0053	3.43377	NA	4.78871	0.70921	NA	3.81293	1.38456	NA	1.84903	2.65117	1.04689	1.07844	0.307858	0	0.0436646	NA	NA	NA	0.429589
ENST00000238647.3	ENSG00000119669	ENST00000238647	IRF2BPL	protein_coding	14	-	4157	907	2387	863	1	ATTCCGGGCGAGCGTGAGCACGAGCGGGAAGGGATGCGACCCGGGCCGAGGCGCCGCGCGAGCGCCCTGCAGCCAACGTGA	70	151	838	757	908	out_CDS	ATT	-1	ATT	33	1.26757	NA	0.740741	0.734289	5.16503	1.86858	NA	4.0053	3.43377	NA	4.78871	0.70921	NA	3.81293	1.38456	NA	1.84903	2.65117	1.04689	1.07844	0.307858	0	0.0436646	0.187992	NA	NA	0.0997771
ENST00000245441.2	ENSG00000100503	ENST00000245441	NIN	protein_coding	14	-	10293	191	6398	3704	0	CTGCCGCCGCCAAGCCCGGAGTGCGCCAGCGGCCATGGTTCCCGCGGCGGCGCCGGGCGCCTGAGCCCCGGGACGCAAGCGCTGGAGGCGGGCTGCCGGCTGTGCGGGCGCTCCGGAGAGACCGACAGAAGGTGA	40	175	152	17	192	out_CDS	CTG	-1	CTG	-1	-2.61641	NA	0.777778	0.78534	NA	0.27465	NA	NA	0.197729	NA	NA	0.335308	NA	98.3878	0.71252	NA	0.380052	0.236189	0.523914	-0.677108	0.716661	0	0.317488	NA	NA	NA	0.103481
ENST00000247191.12	ENSG00000126787	ENST00000247191	DLGAP5	protein_coding	14	-	2973	217	2537	219	0	ACGCTAGAAGGTGGCTCAGGATGTCTTCATCACATTTTGCCAGTCGACACAGGAAGGATATAA	198	261	20	-43	218	in_CDS	ACG	-1	ACG	-1	-8.09973	-5.09373	0.460317	0.552995	NA	0.179407	NA	NA	0.381088	NA	NA	14.2234	NA	NA	10.8959	NA	6.41996	0.280248	12.5597	-3.96329	1.54614e-09	-1	4.34099e-12	0.115928	NA	NA	NA
ENST00000250495.13	ENSG00000129559	ENST00000250495	NEDD8	protein_coding	14	-	708	187	242	279	0	GTGTGCAGCCCCAAACTGGAAAGAAGATGCTAA	162	195	26	-7	188	in_CDS	GTG	-1	GTG	-1	-5.63233	-5.42247	0.484848	0.641711	NA	0.955391	18.6127	0.15599	0.964455	1.8453	NA	0.920045	6.13105	NA	1.24526	3.94606	1.02129	0.959923	1.08265	NA	NA	NA	NA	NA	NA	0.268256	0.268256
ENST00000250498.8	ENSG00000129562	ENST00000250498	DAD1	protein_coding	14	-	731	112	338	281	2	TTGGGGCGCGGACCGGAGTACCTTGCGTGCAGTTATGTCGGCGTCGGTAGTGTCTGTCATTTCGCGGTTCTTAGAAGAGTACTTGAGCTCCACTCCGCAGCGTCTGAAGTTGCTGGACGCGTACCTGCTGTATATACTGCTGACCGGGGCGCTGCAGTTCGGTTACTGTCTCCTCGTGGGGACCTTCCCCTTCAACTCTTTTCTCTCGGGCTTCATCTCTTGTGTGGGGAGTTTCATCCTAGCGGTTTGCCTGAGAATACAGATCAACCCACAGAACAAAGCGGATTTCCAAGGCATCTCCCCAGAGCGAGCCTTTGCTGA	79	400	34	-287	113	in_CDS	TTG	-1	TTG	-1	-6.39219	-3.58792	0.548287	0.642857	NA	1.99142	NA	NA	2.60973	NA	3.76895	1.88849	NA	NA	2.46713	0.438507	2.23919	2.30057	2.17781	0.200572	0.885415	0	0.608557	0.407339	NA	0.356354	0.601847
ENST00000256366.4	ENSG00000213463	ENST00000256366	SYNJ2BP	protein_coding	14	-	7015	82	434	6499	0	CTGACCCAAGTAGGAAGCCAGACGAGCTGTAAAACATGA	48	87	35	-4	83	in_CDS	CTG	-1	CTG	-1	-7.93479	-6.0977	0.487179	0.573171	8.27462	2.75222	0.941766	8.89221	2.07051	NA	NA	1.96326	NA	4.52444	3.41395	NA	2.54999	2.41136	2.68861	NA	NA	NA	NA	0.144575	NA	NA	NA
ENST00000261531.6	ENSG00000100603	ENST00000261531	SNW1	protein_coding	14	-	2163	63	1607	493	2	CTGGAAGAAGCGGAAGAAGATGGCGCTCACCAGCTTTTTACCTGCACCTACTCAGCTATCTCAGGACCAGCTTGA	45	120	19	-56	64	in_CDS	CTG	-1	CTG	-1	-4.84785	-2.08006	0.52	0.619048	NA	0.861966	4.37684	NA	0.92002	NA	NA	0.727186	NA	NA	0.869027	NA	0.84455	0.890993	0.798107	0.171853	0.920094	0	0.707415	NA	NA	NA	0.298595
ENST00000261789.11	ENSG00000100926	ENST00000261789	TM9SF1	protein_coding	14	-	2452	359	1817	276	1	ATGGAGAAGGCGCAACGGGGAGTTCTTGAGTAA	110	143	250	217	360	out_CDS	ATG	NA	ATG	NA	-8.87017	NA	0.515152	0.724234	2.24928	1.23278	NA	4.0154	1.61967	NA	NA	0.66529	NA	NA	0.802571	NA	1.08008	1.42623	0.73393	0.792221	0.476764	0	0.111414	0.125286	0.125286	NA	NA
ENST00000267415.11	ENSG00000092330	ENST00000267415	TINF2	protein_coding	14	-	1852	342	1352	158	1	ATTCTGGGGGCCGATGGAAGGGAGCCGAGTCAGATCGCGAGGTACCCAGAGCCGACAGACCGGAGCGACAGGGAGTTGCCAGAAGCCCCGCCCCTAGGAGTGATCGGAAAGCCTCACCCATCCGGGTGA	174	303	169	40	343	out_CDS	ATT	-1	ATT	-1	-6.72036	NA	0.643411	0.663743	9.36213	1.24628	NA	7.45855	0.771061	4.26791	3.97526	0.436163	NA	NA	0.633612	NA	0.771779	1.00867	0.534887	0.687264	0.671102	0	0.266561	0.109131	0.00791482	NA	NA
ENST00000267622.13	ENSG00000100815	ENST00000267622	TRIP11	protein_coding	14	-	9996	374	5936	3686	1	AAGTGGCCCAATCTGGACGGTGGGAATTCGTGGGAATGA	98	137	277	238	375	out_CDS	AAG	-1	AAG	-1	-7.27343	NA	0.538462	0.57754	NA	1.46753	NA	NA	0.746345	NA	NA	2.47592	NA	NA	1.95173	NA	1.66038	1.10694	2.21383	-0.934503	0.434092	0	0.0905732	NA	NA	NA	0.383348
ENST00000286953.3	ENSG00000156411	ENST00000286953	C14orf2	protein_coding	14	-	643	88	173	382	0	GTGACCTTTCCGAGTTGGCTGCAGATTTGTGGTGCGTTCTGA	27	69	62	20	89	out_CDS	GTG	-1	GTG	-1	-6.00733	NA	0.52381	0.647727	2.92707	1.41503	2.96848	4.2344	0.764451	NA	NA	0.895882	3.20386	0.296235	1.10916	6.02388	1.04613	1.08974	1.00252	0.217782	0.922781	0	0.715883	NA	NA	NA	0.381262
ENST00000288087.4	ENSG00000213920	ENST00000288087	MDP1	protein_coding	14	-	730	112	527	91	2	AGGGTGGCTGCCTTAGCTGCCGGAGGTTCCGCACTCTCTAAGGCCCCGGGTGAAGCCCCACCTCTGCTGCGCGCAGCCTGCGGTGCGGGTCATGGCGCGGCTACCGAAGCTGGCAGTCTTTGA	22	145	91	-32	113	in_CDS	AGG	9	ATG	NA	-5.95807	-5.92531	0.674797	0.678571	NA	0.955391	18.6127	0.15599	0.964455	1.8453	NA	0.920045	6.13105	NA	1.24526	3.94606	1.02129	0.959923	1.08265	NA	NA	NA	NA	NA	0.00840949	NA	0.116416
ENST00000298289.12	ENSG00000165502	ENST00000298289	RPL36AL	protein_coding	14	-	746	160	317	269	1	AGGTGTCGGGCGCTGTTTCTCGTTTTCATCATATAG	103	139	58	22	161	out_CDS	AGG	-1	AGG	-1	-8.37323	NA	0.472222	0.5375	1.79592	0.415361	NA	NA	0.542569	2793.71	NA	1.62654	NA	0.20518	1.01577	NA	0.900062	0.478965	1.32116	-1.03294	0.460126	0	0.102102	0.309189	NA	NA	NA
ENST00000298894.10	ENSG00000165943	ENST00000298894	MOAP1	protein_coding	14	-	2441	394	1052	995	1	CTGGAGTACCGGCATCGGTCGCTGTGGCCCCCGAGTGTCCGTCAGAGCCTAGGGGAGCCTGCCCTCCCGCGCCTCGTCGGGGCCCGGCCAGGCACCTTGGCCGCCGGCGCACGGACGCGGGCACGAGCACTAGATCACGGCTGCTGGACCTCGGCACGTTGA	136	298	259	97	395	out_CDS	CTG	-1	CTG	-1	-6.67902	NA	0.728395	0.65736	2.80021	0.780405	NA	5.02326	2.05786	NA	NA	0.943767	NA	5.99501	0.864354	NA	1.1616	1.41913	0.90406	0.416502	0.818723	0	0.468814	NA	0.111617	NA	0.157316
ENST00000298896.16	ENSG00000011114	ENST00000298896	BTBD7	protein_coding	14	-	2621	379	1229	1013	0	ATGGCCGGGGGTGCTGGCGCCGGTGCGGACGGCGGTGCTGGTGGCGGCGGCGGCGGAGGCGACGGCAGCGGTCCCAGCGGCAGCAGCAGCGGCGGGAGGAGCCTCCGGGAAATGGATGAAAAGAGGCTGCTGGATCCAGGGTTGAAGGTTCATAAAGGCCTCTGGGATTATACTCTGAAGAACCCGCAGACGGAATGCCTGAGTGACTGA	165	375	215	5	380	out_CDS	ATG	NA	ATG	NA	-1.94837	NA	0.657143	0.688654	30.1078	0.490237	NA	6.87931	0.264706	1.34298	NA	1.07009	NA	3.59941	0.714008	NA	0.634759	0.377472	0.892047	-0.909252	0.554381	0	0.16234	0.0372236	NA	0.061067	0.0709901
ENST00000334746.3	ENSG00000011114	ENST00000334746	BTBD7	protein_coding	14	-	8430	308	3395	4727	2	CTGGAGCAGTCCCGGAGCCTGAGCCACTGA	24	54	285	255	309	out_CDS	CTG	18	ATG	NA	-1.82109	NA	0.666667	0.665584	30.1078	0.490237	NA	6.87931	0.264706	1.34298	NA	1.07009	NA	3.59941	0.714008	NA	0.634759	0.377472	0.892047	-0.909252	0.554381	0	0.16234	NA	0.444088	NA	NA
ENST00000334746.23	ENSG00000011114	ENST00000334746	BTBD7	protein_coding	14	-	8430	308	3395	4727	1	ATGAAAAGAGGCTGCTGGATCCAGGGTTGA	209	239	100	70	309	out_CDS	ATG	NA	ATG	NA	-3.85573	NA	0.5	0.665584	30.1078	0.490237	NA	6.87931	0.264706	1.34298	NA	1.07009	NA	3.59941	0.714008	NA	0.634759	0.377472	0.892047	-0.909252	0.554381	0	0.16234	NA	NA	NA	0.452275
ENST00000303575.4	ENSG00000170348	ENST00000303575	TMED10	protein_coding	14	-	4127	52	656	3419	0	GTGAACGAGTCTCCAGCACCATGTCTGGTTTGTCTGGCCCACCAGCCCGGCGCGGCCCTTTTCCGTTAG	33	102	20	-49	53	in_CDS	GTG	-1	GTG	-1	-5.44096	-4.0254	0.623188	0.692308	5.41751	3.17315	NA	NA	2.68613	NA	NA	2.73082	0.725351	NA	3.46691	0.00860202	3.01425	2.92964	3.09886	-0.0807164	0.965783	0	0.847638	0.226004	0.1863	NA	0.394106
ENST00000307712.24	ENSG00000100934	ENST00000307712	SEC23A	protein_coding	14	-	4135	518	2294	1323	2	TTGGCCGGGCGGAGGTCTTCGCTGAGGCCCGGGGCGGGGTGGCGCCACCCCTGA	318	372	201	147	519	out_CDS	TTG	-1	TTG	-1	-6.12195	NA	0.777778	0.681467	4.16784	1.16187	NA	NA	2.13215	NA	NA	0.682484	NA	0.350473	1.00264	NA	1.24478	1.64701	0.84256	0.839276	0.472168	0	0.107151	0.0278413	NA	NA	0.105836
ENST00000310850.6	ENSG00000129480	ENST00000310850	DTD2	protein_coding	14	-	2717	117	503	2097	2	CTGTCCGGCCGCGGCGCTGGCTTAAGCCATGGCTGA	90	126	28	-8	118	in_CDS	CTG	-1	CTG	-1	-8.34515	-6.33054	0.694444	0.726496	NA	1.34586	NA	NA	1.02008	NA	NA	2.50996	8.57524	NA	0.408466	NA	1.32109	1.18297	1.45921	-0.139678	0.967368	0	0.855262	NA	NA	0.385099	NA
ENST00000327028.10	ENSG00000151445	ENST00000327028	VIPAS39	protein_coding	14	-	2614	338	1331	945	2	CTGGAGTACGCTTGGGACTGGGGCTGCGAGTGA	87	120	252	219	339	out_CDS	CTG	-1	CTG	-1	-8.36792	NA	0.636364	0.576923	NA	0.13641	NA	4.50775	0.454527	NA	NA	0.308675	2.14716	1.84626	0.86583	NA	0.441361	0.295469	0.587253	-0.55893	0.796625	0	0.427237	NA	0.125286	NA	NA
ENST00000330149.3	ENSG00000182400	ENST00000330149	TRAPPC6B	protein_coding	14	-	3242	227	473	2542	2	ATTTCAGTACCAGCCTTTGGGAAGTCGTGTGAATACCTCGGTCTCTTAGCCACAGGGATAGAATGGCGGCCTGACGGAGCCGCGGCGCCGGCGAAGTCGCTGAGGCGCGAGCTGGAACCCCCAGACCAGCTCAAACGGGAGCCAAAACTCGAAGCTTGGAAGAATTAG	54	222	174	6	228	out_CDS	ATT	-1	ATT	-1	-5.7906	NA	0.583333	0.585903	4.52058	5.29103	5.48542	14.0503	6.1801	NA	NA	5.02535	NA	13.8511	5.92135	NA	5.60446	5.73557	5.47335	-0.313638	0.901633	0	0.654483	NA	NA	NA	0.128106
ENST00000347691.2	ENSG00000182400	ENST00000347691	TRAPPC6B	protein_coding	14	-	3229	298	389	2542	2	ATCTCAGCTGGTTGGCTTTGGTTAGAGCTCCCGTCAGACTTTAGTTCGGCCCTAGGATTTGGTAGCCCCGAAGTGTGGGCTCTCTCCAGTACCAGACTCATTTCAGTACCAGCCTTTGGGAAGTCGTGTGAATACCTCGGTCTCTTAGCCACAGGGATAGAATGGCGGCCTGACGGAGCCGCGGCGCCGGCGAAGTCGCTGAGGCGCGAGCTGGAACCCCCAGACCAGCTCAAACGGGAGCCAAAACTCGAAGCTTGGAAGAATTAG	26	293	273	6	299	out_CDS	ATC	-1	ATC	-1	-5.96709	NA	0.569288	0.59396	4.52058	5.29103	5.48542	14.0503	6.1801	NA	NA	5.02535	NA	13.8511	5.92135	NA	5.60446	5.73557	5.47335	-0.313638	0.901633	0	0.654483	0.0463806	0.0465636	NA	0.092947
ENST00000331768.7	ENSG00000183576	ENST00000331768	SETD3	protein_coding	14	-	2878	160	1781	937	0	AGGGGAAGCGGGCAGTCAGAAAAATGGGTAAGAAGAGTCGAGTAA	138	183	23	-22	161	in_CDS	AGG	-1	AGG	-1	-4.43769	-3.61972	0.488889	0.775	NA	1.01481	NA	NA	0.27461	NA	NA	1.27113	NA	NA	0.705987	NA	0.816635	0.64471	0.988559	-0.536796	0.781692	0	0.403648	0.427846	NA	NA	NA
ENST00000336735.4	ENSG00000071537	ENST00000336735	SEL1L	protein_coding	14	-	7925	117	2381	5427	0	CTGAGTCCGTGGTGGCAGAGGCGAAGGCGACAGCTCTAG	53	92	65	26	118	out_CDS	CTG	-1	CTG	-1	-5.59721	NA	0.641026	0.692308	NA	5.75711	NA	4.2167	6.39897	NA	NA	1.698	NA	0.925048	2.34856	0.0105928	4.05066	6.07804	2.02328	1.32454	0.0345868	1	0.00127671	NA	0.440485	NA	NA
ENST00000337537.3	ENSG00000154001	ENST00000337537	PPP2R5E	protein_coding	14	-	6659	603	1400	4656	2	GTGTGCCATGGACTCAGCCGCCCGGTGATATTGACAATAGGAGAGAGAAAGGGGCATTGA	22	82	582	522	604	out_CDS	GTG	-1	GTG	-1	-2.01243	NA	0.533333	0.699834	3.07598	1.83045	NA	2.06973	1.8934	NA	5.91856	1.05324	2.15712	8.96554	1.7862	NA	1.64082	1.86192	1.41972	0.286186	0.876447	0	0.58457	NA	0.0826887	NA	NA
ENST00000337537.34	ENSG00000154001	ENST00000337537	PPP2R5E	protein_coding	14	-	6659	603	1400	4656	1	AAGCCACAGATCATCTTTGGATTCTTCCCCAGAAGCTTCAAGTAG	555	600	49	4	604	out_CDS	AAG	228	AAG	-1	-3.561	NA	0.444444	0.699834	3.07598	1.83045	NA	2.06973	1.8934	NA	5.91856	1.05324	2.15712	8.96554	1.7862	NA	1.64082	1.86192	1.41972	0.286186	0.876447	0	0.58457	0.242408	NA	0.234507	NA
ENST00000422769.8	ENSG00000154001	ENST00000422769	PPP2R5E	protein_coding	14	-	3478	185	1172	2121	0	ACGTTCCATCCTCAGAGCAGCCTGAACTGTTCCTAA	115	151	71	35	186	out_CDS	ACG	42	ACG	-1	-1.58908	NA	0.5	0.502703	3.07598	1.83045	NA	2.06973	1.8934	NA	5.91856	1.05324	2.15712	8.96554	1.7862	NA	1.64082	1.86192	1.41972	0.286186	0.876447	0	0.58457	NA	NA	NA	0.449555
ENST00000341516.3	ENSG00000139990	ENST00000341516	DCAF5	protein_coding	14	-	5953	148	2825	2980	2	CTGGTTAAAGAACCATCCGGATCGCAGCGCGGGGGGAGGGCCGGGTGGGGGGAGCAGCGGCCGCGCGTGAGGCCGAGGGAGGGGCGGCGGCGCGAGCGGCGGCGGCGGCGGTTCCAGCATGAAGAGGAGAGCTGGCCTGGGGGGCAGCATGAGGTCAGTGGTGGGCTTCTTGTCCCAGCGGGGCTTGCATGGGGACCCCCTGCTCACTCAGGACTTTCAGAGGAGACGCCTGCGGGGCTGCAGAAACCTCTACAAGAAGGACCTCCTCGGCCACTTCGGCTGTGTCAATGCCATTGA	31	328	118	-179	149	in_CDS	CTG	-1	CTG	-1	-1.57076	-1.85951	0.680135	0.756757	22.4664	0.754877	NA	NA	1.04687	NA	167.329	0.917409	NA	1.76959	0.72828	NA	0.86186	0.900875	0.822845	0.0720726	0.977193	0	0.891314	0.0826195	NA	0.00600547	0.121344
ENST00000341590.5	ENSG00000073712	ENST00000341590	FERMT2	protein_coding	14	-	3338	186	2039	1113	2	AGGCAGCGCTTCGCCAGCCGAGGAACCGGACGCGGACACCGCCGCCCCGCGAGCCTCCAGCCCCTCGCCTGTTGCCGCGCGAGTCCCGGGCCCGGAGCGCTAGGAGCGCGCGGAAGGAGCCATGGCTCTGGACGGGATAAGGATGCCAGATGGCTGCTACGCGGACGGGACGTGGGAACTGAGTGTCCATGTGACGGACCTGAACCGCGATGTCACCCTGAGAGTGACCGGCGAGGTGCACATTGGAGGCGTGATGCTTAA	66	327	121	-140	187	in_CDS	AGG	-1	AGG	-1	-3.17472	-2.18828	0.678161	0.774194	0.658354	0.734948	NA	1.243	1.01248	NA	NA	0.897661	NA	2.80479	1.09017	NA	0.933815	0.873716	0.993915	-0.112221	0.940723	0	0.758643	0.0477575	0.139837	NA	0.18313
ENST00000342503.7	ENSG00000139970	ENST00000342503	RTN1	protein_coding	14	-	1703	308	623	772	0	ATGCGCGCAGGCGGCTCCGGGGCCGCGCCGCGCTGA	82	118	227	191	309	out_CDS	ATG	NA	ATG	NA	-3.96346	NA	0.833333	0.756494	0.544272	4.14303	NA	1.00274	2.53448	NA	NA	2.46441	NA	1.05481	2.87114	NA	3.00327	3.33876	2.66777	0.242683	0.835585	0	0.498487	NA	0.0835239	NA	NA
ENST00000344102.24	ENSG00000140105	ENST00000344102	WARS	protein_coding	14	-	2690	350	1289	1051	0	AAGCATCTTTTTTCAGAAGGGAAACTGAAAGAAAGAGGGGAAGAGTATTAA	187	238	164	113	351	out_CDS	AAG	27	ATG	NA	-7.9035	NA	0.352941	0.488571	NA	1.20572	NA	NA	0.978093	NA	NA	0.273439	NA	0.462892	0.461622	NA	0.729718	1.09191	0.36753	1.41586	0.0173391	1	0.000471709	NA	NA	NA	0.167816
ENST00000355338.44	ENSG00000140105	ENST00000355338	WARS	protein_coding	14	-	3092	619	1412	1061	0	TTGACTCGTCTGCTGAACAAATCCTCTGACCTCAGGCCGGCTGTGAACGTAGTTCCTGAGAGATAG	549	615	71	5	620	out_CDS	TTG	429	TTG	-1	-6.18426	NA	0.515152	0.61874	NA	1.20572	NA	NA	0.978093	NA	NA	0.273439	NA	0.462892	0.461622	NA	0.729718	1.09191	0.36753	1.41586	0.0173391	1	0.000471709	NA	NA	NA	0.0792396
ENST00000346528.16	ENSG00000100461	ENST00000346528	RBM23	protein_coding	14	-	2361	190	1214	957	0	ATACTCAAAGGAACGGAGAGAACCGGGACCCCCCTGCGGGGACCCGGAACTGATCTGACAGGATGGCATCTGATGACTTTGACATAG	129	216	62	-25	191	in_CDS	ATA	-1	ATA	72	-6.734	-4.50105	0.551724	0.578947	NA	0.47527	NA	2.90723	0.897515	NA	NA	2.05714	NA	0.341196	1.02517	NA	1.11377	0.686393	1.54115	-1.03475	0.401901	0	0.0762983	NA	0.0125286	NA	0.172751
ENST00000399922.18	ENSG00000100461	ENST00000399922	RBM23	protein_coding	14	-	2430	194	1268	968	1	AAGGAACGGAGAGAACCGGGACCCCCCTGCGGGGACCCGGAACTGATCTGA	140	191	55	4	195	out_CDS	AAG	141	AAG	-1	-5.37628	NA	0.647059	0.57732	NA	0.47527	NA	2.90723	0.897515	NA	NA	2.05714	NA	0.341196	1.02517	NA	1.11377	0.686393	1.54115	-1.03475	0.401901	0	0.0762983	NA	0.031928	NA	0.126443
ENST00000348956.24	ENSG00000166165	ENST00000348956	CKB	protein_coding	14	-	1709	358	1142	209	0	CTGCGTCGCTCCGGGAGCTGCCGACGGACGGAGCGCCCCCGCCCCCGCCCGGCCGCCCGCCCGCCGCCGCCATGCCCTTCTCCAACAGCCACAACGCACTGA	288	390	71	-31	359	in_CDS	CTG	-1	CTG	-1	-2.82889	-2.57569	0.784314	0.740223	2.41936	0.553206	NA	NA	0.691545	NA	NA	0.908629	NA	0.886736	0.756087	NA	0.727367	0.622376	0.832358	-0.275318	0.833375	0	0.491296	0.138038	NA	NA	0.228823
ENST00000353689.4	ENSG00000100814	ENST00000353689	CCNB1IP1	protein_coding	14	-	1305	289	830	186	0	ATTGATAGATCCTGTGGTTCAACTGGATTTCTAGATAGAAGCTGGATTCATGTGATGCCAGAGGAGTAA	75	144	215	146	290	out_CDS	ATT	-1	ATT	54	-7.69408	NA	0.405797	0.435986	2.44058	0.570191	NA	3.17611	0.430216	NA	0.821674	0.146086	NA	0.0288316	0.0331165	NA	0.294902	0.500203	0.089601	2.16181	0.0247247	1	0.000770776	NA	0.266078	NA	NA
ENST00000358932.10	ENSG00000100814	ENST00000358932	CCNB1IP1	protein_coding	14	-	1479	465	830	184	1	CTGTGTGCCAGTCCAGAACTGGCCCATCTGTAG	75	108	391	358	466	out_CDS	CTG	33	CTG	-1	-7.78575	NA	0.575758	0.436559	2.44058	0.570191	NA	3.17611	0.430216	NA	0.821674	0.146086	NA	0.0288316	0.0331165	NA	0.294902	0.500203	0.089601	2.16181	0.0247247	1	0.000770776	NA	0.444709	NA	NA
ENST00000437553.2	ENSG00000100814	ENST00000437553	CCNB1IP1	protein_coding	14	-	1686	670	830	186	1	CTGTCTCTCCACTTTCTTTCCCTCTCCGTTTTGGTGGGCTGGTTGAAGATGAAATCCACTGAGGAGGGAAGTCCAGCACCCTGTGTGCCAGTCCAGAACTGGCCCATCTGTAGACCCCCTGAAAATCATATGGGCTTGGATTTGGATATTCTCAACAGAAAGGGTTAA	19	187	652	484	671	out_CDS	CTG	-1	CTG	48	-7.10814	NA	0.494048	0.48806	2.44058	0.570191	NA	3.17611	0.430216	NA	0.821674	0.146086	NA	0.0288316	0.0331165	NA	0.294902	0.500203	0.089601	2.16181	0.0247247	1	0.000770776	0.158524	0.0314371	0.0792572	0.0792572
ENST00000354464.8	ENSG00000196497	ENST00000354464	IPO4	protein_coding	14	-	3646	177	3242	227	0	GTGTCAGAACCTCCACGTGCTGTCCCTCCCCCTCCCCTTTTCGGCCCAGTAGCGGCGGCTCAGTTGCTGCCATGGAGTCAGCCGGGCTAG	107	197	71	-19	178	in_CDS	GTG	-1	GTG	-1	-2.61703	-2.67436	0.655556	0.632768	NA	0.124589	NA	NA	0.316141	NA	NA	0.410602	NA	NA	0.679913	NA	0.382811	0.220365	0.545258	-0.907742	0.480359	0	0.113981	NA	0.13133	NA	NA
ENST00000355173.5	ENSG00000183092	ENST00000355173	BEGAIN	protein_coding	14	-	2674	72	1778	824	2	ACGAGCCTCTGCCGCAGACATGGAGAAACTCAGCGCGCTGCAGGAGCAGAAGGGCGAGCTGCGCAAGCGGCTGTCCTACACCACACACAAGCTCGAGAAGCTCGAGACCGAGTTCGACTCCACGCGCCACTACCTGGAGATCGAGCTGCGGCGCGCGCAGGAGGAACTGGAGAAGGTCACGGAGAAGCTGCGCAGGATTCAGAGCAACTACATGGCACTGCAGAGGATCAACCAGGAGCTGGAGGACAAGCTGTACCGCATGGGCCAGCACTATGA	54	330	19	-257	73	in_CDS	ACG	-1	ACG	-1	-5.10676	-0.861466	0.608696	0.583333	NA	0.16122	NA	NA	0.429826	NA	NA	0.627847	NA	NA	0.11766	NA	0.334138	0.295523	0.372754	0.0843418	0.978118	0	0.893972	NA	0.0276586	0.102982	0.0324319
ENST00000443071.7	ENSG00000183092	ENST00000443071	BEGAIN	protein_coding	14	-	2744	146	1778	820	0	AGGCCTCTGCCGCAGACATGGAGAAACTCAGCGCGCTGCAGGAGCAGAAGGGCGAGCTGCGCAAGCGGCTGTCCTACACCACACACAAGCTCGAGAAGCTCGAGACCGAGTTCGACTCCACGCGCCACTACCTGGAGATCGAGCTGCGGCGCGCGCAGGAGGAACTGGAGAAGGTCACGGAGAAGCTGCGCAGGATTCAGAGCAACTACATGGCACTGCAGAGGATCAACCAGGAGCTGGAGGACAAGCTGTACCGCATGGGCCAGCACTATGAGGAGGAGAAGCGTGCGCTGA	130	424	17	-277	147	in_CDS	AGG	-1	AGG	-1	-5.47834	-1.20594	0.612245	0.780822	NA	0.16122	NA	NA	0.429826	NA	NA	0.627847	NA	NA	0.11766	NA	0.334138	0.295523	0.372754	0.0843418	0.978118	0	0.893972	NA	0.131425	0.0631097	NA
ENST00000356357.18	ENSG00000119682	ENST00000356357	AREL1	protein_coding	14	-	5456	516	2468	2472	2	AGGTGGAACTTCGTCGCGCTGCAACCCCCGGCTCGGGATCCTGGGGCGTCCTTTGGCAGTCGATTGCACCCTGCACTAGAGAGAAGTCCAGGAATGATATATTCTTGGGCTGTATTTCTCTACCCTGGAGTTCATCCAGTTCATCCCAGAAACACTGACCTGATTACTGTGACAAAGTCTGATGGATAG	148	337	369	180	517	out_CDS	AGG	-1	AGG	93	-5.72712	NA	0.518519	0.550388	4.1207	0.837924	NA	NA	1.37041	NA	6.97701	0.913103	NA	2.23895	0.676465	0.0222387	0.949475	1.10417	0.794784	0.38828	0.822042	0	0.474332	0.0202781	NA	0.0331035	0.153452
ENST00000356357.54	ENSG00000119682	ENST00000356357	AREL1	protein_coding	14	-	5456	516	2468	2472	2	TTGGCATTGACGGGACCTGATGTTTTACGTTATTGGTGGAATCACAGTGTCTGTGGTTGCATTCTTCTTCACAATTAA	498	576	19	-59	517	in_CDS	TTG	45	TTG	-1	-4.13033	-2.9477	0.410256	0.550388	4.1207	0.837924	NA	NA	1.37041	NA	6.97701	0.913103	NA	2.23895	0.676465	0.0222387	0.949475	1.10417	0.794784	0.38828	0.822042	0	0.474332	0.237498	NA	NA	NA
ENST00000356924.2	ENSG00000119688	ENST00000356924	ABCD4	protein_coding	14	-	3003	144	1817	1042	2	CTGGGCTCCAGAGTCCCTCGGGTCTCAGGTCATGGCGGTCGCGGGGCCCGCGCCCGGAGCTGGCGCCAGGCCCAGGTTAGATCTGCAATTTCTCCAGCGGTTCCTGCAGATACTGAAGGTTTTGTTTCCTTCTTGGTCATCACAAAATGCCTTGATGTTCCTGACCCTTTTGTGCCTGACCCTACTGGAGCAATTTGTGATCTACCAGGTTGGCTTGATCCCCAGTCAGTACTATGGGGTCCTGGGAAACAAAGACTTGGAAGGGTTTAA	114	384	31	-239	145	in_CDS	CTG	-1	CTG	-1	-7.34248	-4.91285	0.548148	0.659722	NA	0.848692	NA	NA	0.738228	NA	NA	0.543871	NA	5.01566	0.63288	NA	0.690918	0.79346	0.588376	0.294495	0.897392	0	0.640051	NA	NA	NA	0.0582962
ENST00000358716.19	ENSG00000198604	ENST00000358716	BAZ1A	protein_coding	14	-	5920	568	4571	781	2	AAGCTCCTCCCAACAGCTCTTCCTCCTTCAGAGCCGAAAGTAGATCAGAAACTTCCCAGGAGCTCCGAGAGGCGGGGAAGTGGCGGTGGGACGCAATTCCCCGCGCGGAGTCGGGCAGTGGCAGCGGGAGAAGCGGCAGCCAGGGGCGCGGCGGGGCCGGAGAGAGGCGGTCCCCTGGGAGGACGGGGTCTCCCCTCGTTGCCTTTGTAG	263	473	306	96	569	out_CDS	AAG	-1	AAG	-1	-1.17289	NA	0.671429	0.582746	NA	0.42233	NA	1.11425	0.445238	NA	NA	0.732622	NA	NA	0.924445	NA	0.631159	0.433784	0.828533	-0.785545	0.435657	0	0.0914419	NA	0.1174	NA	0.061067
ENST00000359232.4	ENSG00000197119	ENST00000359232	SLC25A29	protein_coding	14	-	2385	301	908	1176	1	CTGCCGCCGAGGGACCAGCGCGGGTCTAGCTGCTGCCGCCATCCCCACCATCCCTGA	100	157	202	145	302	out_CDS	CTG	-1	CTG	-1	-5.1159	NA	0.719298	0.807309	NA	0.125375	NA	7.97	1.55315	NA	NA	1.32958	NA	12.1562	1.48936	NA	1.12437	0.839262	1.40947	-0.483761	0.831552	0	0.487467	NA	0.271354	NA	0.0255424
ENST00000389912.3	ENSG00000133983	ENST00000389912	COX16	protein_coding	14	-	1717	144	317	1256	2	AGGCCCGCTTGGAGTTCTGAGCCGATGGAAGAGTTCACTCATGTTTGCACCCGCGGTGATGCGTGCTTTTCGCAAGAACAAGACTCTCGGCTATGGAGTCCCCATGTTGTTGCTGATTGTTGGAGGTTCTTTTGGTCTTCGTGA	105	249	40	-104	145	in_CDS	AGG	-1	ATG	24	-7.96424	-5.11656	0.520833	0.513889	8.27462	2.75222	0.941766	8.89221	2.07051	NA	NA	1.96326	NA	4.52444	3.41395	NA	2.54999	2.41136	2.68861	NA	NA	NA	NA	0.313772	0.360228	0.184007	0.380573
ENST00000619151.37	ENSG00000185024	ENST00000619151	BRF1	protein_coding	14	-	1530	975	551	4	0	ATCTGGGGAAGGAGTCGAGAGCGCAGACCCTGCAGAATGGGAGGCGCCACATCCACCACCTGGGGAACCAGCTGCAGCTGA	590	671	386	305	976	out_CDS	ATC	228	ATC	36	-5.8905	NA	0.62963	0.700513	NA	1.25787	NA	31.2583	0.143539	NA	NA	0.1513	NA	1.23282	0.563266	NA	0.528993	0.700703	0.357283	0.577825	0.80279	0	0.443481	NA	NA	NA	0.192974
ENST00000397267.6	ENSG00000092096	ENST00000397267	SLC22A17	protein_coding	14	-	2455	504	1613	338	1	CTGCAGAGCTGCAGAGCGGGATCTCTTCGAGCTGTCTGTGTCCGGGCAGCCGGCGCGCAACTGAGCCAGAGGACAGCGCATCCTTTCGGCGCGGGCCGGCAGGGCCCCTGCGGTCGGCAAGCTGGCTCCCCGGGTGGCCACCGGGACCCCCGAGCCCAATGGCGGGGGCGGCGGCAAAATCGACAACACTGTAGAGATCACCCCCACCTCCAACGGACAGGTCGGGACCCTCGGAGATGCGGTGCCCACGGAGCAGCTGCAGGGTGA	51	318	454	187	505	out_CDS	CTG	-1	CTG	-1	-3.62949	NA	0.696629	0.724206	5.77808	6.71901	NA	17.9176	6.83935	NA	5.25058	3.07829	NA	10.3017	2.20653	0.764566	4.7108	6.77918	2.64241	1.07206	0.147634	0	0.0112201	0.092947	0.17819	NA	0.0595995
ENST00000397267.20	ENSG00000092096	ENST00000397267	SLC22A17	protein_coding	14	-	2455	504	1613	338	0	AGGGGGAGGGAGACGCGGGCGGCGACGGACTGGGCAGCAGCCTGTCGCTGGCCGTGCCCCCAGGCCCCCTCAGCTTTGAGGCGCTGCTCGCCCAGGTGGGGGCGCTGGGCGGCGGCCAGCAGCTGCAGCTCGGCCTCTGCTGCCTGCCGGTGCTCTTCGTGGCTCTGGGCATGGCCTCGGACCCCATCTTCACGCTGGCGCCCCCGCTGCATTGCCACTACGGGGCCTTCCCCCCTAATGCCTCTGGCTGGGAGCAGCCTCCCAATGCCAGCGGCGTCAGCGTCGCCAGCGCTGCCCTAG	335	635	170	-130	505	in_CDS	AGG	-1	AGG	237	-3.99395	-1.06565	0.73	0.724206	5.77808	6.71901	NA	17.9176	6.83935	NA	5.25058	3.07829	NA	10.3017	2.20653	0.764566	4.7108	6.77918	2.64241	1.07206	0.147634	0	0.0112201	0.163423	0.264623	0.193698	0.3045
ENST00000397762.5	ENSG00000129472	ENST00000397762	RAB2B	protein_coding	14	-	2928	101	647	2180	2	AAGTCGGGCGGACCCGGAACCCAGAGGACGCGACACCATGACTTATGCTTATCTCTTCAAGTATATCATCATCGGAGACACAGGTGTGGGGAAGTCATGTCTCCTCCTGCAGTTTACAGATAA	65	188	37	-86	102	in_CDS	AAG	-1	AAG	96	-5.10493	-2.46128	0.504065	0.574257	NA	6.63988	NA	NA	2.02601	0.941053	NA	3.13813	NA	NA	2.4546	0.0265957	3.56465	4.33295	2.79636	0.271852	0.902355	0	0.656445	NA	NA	0.18843	NA
ENST00000413566.6	ENSG00000070367	ENST00000413566	EXOC5	protein_coding	14	-	8513	251	2132	6130	2	TTGCGGCTTCGCTTCATGGCCGCTCTCCCGCCCCTCCTGGGATCTGTGGGGAGCTGGGGAGCCCGCAGCGGCCCGGAGCCGGAGCTGGCGAGCCGAGCGGAGACCTGTGCGCCGCGCCTCTGA	69	192	183	60	252	out_CDS	TTG	-1	ATG	15	-3.05636	NA	0.739837	0.7251	3.0723	0.854045	NA	4.08624	0.995624	NA	NA	1.61517	NA	26.7349	0.788259	NA	1.06327	0.924834	1.20171	-0.30593	0.870036	0	0.56848	NA	NA	NA	0.169285
ENST00000621441.20	ENSG00000070367	ENST00000621441	EXOC5	protein_coding	14	-	10589	360	2123	8106	0	AAGCGGAGACGGCATCCAGTGGGGGGCGAGCCTCTCAGCCGGCCGGGATGGCTACCACGGCCGAGCTCTTCGAGGAGCCTTTTGTGGCAGATGAATATATTGAACGTCTTGTATGGAGAACCCCAGGAGGAGGCTCTAGAGGTGGACCTGAAGCTTTTGATCCTAAAAGATTATTAG	314	491	47	-130	361	in_CDS	AAG	123	AAG	90	-4.6785	-2.05775	0.548023	0.680556	3.0723	0.854045	NA	4.08624	0.995624	NA	NA	1.61517	NA	26.7349	0.788259	NA	1.06327	0.924834	1.20171	-0.30593	0.870036	0	0.56848	0.167761	NA	NA	NA
ENST00000430710.4	ENSG00000100888	ENST00000430710	CHD8	protein_coding	14	-	7420	92	6905	423	2	CTGCAGGAGTTCCACCATCTTCCTCTGAAGACGTAG	45	81	48	12	93	out_CDS	CTG	-1	CTG	-1	0.775154	NA	0.527778	0.619565	7.84735	0.36908	NA	NA	0.395599	NA	NA	0.473301	NA	NA	0.56074	NA	0.44968	0.382339	0.51702	-0.380323	0.735713	0	0.341039	0.309189	0.446062	NA	NA
ENST00000553612.31	ENSG00000165417	ENST00000553612	GTF2A1	protein_coding	14	-	6306	404	1127	4775	2	TTGCCCCCTCTTGTTTGTGTTGTGTGTGGAAATGGCGAACTCGGCAAATACAAACACCGTGCCTAA	374	440	31	-35	405	in_CDS	TTG	-1	TTG	-1	-3.16591	-2.55845	0.484848	0.55198	2.77853	2.01641	NA	13.8734	3.68275	NA	NA	2.38682	NA	13.2059	5.85969	NA	3.48642	2.84958	4.12325	-0.50741	0.791275	0	0.420046	NA	NA	NA	0.342207
ENST00000449098.1	ENSG00000092199	ENST00000449098	HNRNPC	protein_coding	14	-	1599	52	869	678	0	TTGCTTTACAGTTTTCGGCTTTGTGAGAAACCTTACCATCAAACACGATGGCCAGCAACGTTACCAACAAGACAGATCCTCGCTCCATGA	6	96	47	-43	53	in_CDS	TTG	-1	TTG	-1	-7.074	-6.16602	0.455556	0.365385	0.239793	0.195068	NA	0.178757	0.375279	NA	NA	0.134234	NA	0.430623	0.249215	0.18531	0.238449	0.285173	0.191725	0.702752	0.415973	0	0.0826615	0.458634	0.489868	NA	0.364501
ENST00000557201.5	ENSG00000092199	ENST00000557201	HNRNPC	protein_coding	14	-	1371	164	917	290	2	TTGTGGCCGCGTTGCCGACCTCCAGCAGCAGTCGGCTTCTCTACGCAGAACCCGGGAGTAGGAGACTCAGAATCGAATCTCTTCTCCCTCCCCTTCTTGTTTTCGGCTTTGTGA	30	144	135	21	165	out_CDS	TTG	-1	TTG	-1	-6.83644	NA	0.561404	0.530488	0.239793	0.195068	NA	0.178757	0.375279	NA	NA	0.134234	NA	0.430623	0.249215	0.18531	0.238449	0.285173	0.191725	0.702752	0.415973	0	0.0826615	0.0186377	0.268416	NA	0.19783
ENST00000491895.3	ENSG00000131979	ENST00000491895	GCH1	protein_coding	14	-	2943	189	749	2005	1	CTGTGGCCGCTCCCGGCTCGGAGTGTGATCTAA	30	63	160	127	190	out_CDS	CTG	-1	CTG	-1	-8.50042	NA	0.636364	0.687831	14.3781	5.82118	NA	15.4244	4.09283	NA	NA	4.21936	NA	NA	4.99595	NA	4.78233	4.957	4.60766	0.0263521	0.992702	0	0.962438	0.428353	NA	NA	NA
ENST00000554659.1	ENSG00000100568	ENST00000554659	VTI1B	protein_coding	14	-	5351	342	695	4314	1	CTGCGGCCTTTCCCCAACCCGGACCCGGCACTTCTCGGGTTCCGCGACTGCCGATCGCCCCGGCGCGGCACCGCTCCCTCAGGAGTCGCCTAG	9	102	334	241	343	out_CDS	CTG	-1	CTG	-1	-7.22503	NA	0.731183	0.72807	6.28322	0.635631	NA	1.67592	0.898332	NA	NA	0.319562	NA	0.327292	0.403059	NA	0.564146	0.766982	0.36131	0.979068	0.458816	0	0.100923	NA	NA	0.169332	NA
ENST00000554659.13	ENSG00000100568	ENST00000554659	VTI1B	protein_coding	14	-	5351	342	695	4314	1	CTGGGCGGCGGTGGTGCGGCGGTCGCCGTTATGGCCACTGGGCTGGGCGGCTGA	222	276	121	67	343	out_CDS	CTG	-1	ATG	30	1.86568	NA	0.759259	0.72807	6.28322	0.635631	NA	1.67592	0.898332	NA	NA	0.319562	NA	0.327292	0.403059	NA	0.564146	0.766982	0.36131	0.979068	0.458816	0	0.100923	0.114954	0.0689822	NA	0.114829
ENST00000554922.1	ENSG00000165521	ENST00000554922	EML5	protein_coding	14	-	9570	249	5930	3391	0	ATGTTCCGCGAGGCGAGGGTTTTCCTCCCGCCTGTGGGCTGA	44	86	206	164	250	out_CDS	ATG	NA	ATG	NA	-3.41833	NA	0.642857	0.767068	12.7286	1.24435	NA	NA	0.946817	NA	NA	0.747878	NA	28.9576	0.723327	NA	0.915594	1.09559	0.735603	0.530456	0.529543	0	0.145949	0.124168	NA	NA	0.0538207
ENST00000555072.8	ENSG00000165861	ENST00000555072	ZFYVE1	protein_coding	14	-	1225	136	1085	4	0	GTGAGATCCCCGATGACCAGATGGCGCACAGCTCCTTTTTTCCAGATGAGTATTTCACCTGCTCCTCCTTGTGCCTCAGCTGTGGGGTTGGATGTAAGAAAAGCATGA	117	225	20	-88	137	in_CDS	GTG	30	ATG	NA	-6.94162	-2.83294	0.509259	0.544118	3.82199	0.449779	NA	2.48451	1.20612	NA	5.95407	0.309712	NA	0.0663523	0.513982	NA	0.619899	0.82795	0.411847	0.752355	0.640311	0	0.233723	NA	NA	NA	0.171654
ENST00000556143.38	ENSG00000165861	ENST00000556143	ZFYVE1	protein_coding	14	-	4485	721	2330	1434	2	CTGACCACTTTCTTTCATTACCAAAACTTTGTAGCTGATGTCCAACCGATGAACCCACCACCGTGA	335	401	387	321	722	out_CDS	CTG	-1	CTG	48	-5.78165	NA	0.454545	0.509015	3.82199	0.449779	NA	2.48451	1.20612	NA	5.95407	0.309712	NA	0.0663523	0.513982	NA	0.619899	0.82795	0.411847	0.752355	0.640311	0	0.233723	0.382427	NA	NA	NA
ENST00000556143.48	ENSG00000165861	ENST00000556143	ZFYVE1	protein_coding	14	-	4485	721	2330	1434	2	ATGGAGGATGAAACCATCAAACCAAATCAACGTTGCTGCTAA	476	518	246	204	722	out_CDS	ATG	NA	ATG	NA	-5.54187	NA	0.404762	0.509015	3.82199	0.449779	NA	2.48451	1.20612	NA	5.95407	0.309712	NA	0.0663523	0.513982	NA	0.619899	0.82795	0.411847	0.752355	0.640311	0	0.233723	NA	0.0501144	0.373413	NA
ENST00000555567.30	ENSG00000119630	ENST00000555567	PGF	protein_coding	14	-	1927	542	509	876	1	CTGCCCCTCGGCGCCCCGCCCCGCCGGGCCGCTCCCCGTCGGGTTCCCCAGCCACAGCCTTACCTACGGGCTCCTGACTCCGCAAGGCTTCCAGAAGATGCTCGAACCACCGGCCGGGGCCTCGGGGCAGCAGTGAGGGAGGCGTCCAGCCCCCCACTCAGCTCTTCTCCTCCTGTGCCAGGGGCTCCCCGGGGGATGAGCATGGTGGTTTTCCCTCGGAGCCCCCTGGCTCGGGACGTCTGA	296	539	247	4	543	out_CDS	CTG	-1	CTG	195	-4.18804	NA	0.716049	0.734317	9.11303	2.53081	NA	5.42269	3.58885	NA	NA	1.10052	NA	2.25633	0.92565	NA	2.03646	3.05983	1.01309	0.941784	0.608756	0	0.204097	0.0505895	0.103271	NA	0.0517373
ENST00000555593.11	ENSG00000100575	ENST00000555593	TIMM9	protein_coding	14	-	796	140	266	390	2	AAGGTACCAGAAGAATATGGCTGCACAAATACCAGAATCTGA	125	167	16	-26	141	in_CDS	AAG	-1	AAG	-1	-6.33467	-3.80851	0.404762	0.464286	57.5938	5.74521	NA	NA	3.74727	6.42718	NA	0.638774	NA	NA	1.63474	NA	2.9415	4.74624	1.13676	1.2189	0.437317	0	0.0920568	0.436814	NA	NA	NA
ENST00000557016.30	ENSG00000100632	ENST00000557016	ERH	protein_coding	14	-	1124	394	311	419	2	ACGGCGGCGGTGTCGGCAGCTGCTGTAGCGAAGAGAGTTTGGCGCGATGTCTCACACCATTTTGCTGGTACAGCCTACCAAGAGGCCAGAAGGCAGAACTTATGCTGA	349	457	46	-62	395	in_CDS	ACG	249	ACG	-1	-4.39649	-2.90336	0.564815	0.494924	1.27119	4.04229	0.679155	1.86164	4.70079	1.07362	NA	4.89678	NA	1.30556	5.95797	1.06226	4.89946	4.37154	5.42737	-0.0330941	0.982158	0	0.923912	0.423264	0.285698	NA	0.396916
ENST00000608382.11	ENSG00000089775	ENST00000608382	ZBTB25	protein_coding	14	-	10372	192	1304	8876	0	CTGCCGCCGCGGCGGCATCTGGAACCACAATGGACACTGCCAGCCATAGCCTTGTTCTTCTCCAGCAGCTGA	164	236	29	-43	193	in_CDS	CTG	-1	CTG	-1	-5.20992	-2.74316	0.611111	0.755208	NA	2.90159	NA	NA	6.70733	NA	187.317	6.05233	NA	NA	2.17163	NA	4.45822	4.80446	4.11198	-0.0974497	0.978118	0	0.894027	NA	NA	0.0606384	NA
ENST00000615264.1	ENSG00000100911	ENST00000615264	PSME2	protein_coding	14	-	874	65	761	48	0	GTGAAAGCGAAAGCCCGGGCGACTAGCCGGGAGACCAGAGATCTAGCGACTGAAGCAGCATGGCCAAGCCGTGTGGGGTGCGCCTGA	7	94	59	-28	66	in_CDS	GTG	-1	GTG	-1	-5.14287	-4.46206	0.632184	0.615385	NA	1.35097	NA	4.12628	1.00006	NA	NA	1.53414	NA	NA	1.53882	NA	1.35599	1.17551	1.53648	-0.379757	0.801951	0	0.442296	NA	0.185523	NA	NA
ENST00000616146.7	ENSG00000197045	ENST00000616146	GMFB	protein_coding	14	-	4125	99	425	3601	2	AGGCGACAGGCCGCTGACGGCCGGAAGGAAAATGAGTGA	69	108	31	-8	100	in_CDS	AGG	-1	AGG	-1	-1.55657	-2.95312	0.615385	0.707071	NA	2.52786	NA	2.18636	3.03688	NA	NA	5.6141	NA	1.35762	4.62271	0.0297981	3.95039	2.78237	5.1184	-0.820846	0.531372	0	0.147379	NA	0.303193	NA	0.386354
ENST00000620536.2	ENSG00000066427	ENST00000620536	ATXN3	protein_coding	14	-	1044	69	971	4	2	GTGGTTCGGCGTGGGGGCCGTTGGCTCCAGACAAATAAACATGGAGTCCATCTTCCACGAGAAACAAGAAGGCTCACTTTGTGCTCAACATTGCCTGAATAA	30	132	40	-62	70	in_CDS	GTG	-1	GTG	-1	-5.51837	-3.2558	0.5	0.681159	NA	5.27471	2.24688	NA	0.741013	NA	NA	0.81278	NA	NA	3.54632	0.0563329	2.59371	3.00786	2.17955	0.181077	0.95437	0	0.808291	NA	NA	NA	0.139256
ENST00000223500.13	ENSG00000086065	ENST00000223500	CHMP5	protein_coding	9	+	1477	137	657	683	2	TTGGGTTTCTTCGCGGCTGCTCAAGATGAACCGACTCTTCGGGAAAGCGAAACCCAAGGCTCCGCCGCCCAGCCTGACTGA	113	194	25	-56	138	in_CDS	TTG	-1	TTG	-1	-4.59975	-2.47604	0.592593	0.562044	NA	1.63307	NA	NA	1.44485	NA	NA	2.31821	NA	NA	1.42878	NA	1.70623	1.53896	1.8735	-0.220973	0.898671	0	0.64564	NA	0.188621	NA	0.381282
ENST00000247665.17	ENSG00000054148	ENST00000247665	PHPT1	protein_coding	9	+	890	337	375	178	2	CTGGATTGCGATTGGTCAGCACGTGCCTCGGTCGGCGGTACAATTGGCTGA	167	218	171	120	338	out_CDS	CTG	-1	CTG	-1	-5.9055	NA	0.588235	0.661721	5.1056	3.59533	NA	NA	3.19557	NA	7.67226	1.68478	NA	1.72417	2.18125	NA	2.66423	3.39545	1.93302	0.792272	0.407771	0	0.0794304	NA	NA	NA	0.0756265
ENST00000259365.3	ENSG00000136842	ENST00000259365	TMOD1	protein_coding	9	+	3343	213	1077	2053	2	CTGCGTCCGGGTATTACTCAGCACAGAAATTCAGGAGACACAGACAAGTTCTTCCACGATGTCGTACAGACGAGAACTAGAGAAATACCGTGA	156	249	58	-35	214	in_CDS	CTG	-1	CTG	-1	-7.17566	-4.41603	0.473118	0.751174	NA	1.69408	NA	1.94667	1.76628	NA	NA	0.945031	0.464517	2.17002	1.53201	0.227038	1.48435	1.73018	1.23852	0.514144	0.557914	0	0.16604	NA	0.389482	NA	0.417771
ENST00000395211.8	ENSG00000136842	ENST00000395211	TMOD1	protein_coding	9	+	3259	136	1077	2046	0	AGGTATTACTCAGCACAGAAATTCAGGAGACACAGACAAGTTCTTCCACGATGTCGTACAGACGAGAACTAG	87	159	50	-22	137	in_CDS	AGG	-1	AGG	-1	-7.22696	-5.02288	0.444444	0.551471	NA	1.69408	NA	1.94667	1.76628	NA	NA	0.945031	0.464517	2.17002	1.53201	0.227038	1.48435	1.73018	1.23852	0.514144	0.557914	0	0.16604	NA	0.441925	NA	0.402963
ENST00000262456.6	ENSG00000119509	ENST00000262456	INVS	protein_coding	9	+	2968	166	2685	117	0	CTGGAGCCGCCCCCGGGACGTCAGTCCTGGAGGAGGCGAGGGTTGCTCCGGTTGCTAAGAAGACTATGA	102	171	65	-4	167	in_CDS	CTG	-1	CTG	-1	-5.54221	-4.33933	0.637681	0.680723	9.56937	0.875889	NA	NA	0.582931	NA	NA	1.28237	NA	NA	0.632139	2.09914	0.843333	0.72941	0.957256	-0.357678	0.876447	0	0.585349	0.192275	NA	NA	NA
ENST00000263228.17	ENSG00000107341	ENST00000263228	UBE2R2	protein_coding	9	+	4075	191	714	3170	2	CTGGTCCGGCCCGGCCGGTGCGTGAGGACTGGGGCCCGGGCCCGGCGCCGCCGCCGCCGCCGCCGCCGCGATGGCCCAGCAGCAGATGACCAGCTCGCAGAAGGCCCTGATGCTCGAGCTGAAATCCCTGCAGGAGGAACCGGTGGAGGGCTTCCGGATCACCCTGGTGGACGAGTCCGACCTCTACAACTGGGAGGTGGCCATCTTCGGACCCCCCAACACCCTCTACGAAGGCGGCTACTTCAAGGCGCATATTAA	122	380	70	-188	192	in_CDS	CTG	-1	CTG	-1	-4.48869	-1.79036	0.682171	0.832461	5.2493	1.66711	NA	NA	1.53738	NA	NA	0.674708	NA	NA	1.16577	NA	1.26124	1.60225	0.920241	0.715755	0.53233	0	0.14806	0.0516319	NA	NA	0.247177
ENST00000265284.1	ENSG00000106829	ENST00000265284	TLE4	protein_coding	9	+	2382	46	2244	92	1	ATGAGCCGCGCGCCTCTGCCGAGCGCAGCCAACTAA	1	37	46	10	47	out_CDS	ATG	-1	ATG	NA	2.50154	NA	0.666667	0.652174	2.07021	0.673742	2.02692	2.05662	1.24977	NA	3.6957	1.77323	NA	2.0828	0.550097	NA	1.06171	0.961756	1.16166	-0.254292	0.9045	0	0.667451	NA	0.206946	NA	NA
ENST00000376537.6	ENSG00000106829	ENST00000376537	TLE4	protein_coding	9	+	2793	176	2415	202	1	AAGCCAATGAGCCGCGCGCCTCTGCCGAGCGCAGCCAACTAA	125	167	52	10	177	out_CDS	AAG	-1	ATG	6	2.54027	NA	0.642857	0.75	2.07021	0.673742	2.02692	2.05662	1.24977	NA	3.6957	1.77323	NA	2.0828	0.550097	NA	1.06171	0.961756	1.16166	-0.254292	0.9045	0	0.667451	NA	0.124168	NA	NA
ENST00000265956.1	ENSG00000165219	ENST00000265956	GAPVD1	protein_coding	9	+	2667	112	1887	668	0	ATCCTCGTCTTATTGCCTCCTCTTTGGTTGCTGGAGAGAAACTTAATCAGGAGAACACACAAAGTGTTATTTACACAGTTTTTACCTCCCTGTATGGCAATTGCATCATGCAAGAAGATGAAAGCTACCTCCTTCAGGTTTTGCGATACTTGA	6	159	107	-46	113	in_CDS	ATC	-1	ATC	93	-6.4749	-2.66033	0.411765	0.410714	NA	0.636608	NA	NA	0.600991	NA	NA	1.0657	NA	NA	0.59011	NA	0.723352	0.618799	0.827904	-0.369165	0.838684	0	0.50454	0.0886978	0.0535182	NA	NA
ENST00000277225.13	ENSG00000148143	ENST00000277225	ZNF462	protein_coding	9	+	10414	289	7518	2607	0	AGGGAAGATGGCGATCCTCCATTGCTGAGACCCGGCAGAAGCACATGA	93	141	197	149	290	out_CDS	AGG	-1	AGG	-1	-0.968118	NA	0.5625	0.574394	8.52498	0.719754	NA	NA	0.624239	2.92644	NA	1.48404	NA	NA	1.43775	NA	1.06645	0.671997	1.4609	-0.788005	0.59566	0	0.194052	0.129939	NA	NA	NA
ENST00000288985.13	ENSG00000182150	ENST00000288985	ERCC6L2	protein_coding	9	+	4564	305	2136	2123	2	CTGTGGCTTCGGGTTGCCGAAGAGCGATGCTCGGAGGGCGGCCGGAAGTGGCGTTGGCCGCCATTGGCCTGCCGGCCAGCCACCTTGCTGTCCTCCGCCGCCTTCCGGGTGTTACATGCAGCCGGGCTCGGCCCCTCCCCCTGGCCGGATGGATCCGTCGGCGCCACAGCCCCGCGCGGAAACCTCAGGCAAAGACATATGGCATCCAGGAGAAAGATGTCTTGCCCCTTCTCCAGATAA	191	431	115	-125	306	in_CDS	CTG	-1	CTG	198	-6.51358	-5.84649	0.6625	0.678689	28.9436	0.699282	NA	11.9884	0.714909	NA	NA	1.54036	20.8276	1.44893	0.682881	NA	0.909357	0.707096	1.11162	-0.293203	0.912322	0	0.684203	0.101392	0.0441148	NA	0.153537
ENST00000300452.7	ENSG00000167113	ENST00000300452	COQ4	protein_coding	9	+	1548	323	795	430	1	ATGGCGAGAGTCTTGGATCGGTGGACGTAG	92	122	232	202	324	out_CDS	ATG	NA	ATG	NA	-8.17727	NA	0.566667	0.603715	7.06397	0.19414	NA	NA	0.944156	NA	NA	0.597478	NA	NA	1.21382	NA	0.737399	0.569148	0.905649	-0.406597	0.872567	0	0.573709	0.444088	NA	NA	NA
ENST00000314355.5	ENSG00000123975	ENST00000314355	CKS2	protein_coding	9	+	613	95	237	281	0	ATTTTCTGCAGCGCGCCAGCAGGATGGCCCACAAGCAGATCTACTACTCGGACAAGTACTTCGACGAACACTACGAGTACCGGCATGTTATGTTACCCAGAGAACTTTCCAAACAAGTACCTAAAACTCATCTGA	73	208	23	-112	96	in_CDS	ATT	-1	ATT	84	-6.0457	-3.68541	0.474074	0.621053	NA	1.79832	6.13092	NA	2.2588	2.20752	NA	2.43767	NA	NA	4.85421	NA	2.83725	2.02856	3.64594	-0.570659	0.689157	0	0.286063	0.367368	0.430259	0.26257	0.355315
ENST00000358355.8	ENSG00000136878	ENST00000358355	USP20	protein_coding	9	+	4371	248	2742	1381	0	AGGGCCTGGCTTCGCCAGGCTCCTTGCCAGAGGCCTCCACTCACTCCAGACCCCTATAGCCCGTCGCTGTCAGCTGTCAACAAAGGATGCGAATGCTGGCCGCTTCCTGTGGGCTTCGTGTCACCCAGAGGTGAGCCCAGGCCAGGATGGGGGACTCCAGGGACCTTTGCCCTCACCTTGACTCCATAG	103	292	146	-43	249	in_CDS	AGG	-1	AGG	-1	-6.67911	-5.66825	0.624339	0.677419	13.8881	0.451248	NA	148.249	2.65218	NA	NA	0.805582	NA	NA	0.666571	NA	1.14389	1.55171	0.736077	0.672141	0.734099	0	0.339076	0.0687121	0.0689831	NA	NA
ENST00000318158.4	ENSG00000137106	ENST00000318158	GRHPR	protein_coding	9	+	1280	85	984	211	0	CTGCCAGGTCCGGGTCGGCGGCTGCACTGCGGATGA	54	90	32	-4	86	in_CDS	CTG	-1	CTG	-1	-7.48077	-6.08954	0.722222	0.729412	NA	1.2998	NA	NA	1.13399	NA	NA	0.950836	NA	NA	0.733448	NA	1.02952	1.21689	0.842142	0.434143	0.778612	0	0.394778	0.206946	NA	NA	NA
ENST00000318560.27	ENSG00000097007	ENST00000318560	ABL1	protein_coding	9	+	5766	381	3390	1995	0	CTGAGCCGGGCCCGCGGACCGAGCTGGGAGAGGGGTTCCGGCCCCCGACGTGCTGGCGCGGGAAAATGTTGGAGATCTGCCTGA	317	401	65	-19	382	in_CDS	CTG	87	CTG	-1	-3.94076	-4.39611	0.702381	0.811024	NA	0.4199	NA	NA	0.556213	NA	14.2563	0.0957769	NA	NA	0.2191	NA	0.322747	0.488056	0.157438	1.50034	0.0651056	1	0.0031705	NA	NA	0.130805	NA
ENST00000319264.31	ENSG00000153714	ENST00000319264	LURAP1L	protein_coding	9	+	1753	695	684	374	1	AGGGATGTGAACGGACGGTTTTATAATGTGAAAATTTTCCCTTGGTAA	275	323	421	373	696	out_CDS	AGG	24	ATG	NA	-6.54512	NA	0.375	0.493525	11.6588	3.23992	NA	NA	2.4455	NA	26.5705	5.42135	NA	NA	2.068	NA	3.29369	2.84271	3.74467	-0.113543	0.973825	0	0.882593	0.147637	NA	NA	NA
ENST00000322030.6	ENSG00000119335	ENST00000322030	SET	protein_coding	9	+	2915	357	831	1727	2	AGGCGGCTCGGGAGAGCGAGCAGCGAGCTGGCTGGATCGCCGAGCGCGAGTGAGGGAGCCGAGCCGCCCGCCGCCGCCGCCTCCGCCTCCCCTCCGCGAACAGGAGCCCGGGCCGGGGCCCGGCACGCCGCCCCAGCCCGTCCCTCGGCGTCAGGCCGCGAGGGTAGCGCGCGCGAGCGAGCGAGGGGGAGGGAGAGCGAGCGAGCGCCGGGAGGAGGCGGCCGGACCGAGCGGGCGCCCGCGCGTGTGGCGTGA	25	280	333	78	358	out_CDS	AGG	-1	AGG	-1	-5.68079	NA	0.807843	0.792717	1.53882	0.576937	0.0624858	0.299064	0.542207	0.218541	11.9182	0.503171	NA	1.36315	0.614348	NA	0.559166	0.559572	0.558759	0.169914	0.897972	0	0.64092	0.146856	0.0457044	0.146853	0.0976435
ENST00000330899.10	ENSG00000086061	ENST00000330899	DNAJA1	protein_coding	9	+	2381	183	1191	1007	2	AGGAGCGGTAACTACCCCGGCTGCGCACAGCTCGGCGCTCCTTCCCGCTCCCTCACACACCGGCCTCAGCCCGCACCGGCAGTAGAAGATGGTGAAAGAAACAACTTACTACGATGTTTTGGGGGTCAAACCCAATGCTACTCAGGAAGAATTGAAAAAGGCTTATAG	96	264	88	-80	184	in_CDS	AGG	-1	AGG	-1	-6.25207	-3.38211	0.547619	0.699454	NA	0.381472	NA	0.274876	0.390639	NA	NA	0.455482	NA	0.606781	0.855441	NA	0.520758	0.386055	0.655462	-0.569647	0.5563	0	0.164637	NA	0.0582317	0.0792572	0.288236
ENST00000339399.2	ENSG00000136938	ENST00000339399	ANP32B	protein_coding	9	+	1463	195	753	515	0	TTGGCTCCGGGGGCTCCGCTCGCCTGCCCGCACGCCGCCCGCCACCCAGGACCGCGCCGCCGGCCTCCGCCGCTAGCAAACCCTTCCGACGGCCCTCGCTGCGCAAGCCGGGACGCCTCTCCCCCCTCCGCCCCCGCCGCGGAAAGTTAA	20	170	176	26	196	out_CDS	TTG	-1	TTG	-1	-4.36418	NA	0.773333	0.733333	1.07009	0.178692	NA	NA	0.389637	NA	2.65527	0.728571	NA	0.381329	0.274494	NA	0.392849	0.284164	0.501533	-0.543264	0.705729	0	0.305139	0.0969673	NA	0.0904988	0.0913389
ENST00000341012.12	ENSG00000130714	ENST00000341012	POMT1	protein_coding	9	+	2912	196	2013	703	2	ATATTATGGGCAGTACATCTCTTTTTACATGAAACAAATCTTCTTCTTGGATGA	169	223	28	-26	197	in_CDS	ATA	-1	ATA	-1	-5.83958	-2.35478	0.314815	0.637755	NA	1.46933	NA	NA	1.88013	NA	NA	1.44791	NA	NA	0.971246	NA	1.44215	1.67473	1.20958	0.265501	0.900107	0	0.649406	0.299095	NA	NA	NA
ENST00000342836.27	ENSG00000010438	ENST00000342836	PRSS3	protein_coding	9	+	1144	308	783	53	1	ATGCAGACGGCTGCGAGGCGCTGGGCACAGGTTGCCAGGACAACCGTGAGGCTGCATAAAAAGAACCTATGA	233	305	76	4	309	out_CDS	ATG	NA	ATG	NA	-5.70132	NA	0.569444	0.685065	NA	1.00008	NA	NA	0.255703	NA	NA	0.487888	NA	NA	0.252927	NA	0.49915	0.627891	0.370408	0.602301	0.750382	0	0.357803	0.150887	0.0167048	NA	NA
ENST00000345519.11	ENSG00000122705	ENST00000345519	CLTA	protein_coding	9	+	1073	134	654	285	0	GTGCCGTTCAGTTGCCCGCCATGGCTGAGCTGGATCCGTTCGGCGCCCCTGCCGGCGCCCCTGGCGGTCCCGCGCTGGGGAACGGAGTGGCCGGCGCCGGCGAAGAAGACCCGGCTGCGGCCTTCTTGGCGCAGCAAGAGAGCGAGATTGCGGGCATCGAGAACGACGAGGCCTTCGCCATCCTGGACGGCGGCGCCCCCGGGCCCCAGCCGCACGGCGAGCCGCCGGGGGGTCCGGATGCTGTTGATGGAGTAA	115	370	20	-235	135	in_CDS	GTG	-1	GTG	-1	-5.33933	-2.02579	0.72549	0.656716	NA	0.685136	3.14351	NA	0.562143	NA	NA	0.835857	NA	NA	0.98179	0.267224	0.766232	0.62364	0.908823	-0.394611	0.734099	0	0.337428	NA	NA	NA	0.0691726
ENST00000433436.5	ENSG00000122705	ENST00000433436	CLTA	protein_coding	9	+	1235	201	744	290	0	AGGGCTTCCGCTTTACCCGTCTCCCTCCTGGCGCTTGTCCTCCTCTCCCAGTCGGCACCACAGCGGTGGCTGCCGGGCGTGGTGTCGGTGGGTCGGTTGGTTTTTGTCTCACCGTTGGTGTCCGTGCCGTTCAGTTGCCCGCCATGGCTGAGCTGGATCCGTTCGGCGCCCCTGCCGGCGCCCCTGGCGGTCCCGCGCTGGGGAACGGAGTGGCCGGCGCCGGCGAAGAAGACCCGGCTGCGGCCTTCTTGGCGCAGCAAGAGAGCGAGATTGCGGGCATCGAGAACGACGAGGCCTTCGCCATCCTGGACGGCGGCGCCCCCGGGCCCCAGCCGCACGGCGAGCCGCCGGGGGGTCCGGATGCTGTTGATGGAGTAA	59	437	143	-235	202	in_CDS	AGG	-1	AGG	-1	-5.69935	-4.0719	0.701058	0.631841	NA	0.685136	3.14351	NA	0.562143	NA	NA	0.835857	NA	NA	0.98179	0.267224	0.766232	0.62364	0.908823	-0.394611	0.734099	0	0.337428	NA	NA	NA	0.185714
ENST00000346365.12	ENSG00000164978	ENST00000346365	NUDT2	protein_coding	9	+	960	245	441	274	0	ATCTCCAGTGTCACAACAAACACATGCCAGCCCTGTTTTACAGGGAGCCCTGGAGGAGTTGGGATAGAGGCCACATTGACTGAGGGTAGTTGCCAGGGTCCTGCAGTTATACACAAAGTCCTTAGGATAAGACCATGGCCTTGA	112	256	134	-10	246	in_CDS	ATC	105	ATC	-1	-7.06061	-6.54792	0.506944	0.530612	12.6443	1.63153	NA	NA	4.59325	NA	NA	0.628231	NA	0.850288	1.18187	NA	2.00872	3.11239	0.905051	1.11227	0.497531	0	0.123259	0.111028	NA	NA	NA
ENST00000379158.21	ENSG00000164978	ENST00000379158	NUDT2	protein_coding	9	+	1075	358	441	276	2	ATGGGTGCGTTTGCTTCTGAGGATCTCCAGTGTCACAACAAACACATGCCAGCCCTGTTTTACAGGGAGCCCTGGAGGAGTTGGGATAGAGGCCACATTGACTGA	203	308	156	51	359	out_CDS	ATG	NA	ATG	NA	-7.80128	NA	0.52381	0.519553	12.6443	1.63153	NA	NA	4.59325	NA	NA	0.628231	NA	0.850288	1.18187	NA	2.00872	3.11239	0.905051	1.11227	0.497531	0	0.123259	0.143281	NA	NA	0.16716
ENST00000372410.15	ENSG00000148358	ENST00000372410	GPR107	protein_coding	9	+	6991	227	1713	5051	0	GTGATGCTGGAACAAACATGGCCGCTCTGGCGCCCGTCGGCTCCCCCGCCTCCCGCGGTCCTAGGCTGGCCGCGGGCCTCCGGCTGCTCCCAATGCTGGGTTTGCTGCAGTTGCTGGCCGAGCCTGGCCTGGGCCGCGTCCATCACCTGGCACTCAAGGATGATGTGA	211	379	17	-151	228	in_CDS	GTG	-1	ATG	3	-6.20718	-3.93157	0.684524	0.656388	NA	3.18436	0.200276	NA	2.01011	NA	NA	1.49639	NA	NA	1.54206	NA	2.05823	2.59723	1.51922	0.607607	0.586092	0	0.187269	0.0212016	NA	NA	0.269961
ENST00000347159.1	ENSG00000135069	ENST00000347159	PSAT1	protein_coding	9	+	1411	68	972	371	2	AGGAACGCCAGCCGTTCACGCGTTCGGTCCTCCTTGGCTGACTCACCGCCCTGGCCGCCGCACCATGGACGCCCCCAGGCAGGTGGTCAACTTTGGGCCTGGTCCCGCCAAGCTGCCGCACTCAGTGTTGTTAGAGATACAAAAGGAATTATTAGACTACAAAGGAGTTGGCATTAG	5	182	64	-113	69	in_CDS	AGG	-1	AGG	-1	-7.73368	-6.7098	0.581921	0.720588	NA	4.06648	0.411914	6.48303	4.78424	NA	NA	0.61117	NA	0.465	0.643141	NA	2.52626	4.42536	0.627155	2.70292	1.30117e-12	1	2.64543e-15	NA	0.309368	NA	0.301831
ENST00000372791.30	ENSG00000136811	ENST00000372791	ODF2	protein_coding	9	+	2375	353	1914	108	0	ATTGCCCACCTTTGCGGCTTTGATGCCTAG	322	352	32	2	354	out_CDS	ATT	-1	ATT	-1	-3.89827	NA	0.533333	0.651558	9.83474	0.111699	NA	NA	0.626554	NA	NA	0.148382	NA	NA	0.590795	NA	0.369358	0.369127	0.369588	0.252515	0.923394	0	0.718314	NA	NA	NA	0.395262
ENST00000358015.1	ENSG00000119318	ENST00000358015	RAD23B	protein_coding	9	+	4119	351	1227	2541	1	ACGATGATGGCGGCCACCATCCTGTGGTGA	6	36	346	316	352	out_CDS	ACG	-1	ATG	3	-0.895636	NA	0.6	0.757835	8.2164	0.94093	0.201321	7.6999	1.14472	NA	NA	1.84487	NA	3.6428	1.65272	NA	1.39581	1.04283	1.7488	-0.634671	0.431321	0	0.0892791	0.345457	0.412618	NA	0.369084
ENST00000358015.10	ENSG00000119318	ENST00000358015	RAD23B	protein_coding	9	+	4119	351	1227	2541	2	ACGGCGGCCCGAGTTCGCGGGGAAGGCCGCAGTCGCGGAGGCAGCGGCGCGGTCCGGGGCACGGGCTGGGGGAGAGGCCGCTCCGCTGGGCGAATGTGA	118	217	234	135	352	out_CDS	ACG	-1	ACG	93	-3.68612	NA	0.777778	0.757835	8.2164	0.94093	0.201321	7.6999	1.14472	NA	NA	1.84487	NA	3.6428	1.65272	NA	1.39581	1.04283	1.7488	-0.634671	0.431321	0	0.0892791	0.0240958	0.0258683	NA	0.202559
ENST00000416373.12	ENSG00000119318	ENST00000416373	RAD23B	protein_coding	9	+	3835	285	1011	2539	0	AAGAGAAGATTGAATCTGAAAAGGGGAAAGATGCCTTTCCAGTAG	149	194	137	92	286	out_CDS	AAG	-1	ATG	30	-6.20769	NA	0.4	0.445614	8.2164	0.94093	0.201321	7.6999	1.14472	NA	NA	1.84487	NA	3.6428	1.65272	NA	1.39581	1.04283	1.7488	-0.634671	0.431321	0	0.0892791	NA	NA	NA	0.416406
ENST00000416373.14	ENSG00000119318	ENST00000416373	RAD23B	protein_coding	9	+	3835	285	1011	2539	1	ATTAATTTATGCAGGCAAAATCCTCAATGA	204	234	82	52	286	out_CDS	ATT	-1	ATT	-1	-7.38664	NA	0.3	0.445614	8.2164	0.94093	0.201321	7.6999	1.14472	NA	NA	1.84487	NA	3.6428	1.65272	NA	1.39581	1.04283	1.7488	-0.634671	0.431321	0	0.0892791	NA	0.444088	0.255424	0.387447
ENST00000371443.32	ENSG00000182154	ENST00000371443	MRPL41	protein_coding	9	+	1262	788	411	63	0	ATTGGACGCGGCGGCCGCGGCCAATCGGAGCCGCTCTTGCTGCGACGCAGCGGTCGGAAGCGGAGCAAGGTCGAGGCCGGGTTGGCGCCGGAGCCGGGGCCGCTTGGAGCTCGTGTGGGGTCTCCGGTCCAGGGCGCGGCATGGGCGTCCTGGCCGCAGCGGCGCGCTGCCTGGTCCGGGGTGCGGACCGAATGA	649	844	140	-55	789	in_CDS	ATT	-1	ATT	-1	-6.80455	-4.96772	0.748718	0.76269	0.615148	0.932533	NA	NA	1.74318	NA	NA	1.07221	NA	0.239404	1.24712	NA	1.24876	1.33786	1.15967	0.134909	0.956595	0	0.816657	0.132777	NA	NA	0.103475
ENST00000372097.15	ENSG00000148308	ENST00000372097	GTF3C5	protein_coding	9	+	2406	323	1557	526	0	ACGGCGGTCGTTTTCCCGAAGACATGGGCCCTCCCATGGGCCATTTGCTCCCTGGAGGCCCTCGCGTCTTGCTGA	121	196	203	128	324	out_CDS	ACG	-1	ACG	-1	-7.6685	NA	0.64	0.600619	NA	0.895222	NA	2.19146	0.403581	NA	NA	0.706043	NA	2.4349	0.51224	NA	0.629271	0.649401	0.609141	0.14777	0.949744	0	0.792039	NA	NA	NA	0.090903
ENST00000372358.6	ENSG00000130713	ENST00000372358	EXOSC2	protein_coding	9	+	2040	71	879	1090	0	CTGCGCAACTCATTGGCGCCAAGATGGCGATGGAGATGA	49	88	23	-16	72	in_CDS	CTG	-1	CTG	-1	-0.906857	-1.27288	0.564103	0.633803	NA	0.584495	NA	NA	1.79498	2.26615	NA	0.509013	NA	NA	1.09578	0.895244	0.996069	1.18974	0.802399	0.567359	0.790561	0	0.419275	0.440485	NA	NA	NA
ENST00000372642.10	ENSG00000167136	ENST00000372642	ENDOG	protein_coding	9	+	1172	211	891	70	1	ATCGTCCGCGGCCCCAGCAGCCCTGTGCCCTCGTTGGATCCCGCGACGCGGCTCCTTTAA	112	172	100	40	212	out_CDS	ATC	-1	ATC	-1	-6.96986	NA	0.683333	0.672986	NA	0.207533	NA	2.16183	0.391872	NA	NA	0.610808	NA	2.2134	1.00337	NA	0.553397	0.299703	0.80709	-0.820992	0.628426	0	0.219808	NA	0.175393	NA	NA
ENST00000372648.4	ENSG00000107021	ENST00000372648	TBC1D13	protein_coding	9	+	3906	150	1200	2556	0	CTGGGGGGCGGCGGCGGCGGCGGCAGCGCAGGCGGCAGAGGCGCAGGCGGCGGAGGCGGCTGGGGGGTCCGGAAGTCAACACCATGTCAAGTCTGCACAAGAGCCGAATTGCAGATTTCCAGGATGTCCTGA	68	200	83	-49	151	in_CDS	CTG	-1	CTG	123	-5.20804	-4.55871	0.689394	0.766667	NA	1.11062	0.589715	NA	0.550051	NA	NA	1.49219	NA	NA	0.883335	NA	1.00905	0.830334	1.18776	-0.492333	0.818104	0	0.466594	0.106013	NA	NA	NA
ENST00000372994.1	ENSG00000171159	ENST00000372994	C9orf16	protein_coding	9	+	713	148	249	316	2	ATCCGCCGCCTCCACCTTCCATCCGGCGCCGGCTTTCGGCGCGACGGTCGCCGCGTTCCATCGTCGCGCGGCCCTTCGGGCGCCCGAGCCCGCAATGTCGGGCCCCAACGGAGACCTGGGGATGCCGGTGGAGGCGGGAGCGGAAGGCGAGGAGGACGGCTTCGGGGAAGCAGAATACGCTGCCATCAACTCCATGCTGGACCAGATCAACTCCTGTCTGGACCACCTGGAGGAGAAGAATGA	55	298	94	-149	149	in_CDS	ATC	-1	ATC	-1	-6.55309	-3.9814	0.674897	0.736486	NA	1.60677	NA	1.70211	0.410164	NA	NA	1.12735	NA	0.828585	0.852909	NA	0.999298	1.00846	0.990131	-0.0532667	0.985233	0	0.934328	NA	0.0517404	NA	NA
ENST00000373225.16	ENSG00000136877	ENST00000373225	FPGS	protein_coding	9	+	2278	209	1611	458	2	GTGGGGAAAGAGGGATGCCGTGCGCATGCTCAATACCCTGCAGACCAATGCCGGCTACCTGGAGCAGGTGAAGCGCCAGCGGGGTGA	185	272	25	-62	210	in_CDS	GTG	-1	GTG	-1	-7.36713	-3.38002	0.632184	0.655502	NA	0.457834	NA	NA	0.435966	NA	NA	0.632684	NA	NA	0.408358	NA	0.48371	0.4469	0.520521	-0.126836	0.961934	0	0.831832	NA	NA	0.0921693	0.0921693
ENST00000373299.1	ENSG00000136854	ENST00000373299	STXBP1	protein_coding	9	+	3759	115	1782	1862	2	CTGCGGGGCGGAGAGCTGCGGCTGGCCCAGCGCGCCCACCTGAGGAGGCGGCGGGGTCCGCAGGCGTCGCGGGACGAGGAGATCGGAGCCGGGAGACTCGCGCAGCGCCATGGCCCCCATTGGCCTCAAAGCTGTTGTCGGAGAGAAGATTATGCATGA	7	166	109	-50	116	in_CDS	CTG	-1	CTG	-1	-3.99365	-1.93035	0.698113	0.8	NA	1.24441	NA	NA	1.08115	0.420359	NA	0.754348	NA	1.40322	1.0485	NA	1.0321	1.16278	0.901426	0.305199	0.824261	0	0.479073	NA	NA	NA	0.127654
ENST00000374198.6	ENSG00000136875	ENST00000374198	PRPF4	protein_coding	9	+	2787	102	1566	1119	2	CTGGGGCCTCGCGGCTCCAGAGCCCAGCATGGCTTCCTCGCGAGCCTCTTCCACGCAGGCAACCAAAACTAA	75	147	28	-44	103	in_CDS	CTG	-1	CTG	-1	-7.061	-4.3191	0.638889	0.666667	NA	0.974346	NA	NA	0.77735	NA	NA	0.8782	0.941449	NA	0.447565	NA	0.769365	0.875848	0.662883	0.337075	0.86037	0	0.546023	NA	0.232093	NA	NA
ENST00000374212.6	ENSG00000136868	ENST00000374212	SLC31A1	protein_coding	9	+	4744	152	570	4022	1	GTGGCTGGACTTGACCTGGAAAGAATCTTCTGCTGA	95	131	58	22	153	out_CDS	GTG	-1	GTG	-1	-6.18277	NA	0.5	0.552632	4.90463	2.11037	NA	1.57103	3.77503	1.81583	NA	2.09654	NA	NA	3.42997	NA	2.85298	2.9427	2.76325	-0.0644982	0.981426	0	0.915018	0.423121	0.433766	NA	NA
ENST00000374293.23	ENSG00000242616	ENST00000374293	GNG10	protein_coding	9	+	1491	300	204	987	0	AGGAGCCCAGCGCCGCCGCCATGTCCTCCGGGGCTAGCGCGAGCGCCCTGCAGCGCTTGGTAG	281	344	20	-43	301	in_CDS	AGG	-1	AGG	-1	-5.56927	-3.44198	0.746032	0.776667	NA	0.763109	0.348258	NA	1.16104	NA	NA	2.00912	0.851803	NA	1.25214	2.2476	1.29635	0.962076	1.63063	NA	NA	NA	NA	NA	NA	NA	0.270105
ENST00000374720.3	ENSG00000070214	ENST00000374720	SLC44A1	protein_coding	9	+	10511	247	1971	8293	0	AGGAGACGCGTAGCCGCCGTCGCCGCCGCCGGGGGATGTGGCCGGCGCCTGCCTCTAGCCGCGCCGCCTCTTGAGTACCAGCCGCCGCTGCAGCCGCCGCCGCCGCCTAGCCGTGCGGTGCCAGGCCGCGCCCTCCCCGGGCGCCCGCCGGCTCGCATGCCGAGGGGCTCCGGGGCGTAG	27	207	221	41	248	out_CDS	AGG	-1	AGG	156	-1.93505	NA	0.805556	0.801619	24.4257	1.97829	NA	NA	3.05701	1.21285	NA	1.84621	NA	34.1141	3.90491	NA	2.69661	2.51765	2.87556	-0.244881	0.904314	0	0.665335	0.0727539	NA	NA	0.157949
ENST00000374879.2	ENSG00000241697	ENST00000374879	TMEFF1	protein_coding	9	+	2611	432	1140	1039	2	ACGCGGTGGCAACGGCCACGGACACAAAGGGAAGGCGAGGAGGCGAGCAAGAGGCTGGGCCTGCCTCCGGCCCGCGACCCCCGCCCGCCGCGCGCGCGCCCGCCCGCTCCCCTCGCCGCGGTGTCCCCCACGCCGGCTCGCACCCTCGCGCGCACCCTTGCGCGCCCGCGACCCTCGCACGCGCCCGGACCCGCCGACTCCGTCCCGAGCGCCGCGGGCCCGGGCCTGGCGGACGCTGCGGGTGGGGCGGGGATGCTGACGGGCTGCTCCCCGGCTCAGCGGCGCGGCTGCTAG	46	340	387	93	433	out_CDS	ACG	-1	ACG	252	-0.531758	NA	0.809524	0.803241	2.06314	1.08175	0.903947	25.8155	0.49061	NA	32.1059	1.50889	NA	1.19422	1.82813	NA	1.22735	0.786182	1.66851	NA	NA	NA	NA	0.0418574	0.116677	0.0418574	0.0257939
ENST00000375147.4	ENSG00000136937	ENST00000375147	NCBP1	protein_coding	9	+	5178	256	2370	2552	0	GTGCCAGACGTTCGTAGCCCACTGAGCTTCCTCACGCCGGCTGTCGCAGCGCCTAGCCCCACCCGGCGGCCTCTCCTGCGCTTCCGGGGCCGTGGCGAGCTAGTGCGCCTGCGTGCCGGCCCATCCGCGCGCCTTGCAGCTGTCCTTGCGTCGGCCAGCGGCCAGACAGTTCCTGCAGCGCTTACCGCCTGGCCTCTCGGTTCCGCGGCGCACCGGAGGGCAGCATGTCGCGGCGGCGGCACAGCGACGAGAACGACGGTGGGCAGCCTCACAAAAGGAGAAAGACCTCTGATGCAAATGAAACTGAAGATCATTTGGAATCTTTAA	33	360	224	-103	257	in_CDS	GTG	-1	GTG	-1	-5.34867	-5.53789	0.657492	0.730469	NA	0.701094	NA	4.38797	0.660554	2.65315	NA	0.852479	1.92563	NA	1.23872	4.65387	0.863212	0.680824	1.0456	-0.508678	0.703861	0	0.301811	NA	0.0611221	NA	NA
ENST00000375859.13	ENSG00000106723	ENST00000375859	SPIN1	protein_coding	9	+	4484	278	786	3420	1	ATTTTTGCTGAACTCGTAAAAGAGACACTTGGATGGTGGATTAACCAGAACACTAACATTCTGTGA	140	206	139	73	279	out_CDS	ATT	-1	ATT	-1	-6.33574	NA	0.378788	0.557554	0.852195	1.79361	NA	3.7358	2.90336	NA	NA	3.9496	NA	NA	2.35262	NA	2.7498	2.34849	3.15111	-0.478446	0.758773	0	0.367365	0.0732708	0.325362	NA	NA
ENST00000376896.3	ENSG00000198963	ENST00000376896	RORB	protein_coding	9	+	9551	612	1377	7562	1	ATTCACATTGTGGATCCGCTAACAGGCACAGATGTCATGTGA	30	72	583	541	613	out_CDS	ATT	-1	ATT	36	-1.11193	NA	0.452381	0.496732	1.10277	0.574983	0.121084	1.28779	1.04599	NA	11.5114	3.97969	NA	5.08539	2.13706	NA	1.93443	0.810488	3.05837	-1.32095	0.303456	0	0.0424846	0.221599	0.278228	NA	0.278228
ENST00000377698.8	ENSG00000137124	ENST00000377698	ALDH1B1	protein_coding	9	+	3066	153	1551	1362	2	AAGCGTGATCCTGAACCGGAGCCCGAGCCTGCTGCAGAGTGTCAGCATGCTGCGCTTCCTGGCACCCCGGCTGCTTAG	108	186	46	-32	154	in_CDS	AAG	-1	AAG	-1	-6.18874	-5.82452	0.641026	0.712418	NA	1.19348	NA	NA	0.806497	NA	NA	1.34099	NA	NA	3.11209	NA	1.61327	0.999991	2.22654	-0.905485	0.569619	0	0.174046	NA	NA	NA	0.254729
ENST00000378078.4	ENSG00000107185	ENST00000378078	RGP1	protein_coding	9	+	7018	141	1173	5704	1	AGGGGCGGGCAGATGAGGCCTAGGGGTGCCGATCCCTAG	69	108	73	34	142	out_CDS	AGG	-1	ATG	12	-7.551	NA	0.692308	0.70922	NA	0.770985	NA	NA	1.3984	NA	3.24066	1.69992	0.630984	3.77605	0.801708	0.314096	1.16775	1.08469	1.25081	-0.23335	0.924889	0	0.721711	NA	NA	NA	0.15521
ENST00000617908.106	ENSG00000198722	ENST00000617908	UNC13B	protein_coding	9	+	6432	1537	3591	1304	0	AAGCCAGAGCACATTGGATCCGAGCAGTTACCAAGGTTCGACTCCAGCTGCAGGAGATTCCAGATGATGGTGACCCCTCTCTGCCTCAGTGGCTCCCGGAAGGGCCAGCCGGAGGGCTCTATGGCATTGACAGCATGCCAGATTTACGCAGAAAGAAGCCACTGCCACTTGTCAGTGATCTGGCTATGTCACTGGTCCAGTCTCGGAAGGCAGGAATCACTTCTGCAATGGCTACACGCACTTCTCTTAAGGACGAAGAGCTGA	1404	1668	134	-130	1538	in_CDS	AAG	129	AAG	63	-5.52291	-2.69632	0.545455	0.549122	7.19953	0.557744	NA	NA	1.17762	NA	NA	0.88803	NA	6.22729	0.583593	NA	0.801746	0.86768	0.735812	0.179886	0.93184	0	0.739447	NA	NA	0.0597721	0.133936
ENST00000381854.7	ENSG00000106993	ENST00000381854	CDC37L1	protein_coding	9	+	3502	202	1011	2289	0	CTGGGTAACGGCCCGGACCCCCGGCTGGGCTTCTGGCTCGGCGCAGCAGGTTCCATTCACGCCAAGTCTGTTGGCAGTGGCAGTTGTAGGGCCAAGGGCGGTTGTAGGACCCGGAGCAGCCGGACATGGAACAACCGTGGCCGCCTCCGGGACCCTGGAGCCTCCCTCGGGCCGAGGGTGAGGCTGAGGAAGAGAGTGACTTCGACGTGTTCCCCAGTTCTCCCCGCTGCCCGCAGCTGCCAGGCGGCGGCGCCCAGATGTATAGCCATGGAATTGAATTGGCTTGCCAAAAGCAGAAAGAGTTTGTGA	78	387	125	-184	203	in_CDS	CTG	-1	CTG	-1	-6.13013	-4.86187	0.63754	0.688119	NA	2.9949	NA	6.27902	1.41995	NA	NA	1.4567	NA	6.68906	3.79184	NA	2.41585	2.20742	2.62427	-0.377288	0.883204	0	0.600261	NA	0.00266566	NA	0.0902538
ENST00000389120.8	ENSG00000155827	ENST00000389120	RNF20	protein_coding	9	+	3940	90	2925	925	2	ACGACTGTCTTCTTCTGCCAAAATGTCAGGAATTGGAAATAA	69	111	22	-20	91	in_CDS	ACG	-1	ACG	-1	-6.84287	-4.97319	0.380952	0.577778	NA	1.0564	NA	NA	1.29612	NA	NA	0.457985	2.1251	NA	0.62949	NA	0.859998	1.17626	0.543738	0.955183	0.365665	0	0.0623666	NA	0.438978	NA	NA
ENST00000398805.25	ENSG00000119471	ENST00000398805	HSDL2	protein_coding	9	+	3350	227	1254	1869	2	CTGATCTACGAAAGTCATGTTACCCAACACCGGGAGGCTGGCAGGATGTACAGTTTTTATCACAGGTGCAAGCCGTGGCATTGGCAAAGCTATTGCATTGAAAGCAGCAAAGGATGGAGCAAATATTGTTATTGCTGCAAAGACCGCCCAGCCACATCCAAAACTTCTAGGCACAATCTATACTGCTGCTGA	212	404	16	-176	228	in_CDS	CTG	-1	CTG	45	-7.64334	-3.61938	0.46875	0.69163	NA	0.630722	1.05514	NA	3.69414	5.97171	NA	0.70782	NA	NA	1.86057	NA	1.72331	2.16243	1.28419	0.548754	0.804217	0	0.445367	NA	NA	NA	0.103271
ENST00000399219.14	ENSG00000165688	ENST00000399219	PMPCA	protein_coding	9	+	1987	306	1182	499	2	TTGGACCTCCTGCGTACAGACGGTTTAGTAGTGGTGGTGCCTATCCCAACATCCCCCTCTCTTCTCCCTTACCTGGAGTACCCAAGCCTGTTTTTGCTACAGTTGATGGACAGGAAAAGTTTGAAACCAAAGTAA	82	217	225	90	307	out_CDS	TTG	-1	TTG	105	-7.02865	NA	0.481481	0.519608	NA	0.929211	NA	NA	0.515757	NA	NA	0.665004	NA	NA	0.986544	1.50799	0.774129	0.722484	0.825774	-0.162119	0.947124	0	0.7759	NA	0.103475	NA	0.0074751
ENST00000414202.2	ENSG00000107036	ENST00000414202	RIC1	protein_coding	9	+	6774	191	4269	2314	0	GTGCCTTCGTCGCGCAGCCTTGCGTCGGCCCGGCCCGGCCAGGCCAGCGGGCAGATGCCCCGAGCTGCCGCCGCCGCCGCCGCCGACTCGGCCGGTGGCGGTGTGGGAGGTGGGCGACCAGCCCGGGGCCGCTGA	13	148	179	44	192	out_CDS	GTG	-1	GTG	54	-4.47035	NA	0.807407	0.790576	NA	0.496719	NA	41.185	0.913337	NA	NA	1.19751	NA	NA	0.633583	NA	0.810288	0.705028	0.915549	-0.301775	0.890678	0	0.621213	NA	0.178254	NA	NA
ENST00000447726.18	ENSG00000167081	ENST00000447726	PBX3	protein_coding	9	+	2789	255	1077	1457	2	ACGGAAACATGCCCTGAACTGTCACAGAATGAAACCAGCGCTCTTCAGCGTCCTGTGTGA	228	288	28	-32	256	in_CDS	ACG	90	ACG	-1	-7.371	-3.26664	0.516667	0.690196	NA	0.668677	NA	NA	0.251031	NA	NA	0.569152	NA	NA	1.58776	NA	0.769154	0.459854	1.07845	-0.445607	0.86738	0	0.560602	NA	NA	NA	0.208696
ENST00000450095.24	ENSG00000213930	ENST00000450095	GALT	protein_coding	9	+	1280	318	810	152	2	ACGCCGCAGCAGCAACCTTCCGGGCAAACGACCATCAGCATATCCGCTACAACCCGCTGCAGGATGAGTGGGTGCTGGTGTCAGCTCACCGCATGA	169	265	150	54	319	out_CDS	ACG	-1	ACG	63	-4.80985	NA	0.604167	0.654088	NA	3.06779	NA	NA	4.14552	NA	NA	1.31015	NA	NA	1.09605	NA	2.40488	3.60665	1.2031	0.940415	0.567004	0	0.171819	NA	NA	NA	0.311366
ENST00000451030.9	ENSG00000126883	ENST00000451030	NUP214	protein_coding	9	+	5021	247	4557	217	0	TTGGATCATCTGGTTTTAAGCCTACCCTGGAAAGCACACCAGTGCCAAGTGTGTCTGCTCCAAATATAG	177	246	71	2	248	out_CDS	TTG	-1	TTG	-1	-6.4775	NA	0.463768	0.497976	NA	0.3406	NA	NA	0.585042	NA	NA	0.889811	NA	NA	0.562874	NA	0.594582	0.462821	0.726343	-0.558612	0.666636	0	0.260699	NA	NA	NA	0.168586
ENST00000455600.29	ENSG00000198853	ENST00000455600	RUSC2	protein_coding	9	+	5636	569	4548	519	1	ATTAGCAACGATGCCATTGTATTAGCAGAAATCAGATCTTAG	308	350	262	220	570	out_CDS	ATT	297	ATT	-1	-4.63833	NA	0.357143	0.56942	NA	0.211155	NA	6.8066	0.441585	NA	NA	0.628683	NA	0.379333	0.473807	NA	0.438808	0.32637	0.551245	-0.506439	0.771896	0	0.387032	NA	0.278228	NA	0.278228
ENST00000611055.9	ENSG00000148335	ENST00000611055	NTMT1	protein_coding	9	+	1562	223	669	670	0	ATCTTCTTCTCTCGGTCCCGGGAGCCCCCGCCCGGAGTGAGTAGCGCGAGGCGGTGCGAAGGGAGAGTCGCGGTTGCTGATCGTGGTGCTTGA	108	201	116	23	224	out_CDS	ATC	-1	ATC	-1	-5.43931	NA	0.655914	0.686099	1.57408	0.897474	NA	NA	1.04465	NA	NA	0.106659	NA	NA	0.553911	NA	0.650673	0.971062	0.330285	1.19055	0.445706	0	0.0955081	0.124404	NA	NA	NA
ENST00000217652.30	ENSG00000101608	ENST00000217652	MYL12A	protein_coding	18	+	1229	395	513	321	0	AGGTGCTCGGATTCTCGTAGCTGTGCCGGGACTTAA	352	388	44	8	396	out_CDS	AGG	-1	AGG	-1	-8.11823	NA	0.555556	0.556962	1.91325	1.17874	NA	NA	0.933771	3.22133	1.39765	1.52422	NA	0.970071	1.84022	NA	1.36924	1.05625	1.68222	-0.464711	0.68172	0	0.277203	0.455719	NA	0.423121	0.417933
ENST00000536605.6	ENSG00000101608	ENST00000536605	MYL12A	protein_coding	18	+	899	66	513	320	2	AAGGATGGACTTAACCACCACCATGTCGAGCAAAAGAACAAAGACCAAGACCAAGAAGCGCCCTCAGCGTGCAACATCCAATGTGTTTGCTATGTTTGA	45	144	22	-77	67	in_CDS	AAG	-1	AAG	-1	-7.00076	-3.07536	0.464646	0.530303	1.91325	1.17874	NA	NA	0.933771	3.22133	1.39765	1.52422	NA	0.970071	1.84022	NA	1.36924	1.05625	1.68222	-0.464711	0.68172	0	0.277203	NA	NA	NA	0.362019
ENST00000237500.15	ENSG00000118680	ENST00000237500	MYL12B	protein_coding	18	+	1210	344	516	350	2	CTGTCCGGCCACAGCCTAACGCTCTTCGCTGTCGTTTGTGGTCTCGCGCAGGGCGGCCCCGGTTCTGGTGTTTGGCGTCGGAATTAA	249	336	96	9	345	out_CDS	CTG	-1	CTG	-1	-5.55773	NA	0.62069	0.709302	1.90238	1.35433	NA	NA	0.914145	NA	NA	1.06881	NA	1.03693	2.08224	NA	1.35488	1.13424	1.57553	-0.252275	0.876923	0	0.586483	0.18642	NA	NA	0.492059
ENST00000400175.12	ENSG00000118680	ENST00000400175	MYL12B	protein_coding	18	+	1025	159	516	350	0	GTGGAGGAGCCTCCTGTTGCACGGTCTTGCCTAAGAATTAAACAACCACCATGTCGAGCAAAAAGGCAAAGACCAAGACCACCAAGAAGCGCCCTCAGCGTGCAACATCCAATGTGTTTGCCATGTTTGACCAGTCACAGATTCAGGAGTTCAAAGAGGCCTTCAACATGA	110	281	50	-121	160	in_CDS	GTG	-1	GTG	111	-7.0261	-3.61837	0.491228	0.641509	1.90238	1.35433	NA	NA	0.914145	NA	NA	1.06881	NA	1.03693	2.08224	NA	1.35488	1.13424	1.57553	-0.252275	0.876923	0	0.586483	NA	NA	0.213948	0.289574
ENST00000256413.12	ENSG00000134030	ENST00000256413	CTIF	protein_coding	18	+	5750	295	1794	3661	2	CTGGGACGCTCCGAACTCGAGGCAGGAGTCGGCTCTCCGGAGCCTCGTCCCTCCCTTCCCCTTCCCTGCCCCCTTCCCCCACCCCCGACTCGGGCTTGGCGCGGCGGCCAGAGGAACCCCGAGTCCCGGCCCAGGCCCCTGAGCTGGAGGGATGGAAAACTCCTCTGCAGCATCAGCCTCCTCGGAGGCAGGGAGCAGCCGCTCCCAGGAGATCGAGGAGCTGGAGCGCTTCATCGACAGCTACGTGCTGGAGTACCAGGTGCAGGGGCTGCTGGCTGA	145	424	151	-128	296	in_CDS	CTG	-1	CTG	-1	-6.15252	-3.39789	0.688172	0.688136	11.238	1.58568	0.594645	15.9524	0.139792	1.62103	NA	0.940386	NA	NA	0.6177	NA	0.820889	0.862735	0.779043	-0.0826646	0.97985	0	0.905099	0.051076	0.044172	NA	NA
ENST00000261333.5	ENSG00000186812	ENST00000261333	ZNF397	protein_coding	18	+	1419	135	825	459	1	ATTACTCACACTCCTTCGCAAGCACAGAACCAGTTGTACTGA	66	108	70	28	136	out_CDS	ATT	-1	ATT	-1	-7.70533	NA	0.452381	0.540741	NA	3.0302	NA	NA	1.2703	NA	NA	0.562874	NA	14.4723	0.429351	NA	1.32318	2.15025	0.496113	1.59804	0.173657	0	0.0148455	NA	NA	NA	0.363756
ENST00000261593.15	ENSG00000134758	ENST00000261593	RNF138	protein_coding	18	+	3570	458	735	2377	2	CTGCACCATGAGCCTCGGCTCCGGCCCCGTTAG	186	219	273	240	459	out_CDS	CTG	-1	CTG	-1	-7.39167	NA	0.69697	0.703057	4.42152	2.51184	NA	NA	0.794594	NA	NA	3.9557	NA	NA	2.93596	NA	2.54952	1.65322	3.44583	-0.816512	0.644948	0	0.23983	0.282537	NA	NA	NA
ENST00000262120.11	ENSG00000128791	ENST00000262120	TWSG1	protein_coding	18	+	3756	191	669	2896	1	GTGGGCGACTTCGCGGGACCGTGGCGCATGTTTCCTGGGAGTTACTGA	125	173	67	19	192	out_CDS	GTG	-1	ATG	27	-5.50441	NA	0.625	0.691099	NA	2.58104	NA	10.8261	2.4644	NA	NA	7.13092	NA	NA	4.96874	NA	4.28627	2.52272	6.04983	-1.19965	0.29385	0	0.0388933	NA	0.390984	NA	NA
ENST00000262173.2	ENSG00000101654	ENST00000262173	RNMT	protein_coding	18	+	6051	44	1428	4579	2	TTGGTTCATGAAGTTTTACCATCAATTCAAGTAATCATAAATGGCAAATTCTGCAAAAGCAGAAGAATATGA	5	77	40	-32	45	in_CDS	TTG	-1	TTG	-1	-7.37488	-6.93473	0.305556	0.295455	NA	3.18246	NA	NA	2.21745	NA	NA	2.73303	NA	NA	1.90905	NA	2.5105	2.69996	2.32104	0.0675212	0.979359	0	0.9022	0.0674362	NA	NA	NA
ENST00000262198.30	ENSG00000101544	ENST00000262198	ADNP2	protein_coding	18	+	5393	455	3393	1545	2	AGGGGACCAGTCGCGCTGGGGGTGGGCGCGCGCTGA	270	306	186	150	456	out_CDS	AGG	-1	AGG	-1	-4.858	NA	0.777778	0.69011	8.79684	0.944507	NA	NA	1.09317	NA	NA	1.14848	NA	0.747172	0.635285	NA	0.955362	1.01884	0.891883	0.157762	0.941697	0	0.76074	0.447713	NA	NA	NA
ENST00000269192.20	ENSG00000134769	ENST00000269192	DTNA	protein_coding	18	+	1964	345	1356	263	1	AAGCAAGTCCCTGAGCTGTGCTTCCAGCCGTGA	300	333	46	13	346	out_CDS	AAG	123	AAG	-1	-6.56408	NA	0.575758	0.417391	NA	2.9585	NA	NA	1.72291	NA	NA	0.899477	NA	NA	1.29535	NA	1.71906	2.34071	1.09741	0.690958	0.748273	0	0.355199	0.28915	NA	NA	NA
ENST00000269518.3	ENSG00000141682	ENST00000269518	PMAIP1	protein_coding	18	+	1262	162	408	692	0	ATCCCAGCATCCCTGCCTGCAGGACTGTTCGTGTTCAGCTCGCGTCCTGCAGCTGTCCGAGGTGCTCCAGTTGGAGGCTGA	38	119	125	44	163	out_CDS	ATC	-1	ATC	-1	-6.71089	NA	0.617284	0.666667	8.74135	19.8482	0.794965	9.01038	9.94917	1.00365	NA	16.6767	2.51238	7.95969	4.25882	0.972054	12.6832	14.8987	10.4678	-0.018732	0.995578	0	0.97828	NA	0.0850456	NA	0.218849
ENST00000316660.7	ENSG00000141682	ENST00000316660	PMAIP1	protein_coding	18	+	1948	230	162	1556	1	ATCTCAGAGTTTCCCGGGCACTCACCGTGTGTAGTTGGCATCTCCGCGCGTCCGGACACCCGATCCCAGCATCCCTGCCTGCAGGACTGTTCGTGTTCAGCTCGCGTCCTGCAGCTGTCCGAGGTGCTCCAGTTGGAGGCTGAGGTTCCCGGGCTCTGTAGCTGA	44	209	187	22	231	out_CDS	ATC	-1	ATC	-1	-6.87618	NA	0.624242	0.643478	8.74135	19.8482	0.794965	9.01038	9.94917	1.00365	NA	16.6767	2.51238	7.95969	4.25882	0.972054	12.6832	14.8987	10.4678	-0.018732	0.995578	0	0.97828	0.080662	0.161324	NA	0.0809802
ENST00000300413.7	ENSG00000167088	ENST00000300413	SNRPD1	protein_coding	18	+	1841	163	357	1321	0	CTGCAGTCGGTCAGTGTTCGGTTGAAGGATTCTGTGTGCTGTCGGACCCAGAGGGTGACGGCGCCGCTAGGATGA	93	168	71	-4	164	in_CDS	CTG	-1	CTG	-1	-6.70985	-6.28008	0.6	0.656442	0.857239	1.03418	NA	0.176488	0.893613	NA	NA	2.05738	NA	NA	1.48508	NA	1.36756	0.963897	1.77123	-0.616247	0.663813	0	0.258224	0.016819	0.232818	NA	NA
ENST00000318388.11	ENSG00000178127	ENST00000318388	NDUFV2	protein_coding	18	+	930	114	747	69	2	GTGAACAGTGTGGCCCGCCATGTTCTTCTCCGCGGCGCTCCGGGCCCGGGCGGCTGGCCTCACCGCCCACTGGGGAAGACATGTAAGGAATTTGCATAA	96	195	19	-80	115	in_CDS	GTG	-1	GTG	-1	-7.91038	-4.9276	0.636364	0.763158	NA	0.752289	NA	NA	0.336542	NA	NA	0.967654	NA	NA	1.43082	NA	0.871826	0.544416	1.19924	-0.931536	0.423805	0	0.0866156	NA	NA	NA	0.32878
ENST00000322897.5	ENSG00000134265	ENST00000322897	NAPG	protein_coding	18	+	3548	69	936	2543	2	AGGGTCACCCTCTCTCCACGTCAGAGACCTGACTGTGGAGATGGCGGCTCAGAAGATAAACGAGGGGCTGGAACACCTCGCCAAAGCAGAGAAATACCTGAAAACTGGTTTTTTAAAATGGAAGCCAGATTATGA	30	165	40	-95	70	in_CDS	AGG	-1	AGG	-1	-6.86865	-4.87877	0.488889	0.637681	NA	1.42341	NA	NA	0.62928	NA	NA	2.02749	NA	NA	2.47023	NA	1.6376	1.02634	2.24886	-0.929819	0.586604	0	0.187754	NA	NA	0.206549	NA
ENST00000323274.4	ENSG00000176890	ENST00000323274	TYMS	protein_coding	18	+	1662	139	939	584	0	CTGCCTCCGTCCCGCCGCGCCACTTGGCCTGCCTCCGTCCCGCCGCGCCACTTCGCCTGCCTCCGTCCCCCGCCCGCCGCGCCATGCCTGTGGCCGGCTCGGAGCTGCCGCGCCGGCCCTTGCCCCCCGCCGCACAGGAGCGGGACGCCGAGCCGCGTCCGCCGCACGGGGAGCTGCAGTACCTGGGGCAGATCCAACACATCCTCCGCTGCGGCGTCAGGAAGGACGACCGCACGGGCACCGGCACCCTGTCGGTATTCGGCATGCAGGCGCGCTACAGCCTGA	57	342	83	-202	140	in_CDS	CTG	-1	CTG	-1	-6.50658	-6.40541	0.754386	0.798561	5.93173	0.25437	NA	NA	0.862314	NA	NA	1.23628	NA	NA	1.21707	NA	0.892506	0.558342	1.22667	-0.874612	0.405781	0	0.0783482	0.118502	NA	NA	NA
ENST00000324301.4	ENSG00000133313	ENST00000324301	CNDP2	protein_coding	18	+	2349	113	1173	1063	0	CTGACCAGTTGCTCTTCCTTCCAAGAACCTTCGAGATCTGCGGTCTGGGGTCTGGTTGAAAGATGGCGGCCCTCACTACCCTGTTTAAGTACATAG	52	148	62	-34	114	in_CDS	CTG	-1	CTG	-1	-7.58873	-5.80053	0.520833	0.557522	NA	0.721973	NA	NA	0.59536	NA	NA	1.00778	NA	0.132667	0.625067	NA	0.737546	0.658667	0.816424	-0.286298	0.886887	0	0.612541	NA	NA	NA	0.173075
ENST00000327155.8	ENSG00000101773	ENST00000327155	RBBP8	protein_coding	18	+	3288	348	2691	249	0	ATTTGGCACTCTGGTGAGGGAAAAGGGCGAAAGAGAAAAGCGAGCAGCCGTCCTTTCACAGCCTCAGAAAGTGCTCGCTTCCCTTCGGGGGCTTTCGCGAATCCCGAGGCAATCTCGGAGGCGGTATTTGACCTGTCCAAAGACGACTTGATACCTCTATAA	128	290	221	59	349	out_CDS	ATT	-1	ATT	-1	-6.88385	NA	0.530864	0.58908	NA	0.440652	NA	NA	0.512818	NA	NA	1.00663	NA	1.24769	0.540686	NA	0.625196	0.476735	0.773658	-0.426993	0.833667	0	0.493258	NA	NA	NA	0.0947955
ENST00000336078.74	ENSG00000074657	ENST00000336078	ZNF532	protein_coding	18	+	6696	776	3903	2017	0	AAGGTTCACAAGAACATCTGCTCAAATTAA	748	778	29	-1	777	in_CDS	AAG	177	AAG	-1	-4.96155	-4.26523	0.333333	0.447165	NA	0.400134	NA	NA	0.280625	NA	NA	0.92614	NA	3.95401	0.434959	NA	0.510465	0.34038	0.680549	-0.826351	0.50929	0	0.131205	NA	0.444088	NA	NA
ENST00000340541.6	ENSG00000101558	ENST00000340541	VAPA	protein_coding	18	+	1227	195	882	150	0	AGGGCTCGGGAGCCGCGAGCCTGGCCTCGTCCTAGAGCTCGGCCGAGCCGTCGCCGCCGTCGTCCCCCGCCCCCAGTCAGCAAACCGCCGCCGCGGGCGCGCCCCCGCTCTGCGCTGTCTCTCCGATGGCGTCCGCCTCAGGGGCCATGGCGAAGCACGAGCAGATCCTGGTCCTCGATCCGCCCACAGACCTCAAATTCAAAGGCCCCTTCACAGATGTAG	71	293	125	-97	196	in_CDS	AGG	-1	AGG	-1	-0.673347	-1.25153	0.702703	0.748718	NA	2.3241	NA	NA	2.69272	NA	NA	1.4963	NA	0.541417	1.63111	0.06957	2.03605	2.50841	1.5637	0.550339	0.644951	0	0.240334	NA	NA	NA	0.128329
ENST00000397942.26	ENSG00000170677	ENST00000397942	SOCS6	protein_coding	18	+	5848	316	1605	3927	2	TTGGGGATAATATTCCAGATAGAAATATTGATCCCTTGGATTAGGTAA	260	308	57	9	317	out_CDS	TTG	6	ATG	NA	-5.26106	NA	0.333333	0.626582	NA	1.01368	NA	11.7978	0.134358	NA	NA	1.1789	NA	NA	0.643776	NA	0.74268	0.574021	0.911338	-0.225536	0.942763	0	0.764324	NA	0.0807248	NA	NA
ENST00000401449.36	ENSG00000177426	ENST00000401449	TGIF1	protein_coding	18	+	1670	445	756	469	0	AAGGTATTGTTGCAGCATCTGGCAGTGAGACTGAGGATGAGGACAGCATGGACATTCCCTTGGACCTTTCTTCATCCGCTGGCTCAGGCAAGAGAAGGAGAAGGGGCAACCTACCCAAGGAGTCTGTGCAGATTCTTCGGGATTGGCTGTATGAGCACCGTTACAATGCCTATCCTTCAGAGCAAGAAAAAGCGTTGCTGTCCCAGCAAACACACCTGTCTACGCTACAGGTCTGTAACTGGTTCATCAACGCCCGCCGCAGGCTCCTCCCTGACATGCTGA	399	681	47	-235	446	in_CDS	AAG	-1	AAG	36	-6.65647	-2.53162	0.528369	0.606742	NA	0.993926	NA	NA	1.0667	NA	NA	0.302636	NA	NA	1.20257	NA	0.891458	1.03031	0.752604	0.267188	0.921593	0	0.713345	NA	NA	NA	0.113921
ENST00000538170.8	ENSG00000166974	ENST00000538170	MAPRE2	protein_coding	18	+	4093	167	822	3104	2	ACGCAGCCACCTTCCTCACCAGCCAGCCCACAGCGGTTTGTTCCCCTTCTCGGGAGTGCGCCAATGCCTGGGCCGACCCAAACCCTGTCCCCAAATGGCGAGAACAACAACGACATCATCCAGGATAATAACGGGACCATCATTCCTTTCCGGAAGCACACAGTGCGCGGGGAGCGTTCCTACAGGAGCGGCCTATTGCCAATTCATGGACATGCTCTTCCCTGGCTGCATTAG	74	308	94	-140	168	in_CDS	ACG	-1	ACG	63	0.93462	-0.598411	0.576923	0.676647	2.59954	3.83215	NA	NA	4.0545	NA	NA	3.32591	NA	NA	3.00529	NA	3.55446	3.94333	3.1656	0.155556	0.950843	0	0.795782	0.0576183	NA	NA	NA
ENST00000586135.33	ENSG00000150477	ENST00000586135	KIAA1328	protein_coding	18	+	1863	694	837	332	0	AGGTATCCAGTAGAAAAAGCACTCTCCAGTGTTCATCTGTGGAACTGGATGGTTCCTACTTGA	417	480	278	215	695	out_CDS	AGG	225	AGG	48	-7.49073	NA	0.444444	0.426513	NA	1.52541	NA	NA	1.80933	NA	NA	5.01368	NA	NA	0.1644	NA	2.1282	1.66737	2.58904	-0.462187	0.859741	0	0.54399	NA	NA	0.115928	NA
ENST00000586135.39	ENSG00000150477	ENST00000586135	KIAA1328	protein_coding	18	+	1863	694	837	332	0	ATAAGATACCATCAGAGACCACAACATGTAATTGTGAATCTCCAGGGAGAAAACCTGCAGTCCCAACAGAGAAAATGCCACAAGAAGAATTGCACATGA	621	720	74	-25	695	in_CDS	ATA	429	ATA	-1	-8.34588	-7.25783	0.414141	0.426513	NA	1.52541	NA	NA	1.80933	NA	NA	5.01368	NA	NA	0.1644	NA	2.1282	1.66737	2.58904	-0.462187	0.859741	0	0.54399	0.112648	NA	NA	NA
ENST00000619301.14	ENSG00000152242	ENST00000619301	C18orf25	protein_coding	18	+	5264	367	1029	3868	1	AGGCGGCGAGGTTCACTTTGGTCCCGGCAGGGGCTCTGA	88	127	280	241	368	out_CDS	AGG	-1	AGG	-1	-6.55114	NA	0.666667	0.643052	3.67653	1.98721	NA	NA	3.91079	NA	NA	2.83104	NA	0.546594	3.15385	NA	2.97072	2.949	2.99244	-0.176913	0.949314	0	0.790185	0.446092	NA	NA	NA
ENST00000615148.5	ENSG00000141452	ENST00000615148	C18orf8	protein_coding	18	+	1958	149	1683	126	2	CTGCTCCACTCTGGCGACCGCCCCCGGGGCCCCCGCCGCGGGCGCGGCGCCCGCCATGGGCGAGGAGGACTACTATCTGGAGCTGTGCGAGCGGCCGGTGCAGTTCGAGAAGGCGAACCCTGTCAACTGCGTCTTCTTCGATGA	95	239	55	-89	150	in_CDS	CTG	-1	CTG	-1	-4.39676	-2.49348	0.701389	0.832215	NA	0.333433	NA	NA	1.85221	NA	NA	0.801245	NA	12.2259	0.981719	NA	0.992153	1.09282	0.891482	0.205282	0.937443	0	0.752478	NA	NA	NA	0.101689
ENST00000022615.2	ENSG00000078668	ENST00000022615	VDAC3	protein_coding	8	+	1355	68	849	438	2	GTGGAGGTCTTTGGTTTCATAAGAGCCTGA	21	51	48	18	69	out_CDS	GTG	-1	GTG	-1	-5.52491	NA	0.466667	0.485294	5.44246	0.961925	NA	NA	0.654004	NA	NA	1.1144	NA	NA	1.79274	NA	1.13077	0.807965	1.45357	-0.685743	0.572337	0	0.178334	0.318806	NA	NA	NA
ENST00000220562.12	ENSG00000012232	ENST00000220562	EXTL3	protein_coding	8	+	6483	902	2757	2824	1	ATGGCTGCCGGCCGGCAGGGGGAGCGGCGGATCAGGCGCGGCCTGGAAGGCGGGCGGCCGGCAGCCAGAACGGCTTCTGGGACGCCGACTTTCGCGCAGGCGGCGGCGGCGGCGGCGGCGGGTCCCTGA	194	323	709	580	903	out_CDS	ATG	NA	ATG	NA	-3.51809	NA	0.790698	0.566519	7.98042	0.362401	NA	4.33848	0.219038	NA	2.53422	1.53486	NA	2.77053	0.416129	NA	0.633106	0.29072	0.975492	-1.44504	0.183332	0	0.0163172	0.185927	NA	NA	0.109568
ENST00000220876.30	ENSG00000104435	ENST00000220876	STMN2	protein_coding	8	+	2223	382	537	1304	0	ATTCAGTCTTCTCTCTCGCTCTCTCCGCTGCTGTAG	300	336	83	47	383	out_CDS	ATT	-1	ATT	-1	-4.16477	NA	0.527778	0.518325	NA	2.6599	0.440859	1.3374	3.07179	NA	NA	0.731348	NA	NA	0.703554	NA	1.79165	2.86585	0.717451	1.90451	0.00189782	1	2.92142e-05	NA	0.324521	NA	NA
ENST00000221114.11	ENSG00000104671	ENST00000221114	DCTN6	protein_coding	8	+	1127	87	570	470	2	ACGTTCCAATTGGGGCCGTACCATGGCGGAGAAGACTCAAAAGAGTGTGAAGATTGCTCCTGGAGCAGTTGTATGTGTAGAAAGTGA	66	153	22	-65	88	in_CDS	ACG	-1	ACG	72	-6.8552	-4.05149	0.482759	0.574713	NA	1.12241	NA	NA	1.10595	NA	NA	3.13376	NA	NA	3.80014	5.75536	2.29056	1.11418	3.46695	-1.39301	0.218639	0	0.0218871	NA	NA	NA	0.295984
ENST00000240093.42	ENSG00000104290	ENST00000240093	FZD3	protein_coding	8	+	13736	478	1998	11260	2	ATCTCCTTCAGACCCAGGAAGGATGGCTATGACTTGGATTGTCTTCTCTCTTTGGCCCTTGACTGTGTTCATGGGGCATATAGGTGGGCACAGTTTGTTTTCTTGTGA	457	565	22	-86	479	in_CDS	ATC	264	ATC	-1	-6.67508	-5.33331	0.472222	0.464435	4.19266	1.93255	0.652266	NA	2.1237	NA	NA	5.70312	NA	3.96846	1.7889	NA	2.88707	2.02813	3.74601	-0.808822	0.612492	0	0.208026	NA	NA	NA	0.11498
ENST00000256398.21	ENSG00000134014	ENST00000256398	ELP3	protein_coding	8	+	3452	377	1641	1434	2	ATTTTACGACAGGCGGGATTGTTTTGTGGCTGTCAGCTTTCCCCGTGGTCTGAGTTTGTGGCTGCATTTTTATCTCTGGTGGCTCTGCTACGGCGGCGCAGAAATGAGGCAGAAGCGGAAAGGAGATCTCAGCCCTGCTGA	275	416	103	-38	378	in_CDS	ATT	-1	ATT	-1	-5.54637	-4.77137	0.531915	0.578249	NA	2.58417	NA	NA	0.699556	NA	NA	0.149387	NA	2.49341	0.392851	NA	0.956491	1.64186	0.271119	1.82651	0.120944	0	0.00804423	NA	NA	NA	0.0976435
ENST00000380353.19	ENSG00000134014	ENST00000380353	ELP3	protein_coding	8	+	3078	285	1365	1428	0	AAGCGGAAAGGAGATCTCAGCCCTGCTGAGCTGATGATGCTGACTATAGGAGATGTTATTAAACAACTGATTGAAGCCCACGAGCAGGGGAAAGACATCGATCTAAATAAATTGCTGTCGTGGCTGTGA	158	287	128	-1	286	in_CDS	AAG	-1	AAG	33	3.29759	-2.97897	0.457364	0.501754	NA	2.58417	NA	NA	0.699556	NA	NA	0.149387	NA	2.49341	0.392851	NA	0.956491	1.64186	0.271119	1.82651	0.120944	0	0.00804423	NA	NA	NA	0.109568
ENST00000524103.13	ENSG00000134014	ENST00000524103	ELP3	protein_coding	8	+	1914	219	1425	270	0	CTGCCCAGCCCCGCCTGGTGGATATCATTGCTGCCGTCCCTCCTCAGTATCGCAAGGTCTTGA	158	221	62	-1	220	in_CDS	CTG	-1	CTG	-1	-7.65723	-2.9218	0.603175	0.538813	NA	2.58417	NA	NA	0.699556	NA	NA	0.149387	NA	2.49341	0.392851	NA	0.956491	1.64186	0.271119	1.82651	0.120944	0	0.00804423	0.310424	0.193276	NA	0.187314
ENST00000260129.10	ENSG00000137574	ENST00000260129	TGS1	protein_coding	8	+	3782	477	2559	746	1	AAGGGGGCGGACAGATTTGCACGGCGGATTCCTCCGAAGCAACCCGTGTGA	168	219	310	259	478	out_CDS	AAG	117	AAG	-1	-7.92072	NA	0.607843	0.702306	NA	0.601681	NA	NA	0.993087	NA	NA	0.675095	NA	NA	0.721175	NA	0.74776	0.797384	0.698135	0.211446	0.920594	0	0.711067	NA	NA	0.173892	NA
ENST00000260129.23	ENSG00000137574	ENST00000260129	TGS1	protein_coding	8	+	3782	477	2559	746	1	CTGCGTACGTCAGAGCTGCCTCCGAAGTGGTAA	444	477	34	1	478	out_CDS	CTG	192	CTG	-1	-8.03533	NA	0.575758	0.702306	NA	0.601681	NA	NA	0.993087	NA	NA	0.675095	NA	NA	0.721175	NA	0.74776	0.797384	0.698135	0.211446	0.920594	0	0.711067	NA	NA	NA	0.407732
ENST00000260130.6	ENSG00000137575	ENST00000260130	SDCBP	protein_coding	8	+	2167	150	894	1123	2	AGGCGGCGGCGGCGAGCGGTTCCTTGTGGGCTAGAAGAATCCTGCAAAAATGTCTCTCTATCCATCTCTCGAAGACTTGAAGGTAGACAAAGTAATTCAGGCTCAAACTGCTTTTTCTGCAAACCCTGCCAATCCAGCAATTTTGTCAGAAGCTTCTGCTCCTATCCCTCACGATGGAAATCTCTATCCCAGACTGTATCCAGAGCTCTCTCAATACATGGGGCTGAGTTTAAATGA	102	339	49	-188	151	in_CDS	AGG	-1	AGG	-1	-7.23475	-4.081	0.472574	0.693333	NA	1.74085	NA	NA	2.42153	NA	NA	1.42638	NA	0.286556	1.17832	NA	1.69177	2.08119	1.30235	0.549723	0.652262	0	0.246952	NA	NA	NA	0.340363
ENST00000262105.15	ENSG00000104738	ENST00000262105	MCM4	protein_coding	8	+	4183	209	2589	1385	2	AGGTACTCCGAGCACTATGTCGTCCCCGGCGTCGACCCCGAGCCGCCGCGGCAGCCGGCGTGGAAGGGCCACCCCCGCCCAGACGCCTCGGAGTGA	194	290	16	-80	210	in_CDS	AGG	-1	AGG	-1	-6.5497	-2.86556	0.739583	0.736842	NA	0.093791	NA	NA	0.126536	NA	NA	0.736988	NA	NA	0.559181	NA	0.379124	0.110164	0.648084	-2.0561	0.00224809	-1	3.67825e-05	NA	0.0973203	NA	NA
ENST00000517786.32	ENSG00000121005	ENST00000517786	CRISPLD1	protein_coding	8	+	1964	420	942	602	2	CTGGAAAGATCTGCAGAATCCTGGGCTGAAAGTTGCTTGTGGGAACATGGACCTGCAAGCTTGCTTCCATCAATTGGACAGAATTTGGGAGCACACTGGGGAAGATATAGGCCCCCGACGTTTCATGTACAATCGTGGTATGATGAAGTGAAAGACTTTAGCTACCCATATGAACATGAATGCAACCCATATTGTCCATTCAGGTGTTCTGGCCCTGTATGTACACATTATACACAGGGGAAACTGGTGGGGCCATGCCCCTTACAAACATGGGCGGCCCTGTTCTGCTTGCCCACCTAG	252	552	169	-131	421	in_CDS	CTG	9	ATG	NA	3.63492	-1.91576	0.49	0.421429	3.01578	0.705823	NA	NA	1.3946	NA	NA	7.14397	NA	1.76802	3.21918	NA	3.1159	1.05021	5.18158	-1.94441	0.0463527	-1	0.00192968	NA	NA	NA	0.119013
ENST00000262580.3	ENSG00000104518	ENST00000262580	GSDMD	protein_coding	8	+	1762	149	1452	161	0	CTGGGCACCTCCAGCTCCTGCTCGCCGGACGGCTCCCAGGGAGAGCAGACGCGCCAGACGCGCCACCCTCGGGGCGCCGACGGTCACGGAGCATGGGGTCGGCCTTTGAGCGGGTAG	58	175	92	-25	150	in_CDS	CTG	-1	CTG	-1	-7.7276	-6.14948	0.735043	0.711409	NA	0.403588	NA	NA	0.967712	NA	NA	1.76284	NA	8.47477	1.20156	NA	1.08393	0.68565	1.4822	-0.842508	0.630534	0	0.222631	NA	NA	NA	0.132522
ENST00000262646.10	ENSG00000104388	ENST00000262646	RAB2A	protein_coding	8	+	3848	351	636	2861	2	CTGTCTCCCTCGGCTCTGCGGGTGTCAGTTCGTCCGGCTTCCTCACAGCCCCTCACTCCCGGCGGCTGA	157	226	195	126	352	out_CDS	CTG	-1	CTG	-1	-5.67925	NA	0.681159	0.769231	1.28732	2.76031	NA	NA	1.79286	NA	NA	2.8835	NA	1.54338	3.14946	NA	2.64653	2.27658	3.01648	-0.397419	0.771208	0	0.386239	0.0392439	NA	NA	0.155566
ENST00000531289.3	ENSG00000104388	ENST00000531289	RAB2A	protein_coding	8	+	1058	272	564	222	2	CTGTTATTGTTCGGCTGGGCTCGGTCGGGCGCTGTCTCCCTCGGCTCTGCGGGTGTCAGTTCGTCCGGCTTCCTCACAGCCCCTCACTCCCGGCGGCTGACAGCAGCAGCGGCGGCGGCGGGCGGCGCCTGGCGTTTCGAGGCTGAGCGGCACCGGGGTTGGGGCGCGGAGGAGGAGCAGCAGCGGGAGGAGGAGCCGTGTGCCCTGGCACTGAGCGGCCGCGGCCATGGCGTACGCCTATCTCTTCAAGTACATCATAATCGGCGACACAGGTGTAGAGTTCGGTGCTCGAATGATAACTATTGA	47	353	226	-80	273	in_CDS	CTG	-1	CTG	-1	-3.55988	-3.0175	0.660131	0.75	1.28732	2.76031	NA	NA	1.79286	NA	NA	2.8835	NA	1.54338	3.14946	NA	2.64653	2.27658	3.01648	-0.397419	0.771208	0	0.386239	NA	NA	0.0505231	0.0959893
ENST00000263849.6	ENSG00000104427	ENST00000263849	ZC2HC1A	protein_coding	8	+	3352	102	975	2275	2	GTGGCGGGCGCTGCTGAAGGAGTCTCGCTGAGCTCGAGGAGGTGGCGCGATGGAGGGACTGGAAGAGAATGGAGGTGTTGTCCAAGTTGGAGAATTGTTACCTTGCAAGATTTGTGGAAGAACATTCTTTCCAGTAGCATTAAAAAAACATGGACCCATTTGCCAGAAGACTGCAACTAA	54	234	49	-131	103	in_CDS	GTG	51	GTG	-1	-6.06507	-3.84628	0.494444	0.686275	NA	2.83565	NA	39.2728	3.39495	NA	NA	4.74589	NA	NA	4.7426	NA	3.92977	3.1153	4.74425	-0.631088	0.694259	0	0.290423	NA	0.143592	NA	NA
ENST00000265421.5	ENSG00000070501	ENST00000265421	POLB	protein_coding	8	+	1329	170	1005	154	0	CTGGGTTGCTCCTGCTCCCGTCTCCAAGTCCTGGTACCTCCTTCAAGCTGGGAGAGGGCTCTAGTCCCTGGTTCTGAACACTCTGGGGTTCTCGGGTGCAGGCCGCCATGA	64	175	107	-4	171	in_CDS	CTG	-1	CTG	-1	-5.12905	-5.13421	0.612613	0.670588	3.00832	0.464176	547.673	0.951102	0.910653	NA	3.53244	1.19059	NA	NA	1.35706	NA	0.980621	0.687414	1.27383	-0.672273	0.684711	0	0.280009	0.133039	0.0201812	0.132516	NA
ENST00000265896.9	ENSG00000104549	ENST00000265896	SQLE	protein_coding	8	+	2961	898	1722	341	0	CTGGCGAGAGCCGCCGCCCGCGAGGGATGCTGGTGA	69	105	830	794	899	out_CDS	CTG	-1	CTG	-1	-4.17331	NA	0.75	0.580178	1.38326	1.24757	NA	NA	0.581772	NA	NA	2.6998	NA	0.25825	1.28201	NA	1.45279	0.914672	1.9909	-0.942905	0.474855	0	0.108864	0.448583	NA	NA	NA
ENST00000265896.88	ENSG00000104549	ENST00000265896	SQLE	protein_coding	8	+	2961	898	1722	341	2	AAGAAGCCTTGGAACCATGTGGACTTTTCTGGGCATTGCCACTTTCACCTATTTTTATAA	883	943	16	-44	899	in_CDS	AAG	153	AAG	-1	-6.6621	-3.69336	0.4	0.580178	1.38326	1.24757	NA	NA	0.581772	NA	NA	2.6998	NA	0.25825	1.28201	NA	1.45279	0.914672	1.9909	-0.942905	0.474855	0	0.108864	0.0919585	NA	NA	NA
ENST00000287387.6	ENSG00000156795	ENST00000287387	WDYHV1	protein_coding	8	+	1349	125	615	609	2	CTGGCCCAGCTAGCCGGCCATGGAAGGTAA	107	137	19	-11	126	in_CDS	CTG	-1	CTG	-1	-7.56145	-5.45739	0.633333	0.752	NA	0.274742	5.60693	NA	0.889208	NA	NA	2.42613	NA	NA	1.43385	NA	1.25598	0.581975	1.92999	-1.11476	0.505005	0	0.127901	NA	NA	NA	0.444088
ENST00000287701.12	ENSG00000147421	ENST00000287701	HMBOX1	protein_coding	8	+	3184	342	1260	1582	2	ACGGGCGCCCCACGCGGAAGACACCCCTCCCCCTCCCGCCTTCCCTCCTCCCTATCTCAGCCCTTCGTACTGGGACGTTGGGGAGGGGGCTGTGCCGGGCGGAGAGAACTCAGCGAGGATTCTGAGAATGGTAGATAA	160	298	183	45	343	out_CDS	ACG	-1	ACG	-1	-1.30345	NA	0.644928	0.587719	3.5062	3.29939	NA	9.05754	3.91099	NA	46.5447	2.45515	NA	4.49933	3.03898	0.0741367	3.17613	3.60519	2.74706	0.244898	0.903405	0	0.662389	0.0152723	NA	0.100684	NA
ENST00000397358.39	ENSG00000147421	ENST00000397358	HMBOX1	protein_coding	8	+	4082	704	1260	2118	2	CTGGAAAGGCGTCGACTGCCCCCCAACTCTTCTGGTTTCCTCTACGATGAGCGGAAGGTTTGA	498	561	207	144	705	out_CDS	CTG	459	CTG	-1	-2.75223	NA	0.555556	0.579545	3.5062	3.29939	NA	9.05754	3.91099	NA	46.5447	2.45515	NA	4.49933	3.03898	0.0741367	3.17613	3.60519	2.74706	0.244898	0.903405	0	0.662389	NA	0.158681	NA	NA
ENST00000287771.8	ENSG00000157110	ENST00000287771	RBPMS	protein_coding	8	+	2974	566	614	1794	0	TTGCTTCCTTCCTTCCTTCCTTCTTCCTTCCTCCCCTGGCTCCCGCCCTCCCTCTCCAGGTCGCCCTCCCGGGGCCCGATTGTCTCGGTGCCCCGCTCCCGGCCCGCGCCCTGCCCCGTCTCTCCCTTGCACTTCCTGAGTCGCCCGCCGCCGCCGTCGCAGACTCGCCGCGGGAGCCCCAGCCCAACCCGAGCCCGACAGCCACTGCCCCGGCTCCAGCTCCAGCCCCACAGCCCGCGGCGCCCGCCCGAGGGAGCCCCGGCGCCCGGGGAAGGCTCCAGTGGGCTAGCGCGCCCTCGCCCAGCCCCGCGCCCCAGCCCTGCCCGGCCCGGCGAGGAAGGACCGGGAAGATGA	217	571	350	-4	567	in_CDS	TTG	-1	TTG	-1	-3.36707	-3.25872	0.759887	0.74735	NA	1.45852	NA	NA	0.552809	NA	4.52458	0.759326	NA	7.84416	1.98916	0.102712	1.18995	1.00566	1.37424	-0.391608	0.876447	0	0.585531	NA	NA	NA	0.102393
ENST00000292494.7	ENSG00000160932	ENST00000292494	LY6E	protein_coding	8	+	1181	162	393	626	0	CTGGTACCTGCGTCCGCCCGGCGAGCAGGACAGGCTGCTTTGGTTTGTGACCTCCAGGCAGGACGGCCATCCTCTCCAGAATGA	83	167	80	-4	163	in_CDS	CTG	-1	CTG	-1	-5.85221	-5.43262	0.630952	0.734568	NA	0.915332	NA	NA	1.30095	NA	NA	2.18208	NA	0.625812	2.02723	NA	1.6064	1.10814	2.10465	-0.804685	0.546141	0	0.156297	NA	NA	0.101543	0.0434533
ENST00000292524.8	ENSG00000160959	ENST00000292524	LRRC14	protein_coding	8	+	5328	146	1479	3703	2	GTGTGGCTTGGTAGTGGCCTAGGGTCTCTCCTCCCTGCTGAAGTCCCTCTCCTGCAGGTGGCCGTCTGCCCGGCCCAGCACCATGCACACGCTTGTGTTCTTGAGCACACGGCAGGTGCTGCAGTGCCAGCCAGCTGCCTGCCAGGCCCTGCCCTTGCTGCCACGCGAACTCTTCCCCCTGCTGTTCAAGGTGGCCTTCATGGACAAGAAGACAGTGGTACTGCGCGAGTTGGTACACACGTGGCCCTTCCCGCTGCTCAGTTTCCAGCAGCTGCTACAGGAGTGTGCCCACTGCAGCCGTGCCCTCCTGCAGGAGCGGCCTAG	65	389	82	-242	147	in_CDS	GTG	-1	GTG	-1	-6.39913	-4.62133	0.635802	0.678082	NA	0.845505	0.550422	50.5808	0.988415	NA	9.98838	1.62773	1.17333	11.2232	1.1608	0.529969	1.15561	0.91696	1.39427	-0.494419	0.824261	0	0.478576	NA	0.0376294	0.0751065	0.0465078
ENST00000529022.12	ENSG00000160959	ENST00000529022	LRRC14	protein_coding	8	+	2243	215	1479	549	2	CTGGCACCCTGTGTCACAGGCACTATGCTGGGCCTTCCTACCACTTGTGTGTGGCTTGGTAGTGGCCTAGGGTCTCTCCTCCCTGCTGAAGTCCCTCTCCTGCAGGTGGCCGTCTGCCCGGCCCAGCACCATGCACACGCTTGTGTTCTTGAGCACACGGCAGGTGCTGCAGTGCCAGCCAGCTGCCTGCCAGGCCCTGCCCTTGCTGCCACGCGAACTCTTCCCCCTGCTGTTCAAGGTGGCCTTCATGGACAAGAAGACAGTGGTACTGCGCGAGTTGGTACACACGTGGCCCTTCCCGCTGCTCAGTTTCCAGCAGCTGCTACAGGAGTGTGCCCACTGCAGCCGTGCCCTCCTGCAGGAGCGGCCTAG	86	458	130	-242	216	in_CDS	CTG	-1	ATG	24	-6.31174	-4.78702	0.629032	0.646512	NA	0.845505	0.550422	50.5808	0.988415	NA	9.98838	1.62773	1.17333	11.2232	1.1608	0.529969	1.15561	0.91696	1.39427	-0.494419	0.824261	0	0.478576	NA	0.032394	NA	0.0402104
ENST00000297347.8	ENSG00000164758	ENST00000297347	MED30	protein_coding	8	+	985	164	534	287	2	ACGCTGAGGCCCCACAGCCTCCCAATTCCGGGCAGACCCCTGACACCTGCTGTCTGGCCCCTTCCGGCCTGA	78	150	87	15	165	out_CDS	ACG	-1	ACG	-1	-6.8058	NA	0.680556	0.664634	NA	2.06761	NA	NA	2.32024	NA	13.1806	1.61091	NA	NA	3.07084	NA	2.2674	2.19393	2.34087	-0.139613	0.960769	0	0.827476	NA	NA	0.225945	NA
ENST00000522839.3	ENSG00000164758	ENST00000522839	MED30	protein_coding	8	+	476	44	429	3	2	CTGGCCCCTTCCGGCCTGAAGCTGCAGCCGCGCCATGTCCACCCCTCCGTTGGCCGCGTCGGGGATGGCGCCCGGGCCCTTCGCCGGGCCCCAGGCTCAGCAGGCCGCCCGGGAAGTCAACACGGCGTCGCTGTGCCGCATCGGGCAGGAGACAGTGCAGGACATCGTGTACCGCACCATGGAGATCTTCCAGCTCCTGAGGAACATGCAGCTGCCAAATGGTGTCACTTACCACACTGGAACATATCAAGACCGGTTAACAAAGCTACAGGATAA	11	287	34	-242	45	in_CDS	CTG	-1	CTG	-1	-6.20239	-3.72764	0.634058	0.727273	NA	2.06761	NA	NA	2.32024	NA	13.1806	1.61091	NA	NA	3.07084	NA	2.2674	2.19393	2.34087	-0.139613	0.960769	0	0.827476	NA	NA	0.0616439	NA
ENST00000297447.5	ENSG00000164830	ENST00000297447	OXR1	protein_coding	8	+	1944	137	729	1078	0	ATCTTTGACAGAGGAAGAATGCTTTTGAAAACAGTTCTTACGTGA	61	106	77	32	138	out_CDS	ATC	-1	ATG	18	-6.55588	NA	0.355556	0.350365	35.5788	4.99603	NA	NA	1.95818	NA	NA	13.0942	NA	NA	1.21145	NA	5.31496	3.4771	7.15281	-0.898393	0.62936	0	0.221295	0.0963832	NA	NA	NA
ENST00000297598.18	ENSG00000164951	ENST00000297598	PDP1	protein_coding	8	+	4272	269	1611	2392	0	CTGCCGTGCCCGGAATCCCAGTCAGAAGTTCCAGCCTGCCACTGTTCTCTGATGCCATGCCAGCACCAACTCAACTGTTTTTTCCTCTCATCCGTAACTGTGAACTGA	214	322	56	-52	270	in_CDS	CTG	-1	CTG	51	-6.33595	-2.80883	0.527778	0.698885	NA	1.9059	NA	NA	0.254086	NA	NA	5.28503	NA	10.0186	1.42594	NA	2.21774	1.07999	3.35548	-1.31874	0.386476	0	0.0697819	NA	NA	NA	0.222991
ENST00000301327.3	ENSG00000167700	ENST00000301327	MFSD3	protein_coding	8	+	1548	260	1236	52	1	TTGGACCCGACTTCGGTTCTTCTGGGGTGTTGA	50	83	211	178	261	out_CDS	TTG	48	TTG	-1	-7.40008	NA	0.545455	0.696154	13.0263	1.97456	NA	9.44374	3.16763	NA	7.82105	1.2629	NA	3.39002	0.714005	NA	1.77977	2.5711	0.988452	0.897088	0.608994	0	0.205494	NA	0.418246	NA	0.274707
ENST00000302190.48	ENSG00000169439	ENST00000302190	SDC2	protein_coding	8	+	3759	921	603	2235	2	ATTTATTCCTTAAAACCAGAAACTGAACCTCGGCACGGGAAAGGAGTCCGCGGAGGAGCAAAACCACAGCAGAGCAAGAAGAGCTTCAGAGAGCAGCCTTCCCGGAGCACCAACTCCGTGTCGGGAGTGCAGAAACCAACAAGTGAGAGGGCGCCGCGTTCCCGGGGCGCAGCTGCGGGCGGCGGGAGCAGGCGCAGGAGGAGGAAGCGAGCGCCCCCGAGCCCCGAGCCCGAGTCCCCGAGCCTGAGCCGCAATCGCTGCGGTACTCTGCTCCGGATTCGTGTGCGCGGGCTGCGCCGAGCGCTGGGCAGGAGGCTTCGTTTTGCCCTGGTTGCAAGCAGCGGCTGGGAGCAGCCGGTCCCTGGGGAATATGCGGCGCGCGTGGATCCTGCTCACCTT…	552	1002	370	-80	922	in_CDS	ATT	-1	ATT	-1	-3.69409	-3.6843	0.653333	0.630836	1.2914	1.53944	NA	0.906988	2.45581	NA	21.8448	2.65914	NA	0.277693	4.43456	NA	2.77223	1.99762	3.54685	-0.743215	0.575284	0	0.180762	0.0527343	0.0720862	0.0769774	0.054513
ENST00000311151.15	ENSG00000092964	ENST00000311151	DPYSL2	protein_coding	8	+	4603	412	1716	2475	0	CTGTTTCTCTCTCTCCTTCTCTCTCTCTCTCTCTCTCTCTCTTTTTTTTCCGCCCTAGCTGGGGCTGTGTTGGAGGAGAGGAAGAAAGAGAGACAGAGGATTGCATTCATCCGTTACGTTCTTGAAATTTCCTAA	135	270	278	143	413	out_CDS	CTG	108	CTG	-1	-4.69285	NA	0.459259	0.48301	2.91543	2.48854	NA	5.1649	3.78901	NA	10.0667	3.91108	NA	7.20049	5.29184	0.6013	3.87012	3.13877	4.60146	-0.590791	0.510442	0	0.132064	0.103068	0.103068	NA	0.189737
ENST00000313219.64	ENSG00000147457	ENST00000313219	CHMP7	protein_coding	8	+	3367	605	1359	1403	0	TTGCCGGGGCTGGGGTTCCGATGTGGTCCCCGGAGCGGGAGGCCGAGGCCCCAGCCGGGGGAGACCCGGCGGGCCTTCTGCCCCCCGAGTGGGAGGAGGACGAGGAGCGCATGTCCTTCCTGTTCTCCGCTTTCAAGAGGAGTCGCGAGGTGA	586	739	20	-133	606	in_CDS	TTG	-1	TTG	-1	-5.58404	-1.96231	0.705882	0.515702	NA	1.11229	NA	NA	1.11405	NA	NA	0.328227	NA	0.355973	0.567606	NA	0.780544	1.11317	0.447916	1.123	0.307274	0	0.0434823	NA	NA	NA	0.111769
ENST00000321250.8	ENSG00000104660	ENST00000321250	LEPROTL1	protein_coding	8	+	3173	115	393	2665	0	GTGGAGCCAGGAGCGACGTCACCGCCATGGCAGGCATCAAAGCTTTGA	90	138	26	-22	116	in_CDS	GTG	-1	GTG	-1	-5.23618	-4.78351	0.604167	0.747826	NA	2.8211	0.619493	NA	5.14646	NA	NA	5.10092	NA	NA	2.47548	0.0150047	3.88599	3.98378	3.7882	-0.0625781	0.97985	0	0.906661	NA	NA	NA	0.449808
ENST00000322428.3	ENSG00000179632	ENST00000322428	MAF1	protein_coding	8	+	1677	404	768	505	1	AGGTCGCTCGCTCGCTCGCTCGGCTCGCTGACTCGCCGGAGCGCTCTGTGGCGGTCGGCGGCAGGTCGGTCGCGAGAGCGGGCTCTGTGGAAGGGGGCGAGGCTATGTCGCGGTGGCAGCCCGGATGGGCCGGCAGGGCCGGGAGTAACGGGACGTCGCCGCGGAGCTTCTTCCCCCGGATACAGTGCGGCCCGAGCGGAGGCCGCGGCGCCGCCCTCCGATCTTGAAGAGCCCGCGCTGCGCGGAGCCCGCCCCCGCCTGCGCACCGGCACCGACGCGGAGCGACCCAGCCCAGCCAGACCCGGCCCGGCGCGGCCTGATCTAACCCAGCCAGGCAGGCAATACTAG	23	371	382	34	405	out_CDS	AGG	-1	AGG	-1	-5.40166	NA	0.747126	0.742574	7.09622	0.260256	NA	4.72592	0.51383	NA	NA	0.509637	NA	1.55172	0.652622	NA	0.484086	0.387043	0.58113	-0.358403	0.833678	0	0.494246	0.0884478	0.136477	NA	0.069491
ENST00000322428.27	ENSG00000179632	ENST00000322428	MAF1	protein_coding	8	+	1677	404	768	505	2	ACGGAGCTCCTTCCCCAAAGACATGAAGCTATTGGAGAACTCGAGCTTTGA	383	434	22	-29	405	in_CDS	ACG	258	ACG	-1	-7.01567	-4.50942	0.490196	0.742574	7.09622	0.260256	NA	4.72592	0.51383	NA	NA	0.509637	NA	1.55172	0.652622	NA	0.484086	0.387043	0.58113	-0.358403	0.833678	0	0.494246	0.38111	0.362959	NA	NA
ENST00000329994.26	ENSG00000185803	ENST00000329994	SLC52A2	protein_coding	8	+	1896	301	1335	260	2	CTGGAAGGGCCCAGCCTTGGGCTGAATGGCAGCACCCACGCCCGCCCGTCCGGTGCTGACCCACCTGCTGGTGGCTCTCTTCGGCATGGGCTCCTGGGCTGCGGTCAATGGGATCTGGGTGGAGCTACCTGTGGTGGTCAAAGAGCTTCCAGAGGGTTGGAGCCTCCCCTCTTACGTCTCTGTGCTTGTGGCTCTGGGGAACCTGGGTCTGCTGGTGGTGACCCTCTGGAGGAGGCTGGCCCCAGGAAAGGACGAGCAGGTCCCCATCCGGGTGGTGCAGGTGCTGGGCATGGTGGGCACAGCCCTGCTGGCCTCTCTGTGGCACCATGTGGCCCCAGTGGCAGGACAGTTGCATTCTGTGGCCTTCTTAGCACTGGCCTTTGTGCTGGCACTGGCATG…	277	868	25	-566	302	in_CDS	CTG	-1	CTG	-1	-5.87658	-2.7003	0.646362	0.704319	1.14326	0.435722	NA	1.1118	1.91447	NA	1.81869	0.44274	NA	0.591481	0.950291	NA	0.935806	1.1751	0.696516	0.597738	0.729288	0	0.330083	0.012211	NA	NA	0.103114
ENST00000530047.7	ENSG00000185803	ENST00000530047	SLC52A2	protein_coding	8	+	1757	164	1335	258	0	GTGTCTGGCCCTAGGTGGGAAAAGAACTGGCTGTGA	91	127	74	38	165	out_CDS	GTG	66	GTG	-1	-7.17585	NA	0.555556	0.652439	1.14326	0.435722	NA	1.1118	1.91447	NA	1.81869	0.44274	NA	0.591481	0.950291	NA	0.935806	1.1751	0.696516	0.597738	0.729288	0	0.330083	NA	0.371108	NA	NA
ENST00000331373.9	ENSG00000185900	ENST00000331373	POMK	protein_coding	8	+	1865	255	1050	560	0	CTGAGAATGGACTGCAAGAGAGGAAAAACTGGGCGTCTGCTTGGGAATCTATTGTGGAAACCCAGGGTGTTTCCCGACCAGTCCCTGGGCGCCAACTAG	74	173	182	83	256	out_CDS	CTG	-1	ATG	6	-6.52668	NA	0.545455	0.568627	63.1852	5.22061	NA	47.4881	12.672	NA	NA	18.6768	NA	91.0524	18.2808	NA	13.7126	8.94631	18.4788	-1.09799	0.377716	0	0.0669358	0.315003	0.213177	NA	0.292727
ENST00000614426.11	ENSG00000185900	ENST00000614426	POMK	protein_coding	8	+	1527	171	1050	306	0	ATGGACTGCAAGAGAGGAAAAACTGGGCGTCTGCTTGGGAATCTATTGTGGAAACCCAGGAAATTGCAGAGGCCGTCAACATGGAAAAGCAGCCCCAGAACAGCAGGAGAGGCCTCGCCCCCCGAGAGGTGCCGCCAGCTGTTGGGCTGCTGCTGA	92	248	80	-76	172	in_CDS	ATG	NA	ATG	NA	-7.37219	-5.10811	0.576923	0.555556	63.1852	5.22061	NA	47.4881	12.672	NA	NA	18.6768	NA	91.0524	18.2808	NA	13.7126	8.94631	18.4788	-1.09799	0.377716	0	0.0669358	NA	NA	NA	0.0997763
ENST00000331434.6	ENSG00000182307	ENST00000331434	C8orf33	protein_coding	8	+	2677	114	687	1876	2	GTGGCGACTGCGGCGCATGGCGGCCCTGGGACATCTTGCTGGGGAGGCAGCGGCGGCCCCAGGCCCGGGTACTCCCTGCGCGTCCCGCGGAGCCCGGCTTCCCGGCCCAGTTTCCAGCGCCCGGAATCCTTCCACTGTCTGTCTCTGCCCAGAGCAACCTACGTGCAGTAA	99	270	16	-155	115	in_CDS	GTG	-1	GTG	-1	-5.01743	-4.69266	0.701754	0.745614	NA	0.570285	NA	NA	0.816987	NA	NA	0.710055	NA	NA	0.926153	NA	0.75587	0.693636	0.818104	-0.115246	0.967201	0	0.855021	NA	NA	0.0468284	NA
ENST00000336273.12	ENSG00000147649	ENST00000336273	MTDH	protein_coding	8	+	6177	328	1746	4103	0	CTGGGAGACCCCTCCGCCCTCCCCGCGGTGGCAGCGGCCGATCCCCGGCTCCGGCGCGAGGGACGGCCGCGATGCGCTCGGCCTGAGGTTACCCGGCCCGGCCCTTCCTCGCTTCCCTCGACTATTCCACTGCGTCTCCGCGCCCCGGCGTCATCCTGCGAGTCCCTCTGA	147	318	182	11	329	out_CDS	CTG	-1	CTG	-1	-3.89181	NA	0.74269	0.743902	2.29059	1.15313	NA	0.994383	1.059	NA	NA	1.92855	NA	13.7772	1.28292	NA	1.3559	1.10606	1.60573	-0.506283	0.706349	0	0.306228	0.0828308	0.0776106	NA	0.181152
ENST00000337573.20	ENSG00000147654	ENST00000337573	EBAG9	protein_coding	8	+	2379	300	639	1440	1	ACGCCGGGCGCCAGGCGTCGGCTTGTATAA	219	249	82	52	301	out_CDS	ACG	-1	ACG	-1	-5.31355	NA	0.666667	0.563333	22.0457	2.32732	NA	10.1043	2.05009	NA	NA	4.01086	NA	0.5516	1.01589	NA	2.35104	2.18871	2.51337	-0.32129	0.903329	0	0.659661	0.452275	0.28992	NA	NA
ENST00000614147.20	ENSG00000147654	ENST00000614147	EBAG9	protein_coding	8	+	1179	402	774	3	2	AAGCCGCCTTCCTCAGGGAAATTTGCGTGA	181	211	222	192	403	out_CDS	AAG	-1	AAG	-1	-5.44955	NA	0.533333	0.589552	22.0457	2.32732	NA	10.1043	2.05009	NA	NA	4.01086	NA	0.5516	1.01589	NA	2.35104	2.18871	2.51337	-0.32129	0.903329	0	0.659661	0.442904	NA	NA	NA
ENST00000338825.15	ENSG00000187840	ENST00000338825	EIF4EBP1	protein_coding	8	+	1020	233	354	433	2	GTGCAGCGCACAGGAGACCATGTCCGGGGGCAGCAGCTGCAGCCAGACCCCAAGCCGGGCCATCCCCGCCACTCGCCGGGTGGTGCTCGGCGACGGCGTGCAGCTCCCGCCCGGGGACTACAGCACGACCCCCGGCGGCACGCTCTTCAGCACCACCCCGGGAGGTACCAGGATCATCTATGA	215	398	19	-164	234	in_CDS	GTG	-1	GTG	-1	-6.28731	-2.93049	0.710383	0.755365	NA	3.58256	NA	NA	2.51425	NA	NA	0.598317	NA	NA	0.873296	0.395743	1.89211	3.04841	0.735807	1.96607	0.00024559	1	2.56788e-06	NA	0.227252	NA	NA
ENST00000355849.2	ENSG00000131773	ENST00000355849	KHDRBS3	protein_coding	8	+	1977	410	1038	529	0	CTGTGGCTCGGGTGCTGGCAGGTGCTGGCGGGACTGGCGGGGATCGCCGTGGACTGCCTCAGGGGCGCCGCAGCCCGCTCGGCCCGAGGGCCCGCCTAA	37	136	374	275	411	out_CDS	CTG	-1	CTG	-1	-4.97274	NA	0.767677	0.834146	5.2212	1.67707	NA	39.5749	1.22927	NA	35.9004	0.671949	NA	NA	1.32683	NA	1.22628	1.45317	0.999389	0.470297	0.801369	0	0.439276	NA	0.165855	NA	NA
ENST00000357743.7	ENSG00000147533	ENST00000357743	GOLGA7	protein_coding	8	+	2027	201	411	1415	1	CTGGCGGGTCAGAGTCCCGGGTCCAGGCCGGGGCTCTGA	111	150	91	52	202	out_CDS	CTG	-1	CTG	-1	-5.58214	NA	0.74359	0.751244	NA	5.53233	NA	4.97952	1.11492	NA	NA	1.26772	NA	NA	1.89899	1.15307	2.45349	3.32362	1.58336	0.632577	0.746603	0	0.353099	NA	0.353698	NA	NA
ENST00000358656.4	ENSG00000181135	ENST00000358656	ZNF707	protein_coding	8	+	2183	212	1113	858	2	ATCCTAGTGGAGGACGCCCCTGTGTTGCTGAACCTGTTTGCATGA	39	84	174	129	213	out_CDS	ATC	-1	ATC	-1	-4.74625	NA	0.533333	0.589623	6.96944	2.46252	NA	12.732	0.386786	18.1888	NA	0.975438	NA	NA	0.657133	0.186231	1.12047	1.42465	0.816286	0.252452	0.930988	0	0.738193	NA	0.100835	NA	NA
ENST00000359741.6	ENSG00000104635	ENST00000359741	SLC39A14	protein_coding	8	+	4641	175	1476	2990	2	CTGGGACCTTGCGGTGAGGCTGCGCGGGGCCGAGGCCGCCTCCGAGCGCCAGGTTTATTCAGTCACCATGAAGCTGCTGCTGCTGCACCCGGCCTTCCAGAGCTGCCTCCTGCTGACCCTGCTTGGCTTATGGAGAACCACCCCTGA	109	256	67	-80	176	in_CDS	CTG	96	CTG	129	-6.54228	-5.44325	0.653061	0.737143	9.57907	3.50147	NA	NA	2.82288	NA	NA	0.701523	NA	NA	1.12841	NA	2.03857	3.16217	0.914964	1.47808	0.0811237	1	0.00425793	0.116506	NA	NA	NA
ENST00000360128.43	ENSG00000198042	ENST00000360128	MAK16	protein_coding	8	+	3991	457	900	2634	2	CTGAGCCGCGGACACCATGCAGTCGGATGA	442	472	16	-14	458	in_CDS	CTG	207	CTG	-1	-8.28591	-4.89955	0.633333	0.700219	NA	1.62795	NA	NA	0.8286	NA	NA	1.08763	NA	NA	1.43861	NA	1.2457	1.22827	1.26312	-0.00948841	0.997439	0	0.988844	NA	0.452246	NA	NA
ENST00000380629.14	ENSG00000104765	ENST00000380629	BNIP3L	protein_coding	8	+	3610	233	657	2720	0	TTGTGTTGCTGCCTGAGTGCCGGAGACGGTCCTGCTGCTGCCGCAGTCCTGCCAGCTGTCCGACAATGTCGTCCCACCTAG	169	250	65	-16	234	in_CDS	TTG	-1	TTG	-1	-5.49836	-3.36607	0.62963	0.708155	3.66888	0.483706	NA	NA	1.2302	NA	NA	1.10497	0.634484	NA	4.22574	NA	1.76116	0.856952	2.66536	-1.25877	0.298203	0	0.0403745	0.0300273	NA	NA	0.128851
ENST00000381470.35	ENSG00000158856	ENST00000381470	DMTN	protein_coding	8	+	2601	388	1149	1064	0	CTGCTTTCGCGGCCCCAAGCGCGCAGCGCCCAGCAGCCGCGCCGAGCCTGA	273	324	116	65	389	out_CDS	CTG	-1	CTG	-1	-4.45539	NA	0.764706	0.68299	3.5987	1.14118	NA	2.51821	1.77005	NA	NA	0.177564	NA	NA	0.167191	NA	0.813996	1.45561	0.172378	2.4178	0.0109815	1	0.000268382	0.126443	NA	NA	NA
ENST00000382020.7	ENSG00000104723	ENST00000382020	TUSC3	protein_coding	8	+	3683	208	1041	2434	2	CTGCCATCCCGGAGGGCCCAGCCAGCGGGCTCCCGGAGGCTGGCCGGGCAGGCGTGGTGCGCGGTAGGAGCTGGGCGCGCACGGCTACCGCGCGTGGAGGAGACACTGCCCTGCCGCGATGGGGGCCCGGGGCGCTCCTTCACGCCGTAG	91	241	118	-32	209	in_CDS	CTG	60	CTG	-1	-3.19602	-2.1852	0.773333	0.735577	0.856106	2.02464	1.27896	0.755972	2.06899	NA	NA	1.72759	NA	NA	1.18387	NA	1.75127	2.04682	1.45573	0.48585	0.62767	0	0.218885	0.159332	0.0967287	0.0908612	0.099479
ENST00000396418.32	ENSG00000171033	ENST00000396418	PKIA	protein_coding	8	+	4163	486	228	3449	0	ATAGTCAATGAATTAAAGACAAGAAGGTTTCCAATCAGTCCCTGCTATGTGGATATTTGGTAG	422	485	65	2	487	out_CDS	ATA	243	ATA	-1	-5.60473	NA	0.365079	0.598765	NA	3.71863	0.731067	5.15049	6.55186	2.79322	NA	11.1291	NA	4.31293	2.255	0.0974836	5.91366	5.13524	6.69208	-0.683831	0.740527	0	0.347429	NA	0.020881	NA	0.302778
ENST00000397166.26	ENSG00000085788	ENST00000397166	DDHD2	protein_coding	8	+	4921	525	2133	2263	2	CTGGGAGCGCCGTGGCGCCTGGTGTTCGGCGCGAGCCCGGCGGGGCTGCAGGTTCCGCCCTGCTCCGCCGCGCCCCGCCCGGGCTGGGGTAAAGGCCGCGGCCGGGCCATGCAGTGTCCTCCTCAGGGAGGGCAGGAGAGCCTGAGGAGTGGCGGGGCCGCCAGAGAGCGAAATGTCATCAGTGCAGTCACAACAGGAGCAGTTGTCCCAGTCAGATCCATCTCCGTCACCAAACTCATGTAG	354	597	172	-71	526	in_CDS	CTG	-1	CTG	108	-5.8937	-4.38312	0.687243	0.71619	20.0593	0.994392	NA	3.38543	0.715747	NA	NA	1.65523	NA	12.8683	0.904971	NA	1.06759	0.855069	1.2801	-0.509001	0.755639	0	0.363737	0.0710995	0.0202007	NA	0.0961828
ENST00000399598.6	ENSG00000215114	ENST00000399598	UBXN2B	protein_coding	8	+	5068	122	993	3953	0	TTGCGGCAGGTGCGTCCGCAGCGGGCGCCGCTAGCCAGCGGAAGATGGCGGAGGGCGGAGGCCCTGAGCCCGGCGAGCAGGAGAGGAGGTCTTCCGGGCCGCGGCCTCCGAGCGCGCGGGATTTGCAGTTGGCCTTGGCAGAATTGTATGAAGATGAAGTGA	79	241	44	-118	123	in_CDS	TTG	-1	TTG	-1	-5.25149	-3.58328	0.679012	0.737705	NA	1.36108	NA	NA	1.03114	NA	NA	2.37296	NA	NA	2.63661	NA	1.85045	1.19611	2.50479	-0.859451	0.627802	0	0.218992	NA	NA	NA	0.217596
ENST00000428278.38	ENSG00000129691	ENST00000428278	ASH2L	protein_coding	8	+	2678	441	1602	635	0	GTGGCTTGGAGACAGAATCATCTAATGGAAAAGATACACTAG	374	416	68	26	442	out_CDS	GTG	-1	ATG	24	-5.12547	NA	0.404762	0.578231	NA	0.45183	NA	NA	1.99432	NA	NA	0.789396	NA	NA	1.6235	NA	1.21476	1.22308	1.20645	0.00195145	0.998979	0	0.997562	0.42148	0.363756	NA	NA
ENST00000545394.21	ENSG00000129691	ENST00000545394	ASH2L	protein_coding	8	+	2808	329	1467	1012	2	GTGGCAGCGGGAGCAGCCGCTCCTCCTGGAGAGGGGATCTCTGCTGCTCCGACAGTTGAGCCCAGTTCCGGGGAGGCTGAAGGCGGGGAGGCAAACTTGGTCGATGTAAGCGGTGGCTTGGAGACAGAATCATCTAATGGAAAAGATACACTAATCCTGTCTACCTTTCATGACCAACTACAGTTTTCATTGCAACGTCTGCCATCACAGTGGGAATACCTATTTCCTCCGGAAGCAAGCAAACTTGAAGGAAATGTGCCTTAG	161	425	169	-95	330	in_CDS	GTG	-1	GTG	-1	0.0285393	-2.80901	0.522727	0.617021	NA	0.45183	NA	NA	1.99432	NA	NA	0.789396	NA	NA	1.6235	NA	1.21476	1.22308	1.20645	0.00195145	0.998979	0	0.997562	0.0469677	NA	NA	0.171604
ENST00000518074.9	ENSG00000164808	ENST00000518074	SPIDR	protein_coding	8	+	2819	171	2628	20	2	ATCCTTTCCAGGAGAAAGACCACTGCAGGTCAGAAGAGCAGGTCTCAGGACAGCAGGGGCAGCTGCCTCTCTCTCTGA	91	169	81	3	172	out_CDS	ATC	6	ATG	NA	-6.54752	NA	0.564103	0.619883	NA	0.121883	NA	NA	0.780209	NA	NA	1.57032	NA	NA	0.726402	NA	0.799704	0.451046	1.14836	-0.929573	0.548784	0	0.157479	0.0535045	0.108067	NA	0.0572683
ENST00000521688.4	ENSG00000120533	ENST00000521688	ENY2	protein_coding	8	+	2922	145	303	2474	0	CTGGGAAGGGACGGCCCTCGCCCGCGGTGA	117	147	29	-1	146	in_CDS	CTG	-1	CTG	-1	3.54818	3.71626	0.766667	0.606897	NA	3.01281	NA	NA	2.21265	7.5693	1.1046	2.35083	NA	1.11711	3.235	NA	2.70282	2.61273	2.79292	0.00344915	0.998623	0	0.99433	NA	NA	0.335908	0.406157
ENST00000528643.31	ENSG00000079459	ENST00000528643	FDFT1	protein_coding	8	+	1909	405	996	508	0	ATCTGGTTCTCCGAGCTCTGGACACACTGGAAGATGACATGA	368	410	38	-4	406	in_CDS	ATC	-1	ATC	33	-7.13527	-2.8294	0.5	0.402469	0.879587	0.602463	NA	NA	0.698306	NA	NA	1.48204	NA	NA	0.991275	NA	0.943521	0.650385	1.23666	-0.788759	0.452812	0	0.0985061	0.29089	NA	NA	0.247313
ENST00000530664.37	ENSG00000079459	ENST00000530664	FDFT1	protein_coding	8	+	1761	468	1059	234	2	GTGGGTTCTGGACTCGCTCAGCAGCAGCCTGAAAACTTGCTACAAGTATCTCAATCAGACCAGTCGCAGTTTCGCAGCTGTTATCCAGGCGCTGGATGGGGAAATGCGCAACGCAGTGTGCATATTTTATCTGGTTCTCCGAGCTCTGGACACACTGGAAGATGA	366	531	103	-62	469	in_CDS	GTG	138	GTG	-1	-7.12105	-3.19513	0.515152	0.525641	0.879587	0.602463	NA	NA	0.698306	NA	NA	1.48204	NA	NA	0.991275	NA	0.943521	0.650385	1.23666	-0.788759	0.452812	0	0.0985061	NA	NA	0.0827963	0.297784
ENST00000615631.43	ENSG00000079459	ENST00000615631	FDFT1	protein_coding	8	+	2462	513	1251	698	0	CTGGGGACCGCAGAGGTGAGAGTCGCGCCCGGGAGTCCGCCGCCTGCGCCAGGATGGAGTTCGTGA	461	527	53	-13	514	in_CDS	CTG	-1	CTG	-1	-6.85639	-5.65075	0.712121	0.538012	0.879587	0.602463	NA	NA	0.698306	NA	NA	1.48204	NA	NA	0.991275	NA	0.943521	0.650385	1.23666	-0.788759	0.452812	0	0.0985061	NA	0.14362	NA	NA
ENST00000623368.43	ENSG00000079459	ENST00000623368	FDFT1	protein_coding	8	+	2368	611	1059	698	2	GTGGAAGGACTCGCTCAGCAGCAGCCTGAAAACTTGCTACAAGTATCTCAATCAGACCAGTCGCAGTTTCGCAGCTGTTATCCAGGCGCTGGATGGGGAAATGCGCAACGCAGTGTGCATATTTTATCTGGTTCTCCGAGCTCTGGACACACTGGAAGATGA	512	674	100	-62	612	in_CDS	GTG	201	GTG	-1	-7.39155	-3.14206	0.512346	0.607201	0.879587	0.602463	NA	NA	0.698306	NA	NA	1.48204	NA	NA	0.991275	NA	0.943521	0.650385	1.23666	-0.788759	0.452812	0	0.0985061	NA	0.145356	0.0974296	0.104089
ENST00000528838.3	ENSG00000185122	ENST00000528838	HSF1	protein_coding	8	+	2142	160	1587	395	1	ATGGCGGCGGCCATGCTGGGCCCCGGGGCTGTGTGTGCGCAGCGGGCGGCGGCGCGGCCCGGAAGGCTGGCGCGGCGACGGCGTTAG	16	103	145	58	161	out_CDS	ATG	NA	ATG	NA	-1.80797	NA	0.804598	0.76875	19.84	0.543594	NA	3.85054	0.532849	NA	9.73676	0.432403	NA	NA	0.47373	NA	0.495644	0.538222	0.453067	0.236864	0.900107	0	0.650812	0.2061	0.0133657	0.186254	NA
ENST00000613179.15	ENSG00000158941	ENST00000613179	CCAR2	protein_coding	8	+	1421	298	816	307	0	ACGCAGAAACTCCAGAGGCCACCACACAGCAGGAAACGGACACTGATCTCCCAGAGGCCCCTCCACCCCCCCTAG	129	204	170	95	299	out_CDS	ACG	-1	ACG	-1	-6.78665	NA	0.626667	0.59396	NA	0.470782	NA	NA	0.659793	NA	NA	0.221859	NA	NA	0.501866	1.87795	0.463575	0.565288	0.361862	0.658117	0.550884	0	0.159255	NA	0.232818	NA	0.10295
ENST00000623280.35	ENSG00000185728	ENST00000623280	YTHDF3	protein_coding	8	+	5193	509	1602	3082	0	ACGGTTCGATTCATCAAAAAGATGCTGTAA	418	448	92	62	510	out_CDS	ACG	-1	ATG	21	2.304	NA	0.366667	0.573674	NA	0.59856	NA	6.26838	1.58085	NA	NA	1.89559	NA	0.791408	1.89365	NA	1.49216	1.0897	1.89462	-0.702159	0.615871	0	0.211147	0.437312	NA	NA	0.255424
ENST00000215659.13	ENSG00000188130	ENST00000215659	MAPK12	protein_coding	22	-	1918	316	1100	502	0	AGGGAGCCCCGTCCCCGGTCGTGGGGGCACCGCCCGCAGGCTCTGCGGGGTGGGCAGCTCCCGGGCCTGCCATGA	246	321	71	-4	317	in_CDS	AGG	-1	AGG	-1	-5.25312	-3.39284	0.786667	0.841772	67.7996	3.21329	NA	NA	2.18749	NA	NA	0.261223	NA	NA	0.848741	NA	1.62769	2.70039	0.554982	1.35823	0.344778	0	0.0556104	0.232832	NA	NA	NA
ENST00000215862.126	ENSG00000133422	ENST00000215862	MORC2	protein_coding	22	-	4469	1364	2909	196	0	AGGACCTTCGAGGAGGATTTATGCTTTGCTTTTTGGATGATGGAGCAGGAATGGATCCAAGTGATGCTGCCAGTGTGA	1345	1423	20	-58	1365	in_CDS	AGG	15	ATG	NA	-2.51189	-1.53587	0.474359	0.372434	NA	0.381174	NA	NA	0.547876	NA	11.3359	0.365682	NA	NA	0.366444	NA	0.415294	0.464525	0.366063	0.368817	0.862374	0	0.549778	NA	NA	NA	0.304679
ENST00000215882.2	ENSG00000100075	ENST00000215882	SLC25A1	protein_coding	22	-	1648	157	932	559	0	ATAACCGGCCGCCGCCGCCACCGCGGACCGAGCGCGGAGTTCTGGAGTCTCGGACCCGAAGCCGCCACAGGGCGCCCCGCCTCCCGCCCGCCATGCCCGCGCCCCGCGCCCCGCGCGCTCTGGCGGCCGCCGCGCCCGCGTCCGGGAAGGCCAAGCTGA	66	225	92	-67	158	in_CDS	ATA	-1	ATA	-1	-6.08526	-3.97601	0.805031	0.802548	11.0689	0.736619	NA	8.6827	0.647975	NA	NA	2.33203	NA	NA	0.742312	NA	1.11473	0.692297	1.53717	-0.929559	0.500107	0	0.125208	0.0851084	NA	NA	NA
ENST00000451283.6	ENSG00000100075	ENST00000451283	SLC25A1	protein_coding	22	-	1514	350	623	541	1	CTGGTCCCCACCCGGCGCGCTGGGACTCGCCCGCCTCCCGTCTGTCACCCCCTGCGCCTCGCCGGGACAACGGGGCGGCCTGGCGGGTGGCATCGAGATCTGCATCACCTTCCCCACCGAGTACGTGAAGACGCAGCTGCAGCTGGACGAGCGCTCGCACCCGCCGCGGTACCGGGGCATCGGGGACTGCGTGCGGCAGACGGTTCGCAGCCATGGCGTCCTGGGCCTGTACCGCGGCCTTAG	62	305	289	46	351	out_CDS	CTG	-1	CTG	-1	-5.34524	NA	0.72428	0.72	11.0689	0.736619	NA	8.6827	0.647975	NA	NA	2.33203	NA	NA	0.742312	NA	1.11473	0.692297	1.53717	-0.929559	0.500107	0	0.125208	0.0898386	0.13749	0.051534	0.20193
ENST00000216038.3	ENSG00000100220	ENST00000216038	RTCB	protein_coding	22	-	2027	99	1514	414	0	AAGCGGAGCCGGGAGTTTTTGCTACAGTTTTCGCCACCATGA	62	104	38	-4	100	in_CDS	AAG	-1	AAG	-1	-7.87967	-6.47898	0.52381	0.59596	NA	0.594932	NA	NA	0.664841	NA	NA	0.450478	NA	NA	0.895267	NA	0.65138	0.629886	0.672873	-0.036084	0.986583	0	0.943347	NA	0.124168	NA	NA
ENST00000216121.22	ENSG00000184117	ENST00000216121	NIPSNAP1	protein_coding	22	-	2237	255	851	1131	2	CTGCAACCTTTGCGGCTCCAACATGGCTCCGCGGCTGTGCAGCATCTCTGTGACGGCGCGGCGGCTGCTGGGGGGCCCGGGGCCTCGCGCTGGGGACGTTGCGTCTGCAGCTGCGGCGCGTTTCTATTCCAAGGACAATGA	234	375	22	-119	256	in_CDS	CTG	-1	CTG	-1	-6.53408	-3.43193	0.673759	0.662745	NA	1.83039	NA	NA	1.87649	NA	NA	1.33191	NA	NA	1.36277	0.0148666	1.60039	1.85344	1.34734	0.466232	0.644951	0	0.240099	0.23188	0.323404	NA	NA
ENST00000216181.18	ENSG00000100345	ENST00000216181	MYH9	protein_coding	22	-	7501	231	5879	1391	2	CTGGCTATAAGTCACCATGGCACAGCAAGCTGCCGATAA	216	255	16	-23	232	in_CDS	CTG	-1	CTG	-1	-3.98779	-2.35188	0.512821	0.705628	1.17757	0.652608	NA	NA	0.810198	0.578624	NA	0.524583	NA	NA	0.499758	NA	0.621787	0.731403	0.51217	0.491414	0.513527	0	0.133901	0.409302	NA	NA	NA
ENST00000216185.38	ENSG00000100348	ENST00000216185	TXN2	protein_coding	22	-	1736	467	497	772	2	ATCCCTCCGCTCGCATTGCAGGGAGATGGCTCAGCGACTTCTTCTGAGGAGGTTCCTGGCCTCTGTCATCTCCAGGAAGCCCTCTCAGGGTCAGTGGCCACCCCTCACTTCCAGAGCCCTGCAGACCCCACAATGCAGTCCTGGTGGCCTGACTGTAACACCCAACCCAGCCCGGACAATATACACCACGAGGATCTCCTTGACAACCTTTAA	443	656	25	-188	468	in_CDS	ATC	-1	ATC	132	-6.88514	-5.07118	0.577465	0.576017	NA	1.16099	4.07782	1.03077	0.791863	NA	NA	0.282592	NA	1.00295	0.696155	NA	0.7329	0.976427	0.489373	0.852773	0.528455	0	0.145179	NA	0.123708	NA	0.388985
ENST00000216190.32	ENSG00000100353	ENST00000216190	EIF3D	protein_coding	22	-	2155	371	1643	141	0	ATTGCAGATTTTGGAAGATGGCAAAGTTCATGA	355	388	17	-16	372	in_CDS	ATT	321	ATT	-1	-5.96767	-3.84571	0.363636	0.617251	NA	0.595014	NA	NA	0.482176	NA	NA	0.523398	NA	NA	0.313256	149.177	0.478461	0.538595	0.418327	0.404237	0.750028	0	0.357287	NA	NA	NA	0.478874
ENST00000252785.5	ENSG00000130489	ENST00000252785	SCO2	protein_coding	22	-	992	176	797	19	2	CTGGAGGTCGGCGCTTCCTCTCGTGCTTGGTCCACTGACGCGCGGCCCCGCCGCGAGGTGCGGACGCCGGGGCTGGGAGGGGAGGAGGAGCATCAGATCCATGCTGCTGCTGACTCGGAGCCCCACAGCTTGGCACAGGCTCTCTCAGCTCAAGCCTCGGGTCCTCCCTGGGACCCTGGGAGGCCAGGCCCTGCATCTGAGGTCCTGGCTTTTGTCAAGGCAGGGCCCTGCAGAGACAGGTGGGCAGGGCCAGCCCCAGGGCCCTGGGCTTCGAACCCGGCTGCTGATCACAGGCCTGTTCGGGGCTGGACTCGGTGGGGCCTGGCTGGCCCTGAGGGCTGA	77	419	100	-242	177	in_CDS	CTG	-1	CTG	-1	-6.32217	-6.21766	0.695906	0.744318	2.76274	0.763564	NA	NA	1.14732	NA	17.624	0.480566	NA	0.764373	0.601437	NA	0.748221	0.955441	0.541001	0.620317	0.750382	0	0.357865	0.0708168	NA	0.0353376	0.115568
ENST00000253413.10	ENSG00000131100	ENST00000253413	ATP6V1E1	protein_coding	22	-	1402	183	677	542	0	AGGGGTTCCCTTTGCCGATTTCTCTCACCTCACCTTTCAAACCTAAACTCGAGCCTACTGTTCACCGGCCTAGCATTGCTCTCGCCATGGCTCTCAGCGATGCTGACGTGCAAAAGCAGATAA	98	221	86	-37	184	in_CDS	AGG	72	AGG	99	-7.9894	-6.03569	0.520325	0.540984	0.889912	0.901139	NA	NA	1.73761	NA	NA	3.04052	NA	0.54458	1.77832	NA	1.8644	1.31937	2.40942	-0.795201	0.476764	0	0.111065	0.116416	NA	0.116416	0.228362
ENST00000263212.7	ENSG00000100034	ENST00000263212	PPM1F	protein_coding	22	-	5143	106	1361	3676	2	AGGCCCCCGGGATGCTTTGGGCATGTCCTCTGGAGCCCCACAGAAGAGCAGCCCAATGGCCAGTGGAGCTGA	85	157	22	-50	107	in_CDS	AGG	-1	AGG	-1	-6.85276	-3.73748	0.638889	0.707547	NA	1.27141	NA	NA	0.604954	NA	NA	1.28637	NA	1.40196	0.74338	0.0179528	0.976529	0.938181	1.01488	-0.0948242	0.971477	0	0.877224	NA	NA	NA	0.341209
ENST00000263246.7	ENSG00000100266	ENST00000263246	PACSIN2	protein_coding	22	-	3249	202	1457	1590	1	ACGCCGTGGCAGCCTGAACGGAGTGTGCGACGGATTGGGAGGTTTGTCTACAGATTTTGA	85	145	118	58	203	out_CDS	ACG	-1	ACG	-1	-7.23733	NA	0.55	0.608911	NA	0.802478	NA	NA	1.12144	NA	5.38502	0.749558	NA	NA	0.7749	NA	0.862093	0.961958	0.762229	0.203569	0.942236	0	0.762663	NA	NA	0.126467	NA
ENST00000266269.36	ENSG00000100105	ENST00000266269	PATZ1	protein_coding	22	-	3781	630	2060	1091	0	ACGTCTGCTGCGCCCCGCTTCTCGCTGCTGAGGGGAAGGGAGGGGGCGGGCAGGTGCAGCGGCCGGGCTAGTGGGAGGGGGCGGCGGCCATGGAGCGGGTGA	542	644	89	-13	631	in_CDS	ACG	-1	ACG	-1	-4.97734	-3.20807	0.754902	0.773016	1.93035	0.572817	0.651726	15.362	0.854537	NA	NA	0.576528	NA	NA	0.604987	NA	0.652217	0.713677	0.590757	0.266706	0.883308	0	0.602035	NA	0.109476	NA	NA
ENST00000317361.16	ENSG00000015475	ENST00000317361	BID	protein_coding	22	-	2495	327	722	1446	0	ATCCTCGCTGCTGCTGCTGGGAAACTGTTGAGTGGCTGA	197	236	131	92	328	out_CDS	ATC	-1	ATC	-1	-6.80014	NA	0.564103	0.636086	NA	1.18188	NA	2.83302	3.52783	NA	NA	1.3836	NA	NA	1.23623	NA	1.83239	2.35485	1.30992	0.562659	0.79416	0	0.423415	NA	0.141268	NA	NA
ENST00000399767.12	ENSG00000015475	ENST00000399767	BID	protein_coding	22	-	2129	391	296	1442	1	GTGCATCACAAACCTACTGGTGTTTGGCTTCCTCCAAAGCTGTTCTGA	145	193	247	199	392	out_CDS	GTG	-1	GTG	-1	-7.56535	NA	0.479167	0.631714	NA	1.18188	NA	2.83302	3.52783	NA	NA	1.3836	NA	NA	1.23623	NA	1.83239	2.35485	1.30992	0.562659	0.79416	0	0.423415	0.387649	0.377056	NA	NA
ENST00000399767.29	ENSG00000015475	ENST00000399767	BID	protein_coding	22	-	2129	391	296	1442	0	TTGCCAGGCACCTCGCCCAGGTCGGGGACAGCATGGACCGTAGCATCCCTCCGGGCCTGGTGA	360	423	32	-31	392	in_CDS	TTG	-1	TTG	-1	-7.74682	-4.19538	0.68254	0.631714	NA	1.18188	NA	2.83302	3.52783	NA	NA	1.3836	NA	NA	1.23623	NA	1.83239	2.35485	1.30992	0.562659	0.79416	0	0.423415	0.312064	NA	NA	NA
ENST00000614949.18	ENSG00000015475	ENST00000614949	BID	protein_coding	22	-	1988	250	296	1442	0	ATGGACTGTGAGATTCTGAAAGTCAAGAAGACATCATCCGGAATATTGCCAGGCACCTCGCCCAGGTCGGGGACAGCATGGACCGTAGCATCCCTCCGGGCCTGGTGA	174	282	77	-31	251	in_CDS	ATG	NA	ATG	NA	-7.48722	-4.4985	0.564815	0.676	NA	1.18188	NA	2.83302	3.52783	NA	NA	1.3836	NA	NA	1.23623	NA	1.83239	2.35485	1.30992	0.562659	0.79416	0	0.423415	0.137966	NA	NA	NA
ENST00000615414.38	ENSG00000015475	ENST00000615414	BID	protein_coding	22	-	2236	498	296	1442	0	CTGGAGGAGCACAGTGCGGATTCTATTCTGAAAGTCAAGAAGACATCATCCGGAATATTGCCAGGCACCTCGCCCAGGTCGGGGACAGCATGGACCGTAGCATCCCTCCGGGCCTGGTGA	410	530	89	-31	499	in_CDS	CTG	150	CTG	-1	-7.62834	-4.77116	0.575	0.640562	NA	1.18188	NA	2.83302	3.52783	NA	NA	1.3836	NA	NA	1.23623	NA	1.83239	2.35485	1.30992	0.562659	0.79416	0	0.423415	NA	NA	NA	0.120164
ENST00000327492.57	ENSG00000183864	ENST00000327492	TOB2	protein_coding	22	-	4561	707	1031	2823	1	AGGCCACCCTGGAGGGAGAAGCCGCCCCGCGGCCGGTAG	581	620	127	88	708	out_CDS	AGG	-1	AGG	-1	-5.7205	NA	0.769231	0.694484	NA	0.891589	NA	NA	1.15768	NA	NA	0.968654	NA	1.99968	0.449412	NA	0.866833	1.02463	0.709033	0.284721	0.917535	0	0.700432	NA	NA	NA	0.232342
ENST00000329363.5	ENSG00000177989	ENST00000329363	ODF3B	protein_coding	22	-	970	137	758	75	1	AGGTGGGCGGGGCGGAGCGGGGATGTCCAGCCACGTCGCTTTGTTTTCCCACGCTAG	32	89	106	49	138	out_CDS	AGG	-1	AGG	-1	-7.36715	NA	0.666667	0.671533	NA	8.20245	NA	NA	3.23054	NA	NA	7.78154	NA	52.4319	0.448288	NA	4.9157	5.71649	4.11492	-0.689304	0.750932	0	0.3582	NA	NA	NA	0.269185
ENST00000330817.20	ENSG00000182858	ENST00000330817	ALG12	protein_coding	22	-	5350	274	1463	3613	0	ACGGCTGGTGTCTCGCACTGTTGGCCTGTGAAGGTACGTGAAGCTGAAAGCCTGGAATGGCTGGAAAGGGGTCATCAGGCAGGCGGCCCCTGCTGCTGGGGCTGCTGGTGGCCGTAG	219	336	56	-61	275	in_CDS	ACG	-1	ACG	-1	-7.05012	-4.54681	0.632479	0.645985	7.02254	0.879472	NA	NA	1.39384	NA	NA	1.75082	NA	11.9192	1.02517	NA	1.26233	1.13666	1.388	-0.343407	0.887224	0	0.613268	0.115784	NA	NA	0.265914
ENST00000356244.12	ENSG00000100401	ENST00000356244	RANGAP1	protein_coding	22	-	3060	304	1760	996	0	CTGGAAGCGCGTGAGGCCGGGAGCTCGAGAGAGCTAACAGACTAG	90	135	215	170	305	out_CDS	CTG	-1	CTG	-1	-6.90169	NA	0.622222	0.651316	NA	0.249895	NA	5.03256	0.309575	NA	NA	0.375446	NA	3.26015	0.64673	NA	0.395412	0.279735	0.511088	-0.57514	0.717832	0	0.318771	NA	NA	NA	0.103473
ENST00000356244.15	ENSG00000100401	ENST00000356244	RANGAP1	protein_coding	22	-	3060	304	1760	996	2	ATCTGGACCGCTGGATCCGGAGGTGGCGACCCCGGCCTGACCCGGACCCTAAATCCGTCCCCGCCCCAGAGGGCGGAGGCGCGCGCTCGATTCCCCCCACGCGGCGGCGCCGCCTGTTTACGTCTGCAGATCTCCAGGGGAGCCCACCAGCCTAGTCAACATGGCCTCGGAAGACATTGCCAAGCTGGCAGAGACACTTGCCAAGACTCAGGTGGCCGGGGGACAGCTGAGTTTCAAAGGCAAGAGCCTCAAACTCAACACTGCAGAAGATGCTAA	145	421	160	-116	305	in_CDS	ATC	-1	ATC	-1	-5.86134	-4.14451	0.634058	0.651316	NA	0.249895	NA	5.03256	0.309575	NA	NA	0.375446	NA	3.26015	0.64673	NA	0.395412	0.279735	0.511088	-0.57514	0.717832	0	0.318771	NA	0.0479464	0.0448832	0.0616439
ENST00000610984.4	ENSG00000196576	ENST00000610984	PLXNB2	protein_coding	22	-	3443	1789	479	1175	2	GTGTGTCACTGGCCCCCAGGCGACACGGGGCCAGATGCTTCTGGAGGTCTCCTACGGGGGGTCCCCCGTGCCCAACCCCGGCATCTTCTTCACCTACCGCGAAAACCCCGTACTGCGAGCCTTCGAGCCGCTACGAAGCTTTGCCAGTGGTGGCCGCAGCATCAACGTCACGGGTCAGGGCTTCAGCCTGATCCAGAGGTTTGCCATGGTGGTCATCGCGGAGCCCCTGCAGTCCTGGCAGCCGCCGCGGGAGGCTGA	44	302	1746	1488	1790	out_CDS	GTG	-1	GTG	-1	-7.48715	NA	0.658915	0.61934	NA	1.47618	NA	NA	1.70211	NA	NA	0.680421	NA	2.25737	0.634319	0.0975753	1.12326	1.58915	0.65737	1.1709	0.0505603	1	0.00217827	NA	0.0481877	0.109143	0.118493
ENST00000380817.5	ENSG00000100241	ENST00000380817	SBF1	protein_coding	22	-	8008	184	5678	2146	1	AGGGGTGTCCGGGGTGCGCGGTCCAGGGCCGGGGCCGGGCCATGA	70	115	115	70	185	out_CDS	AGG	57	AGG	-1	0.7985	NA	0.8	0.836957	24.9757	0.187913	NA	NA	0.263479	NA	NA	0.230779	NA	2.44467	0.195186	NA	0.219339	0.225696	0.212983	0.174658	0.908629	0	0.674896	0.246257	NA	NA	NA
ENST00000389262.8	ENSG00000070413	ENST00000389262	DGCR2	protein_coding	22	-	4814	1254	977	2583	1	CTGACCCTCCGCTTGGCACGGTCCCCTGACCCTCAGTCCGGCCTGGTCCGGCCTTCCAGCCGCCCCGGGGACGATGAACGGAGGATAAATGGTGCCCAAGGCAGACAGCGGCGCCTTCCTGCTGCTCTTCCTGCTCGTGCTCACTGTCACCGAGCCGCTGCGGCCAGAGCTGCGGTGCAACCCTGGGCAGTTTGCGTGTCGCAGCGGCACCATCCAGTGCATCCCCCTCCCCTGGCAGTGTGA	114	357	1141	898	1255	out_CDS	CTG	-1	CTG	-1	-5.92949	NA	0.674897	0.633174	NA	0.316851	NA	NA	0.493719	NA	NA	2.63527	NA	0.182326	1.59183	NA	1.25942	0.405285	2.11355	-1.76216	0.126494	0	0.00872383	NA	NA	NA	0.122596
ENST00000396398.50	ENSG00000198951	ENST00000396398	NAGA	protein_coding	22	-	3694	533	1232	1929	0	ATCTGGTCAGGTCCTCGGAAGCTGAGTCCAGAGCGATGCTGCTGA	499	544	35	-10	534	in_CDS	ATC	147	ATC	-1	-5.75356	-5.15083	0.577778	0.617261	NA	1.24384	NA	NA	1.62271	NA	NA	0.347754	NA	NA	1.81141	NA	1.25643	1.43327	1.07958	0.126263	0.969707	0	0.868189	NA	NA	NA	0.428444
ENST00000396617.19	ENSG00000196588	ENST00000396617	MKL1	protein_coding	22	-	4505	591	2393	1521	0	ATGGAATTGAATTTCATCTGTCTGTGGGAATTGTAA	230	266	362	326	592	out_CDS	ATG	NA	ATG	NA	-6.67154	NA	0.333333	0.619289	7.10849	0.679416	NA	NA	0.38041	NA	NA	0.670479	NA	NA	0.438896	NA	0.5423	0.529913	0.554687	-0.0639038	0.983602	0	0.929228	0.0835239	NA	NA	NA
ENST00000396617.39	ENSG00000196588	ENST00000396617	MKL1	protein_coding	22	-	4505	591	2393	1521	0	ATTTGCCTCCACTTAGTGAGCGGAAGAATGTGCTACAGTTGA	503	545	89	47	592	out_CDS	ATT	-1	ATG	27	-5.68647	NA	0.452381	0.619289	7.10849	0.679416	NA	NA	0.38041	NA	NA	0.670479	NA	NA	0.438896	NA	0.5423	0.529913	0.554687	-0.0639038	0.983602	0	0.929228	0.202309	NA	NA	NA
ENST00000618417.118	ENSG00000196588	ENST00000618417	MKL1	protein_coding	22	-	1842	1338	254	250	0	ACGGGCCAGAGCCCCTTTCCCTCATTGACGACCTCCATAGCCAGATGCTGA	1295	1346	44	-7	1339	in_CDS	ACG	504	ACG	-1	-6.95761	-2.98887	0.588235	0.449925	7.10849	0.679416	NA	NA	0.38041	NA	NA	0.670479	NA	NA	0.438896	NA	0.5423	0.529913	0.554687	-0.0639038	0.983602	0	0.929228	0.230423	NA	NA	0.126443
ENST00000396832.5	ENSG00000213923	ENST00000396832	CSNK1E	protein_coding	22	-	2791	261	1247	1283	2	AGGCGGCGGCGGCGGCGGCGGCGGCGGCGAGAGCCCAGAGCCAGAGCCCGGCCGGGGCCGAGCGGAGCGCGGCGGCGGCGGCGGCGGCGGCGGCTGGGCCGGGAGAGGCTGGCGCGCCGGGCGGCTCCGCGAATCCTCCGGCATCCGCCCCGGCGGGCCGCCCCCGCCCGCGGCAGCCCCCCGAGCAGTGGCCCGGCATCGGCGCCTTCCCGGCGGGCAAGAGTGAGCCATGGAGCTACGTGTGGGGAACAAGTACCGCCTGGGACGGAAGATCGGGAGCGGGTCCTTCGGAGATATCTACCTGGGTGCCAACATCGCCTCTGGTGA	33	360	229	-98	262	in_CDS	AGG	-1	AGG	-1	-2.82163	-0.917443	0.776758	0.858238	3.42488	0.703476	NA	NA	1.63571	0.697758	NA	0.710018	NA	NA	0.673842	NA	0.930763	1.1696	0.69193	0.658677	0.627477	0	0.218393	0.0372531	NA	0.0372531	0.0716907
ENST00000397872.23	ENSG00000100296	ENST00000397872	THOC5	protein_coding	22	-	2676	335	2048	293	0	ATGCCTCCTGTGTTAAAGCCCACAACAACCCCTGTGGAGGAACAACCATGTCATCAGAATCGAGCAAAAAACGGAAGCCCAAAGTGA	289	376	47	-40	336	in_CDS	ATG	NA	ATG	NA	-6.8435	-4.75311	0.482759	0.602985	1.00144	1.29079	NA	16.2524	0.912274	NA	NA	0.40508	NA	6.37042	0.788731	16.3359	0.849218	1.10153	0.596905	0.764229	0.484923	0	0.116383	0.0127712	0.245172	NA	0.119753
ENST00000398145.10	ENSG00000100099	ENST00000398145	HPS4	protein_coding	22	-	4497	617	2123	1757	1	CTGGTCCAGAGTCCCGAACCCCGAGCACTGGGATGCCTGGCTACTCCGAGCCAAGGCACTGATGTTTGA	92	161	526	457	618	out_CDS	CTG	-1	CTG	-1	-4.60638	NA	0.608696	0.491086	15.3847	1.3204	NA	1.61902	1.50918	NA	NA	4.54331	NA	6.25168	0.75642	NA	2.03233	1.41479	2.64987	-0.868782	0.596158	0	0.194546	NA	NA	NA	0.248109
ENST00000398145.38	ENSG00000100099	ENST00000398145	HPS4	protein_coding	22	-	4497	617	2123	1757	2	AGGCATGGAAATATACATGAAACTGAAGAACCTGCAAGGAAGGGAAGTGGAACTTTCCATGCTGAGTGA	393	462	225	156	618	out_CDS	AGG	57	AGG	-1	-5.48679	NA	0.434783	0.491086	15.3847	1.3204	NA	1.61902	1.50918	NA	NA	4.54331	NA	6.25168	0.75642	NA	2.03233	1.41479	2.64987	-0.868782	0.596158	0	0.194546	0.186182	NA	NA	NA
ENST00000398741.17	ENSG00000185686	ENST00000398741	PRAME	protein_coding	22	-	2202	307	1526	369	1	CTGGGAAACCGACTCCCGGGAGCAGGGAGGAACGCGCGCTCCAGAGACAACTTCGCGGTGTGGTGA	127	193	181	115	308	out_CDS	CTG	21	ATG	NA	-7.52678	NA	0.651515	0.570033	2.19356	0.611313	NA	1.69521	0.833246	NA	10.3043	1.33236	0.562852	3.00327	1.16294	0.528996	0.984966	0.72228	1.24765	-0.628942	0.367603	0	0.0631356	NA	0.267195	0.352263	0.265458
ENST00000398741.28	ENSG00000185686	ENST00000398741	PRAME	protein_coding	22	-	2202	307	1526	369	0	ATCCAAGCGTTGGAGGTCCTGAGGCCAGCCTAA	264	297	44	11	308	out_CDS	ATC	159	ATC	-1	-6.71483	NA	0.575758	0.570033	2.19356	0.611313	NA	1.69521	0.833246	NA	10.3043	1.33236	0.562852	3.00327	1.16294	0.528996	0.984966	0.72228	1.24765	-0.628942	0.367603	0	0.0631356	0.125778	NA	NA	NA
ENST00000543184.4	ENSG00000185686	ENST00000543184	PRAME	protein_coding	22	-	2758	863	1526	369	1	CTGCAGCGCCTCAGCACCGCTCCGGGACACCCCACCCGCTTCCCAGGCGTGACCTGTCAACAGCAACTTCGCGGTGTGGTGAACTCTCTGAGGAAAAACGTAAGTTCGAGCCCTGATTCCTCCGCTTCCCCGCAGGGTGACCTTGGGCTTGTGCCCCCAGCACCACCCCTGTCCCGGGTCCCTGTTTTCTCTCTGGAAATGGGTTGA	53	260	811	604	864	out_CDS	CTG	-1	CTG	198	-6.91356	NA	0.618357	0.579374	2.19356	0.611313	NA	1.69521	0.833246	NA	10.3043	1.33236	0.562852	3.00327	1.16294	0.528996	0.984966	0.72228	1.24765	-0.628942	0.367603	0	0.0631356	0.0775479	0.124173	0.0677319	0.214059
ENST00000543184.64	ENSG00000185686	ENST00000543184	PRAME	protein_coding	22	-	2758	863	1526	369	0	TTGTCAGTTTCCTCAGCAGTATTTGCGGAGGTTTTCACAGGAGGCCGTTGCTTCGTAAATATTATACATGTATTCTTCTTTTTGGAGCATTTTGATTATTACTCTCAGACGTGCGTGGCAACAAGTGACTGA	679	811	185	53	864	out_CDS	TTG	102	TTG	-1	-7.08293	NA	0.409091	0.579374	2.19356	0.611313	NA	1.69521	0.833246	NA	10.3043	1.33236	0.562852	3.00327	1.16294	0.528996	0.984966	0.72228	1.24765	-0.628942	0.367603	0	0.0631356	0.0992438	0.228115	0.0551234	0.0418109
ENST00000399133.2	ENSG00000184436	ENST00000399133	THAP7	protein_coding	22	-	1144	111	926	107	0	ATGGTACCAACTTCCGGCGCGCGCTACCCCTCGCGAGACTTCGGCGGCGCAGCAATGGCCAGAGCATGCCGCGTCACTGCTCCGCCGCCGGCTGCTGCACACGGGACACGCGCGAGACGCGCAACCGCGGCATCTCCTTCCACAGACTTCCCAAGAAGGACAACCCGAGGCGAGGCTTGTGGCTGGCCAACTGCCAGCGGCTGGACCCCAGCGGCCAGGGCCTGTGGGACCCGGCATCCGAGTACATCTACTTCTGCTCCAAACACTTTGAGGAGGACTGCTTTGAGCTGGTGGGAATCAGTGGATATCACAGGCTAA	47	365	65	-253	112	in_CDS	ATG	NA	ATG	NA	-4.30097	-2.01675	0.638365	0.72973	NA	1.07331	NA	NA	1.5718	NA	NA	0.773976	NA	NA	0.328264	NA	0.936838	1.32256	0.55112	0.96543	0.535955	0	0.150711	NA	NA	NA	0.0773379
ENST00000402438.15	ENSG00000100243	ENST00000402438	CYB5R3	protein_coding	22	-	1050	184	833	33	2	CTGGTTCCTGTACAGTCTGCTCATGAAGCTGTTCCAGCGCTCCACGCCAGCCATCACCCTCGAGAGCCCGGACATCAAGTACCCGCTGCGGCTCATCGACCGGGAGATCATCAGCCATGA	163	283	22	-98	185	in_CDS	CTG	-1	CTG	-1	-7.10929	-3.00615	0.6	0.63587	NA	3.06495	NA	NA	1.38515	NA	NA	0.746191	NA	NA	1.93491	NA	1.7828	2.22505	1.34055	0.551481	0.714229	0	0.314761	NA	0.204051	NA	0.325355
ENST00000407623.20	ENSG00000100243	ENST00000407623	CYB5R3	protein_coding	22	-	2153	385	833	935	2	AAGCCAGAGCCCCCCACTGCAGAACTTCCTCCACTCCCTCCCACTTCCTCCCGGTTAGAACAGGACCAGGAGGGAGGTGCCGCTCAGATTCTGGCAGGACCGCTGGCGGGCAGGCAGGGGACAGTTGGGCCATATGGTGCTCTTCCCAGTCTGGTTCCTGTACAGTCTGCTCATGAAGCTGTTCCAGCGCTCCACGCCAGCCATCACCCTCGAGAGCCCGGACATCAAGTACCCGCTGCGGCTCATCGACCGGGAGATCATCAGCCATGA	214	484	172	-98	386	in_CDS	AAG	81	AAG	-1	-6.42911	-4.28514	0.618519	0.615584	NA	3.06495	NA	NA	1.38515	NA	NA	0.746191	NA	NA	1.93491	NA	1.7828	2.22505	1.34055	0.551481	0.714229	0	0.314761	NA	0.0815167	NA	0.168639
ENST00000405677.60	ENSG00000100029	ENST00000405677	PES1	protein_coding	22	-	2708	944	1346	418	1	AGGCTCGGCCACCAACTACATCACCCGGAACAAAGCCCGGAAGAAGCTCCAGCTGAGCTTGGCTGA	560	626	385	319	945	out_CDS	AGG	9	ATG	NA	-6.99357	NA	0.590909	0.565678	NA	0.415035	NA	NA	0.702712	NA	NA	0.496452	NA	NA	0.18241	NA	0.449152	0.558874	0.339431	0.713536	0.63008	0	0.221923	0.244283	NA	NA	0.21053
ENST00000405677.63	ENSG00000100029	ENST00000405677	PES1	protein_coding	22	-	2708	944	1346	418	0	AAGACATCAGGTTTCTCCTCCACGAACCCATTGTCAACAAGTTCCGTGAATACAAGGTGTTCGTCCGGAAGCTCCGGAAGGCTTATGGGAAGAGCGAGTGGAACACTGTAG	730	841	215	104	945	out_CDS	AAG	66	AAG	84	-6.84663	NA	0.504505	0.565678	NA	0.415035	NA	NA	0.702712	NA	NA	0.496452	NA	NA	0.18241	NA	0.449152	0.558874	0.339431	0.713536	0.63008	0	0.221923	NA	0.132516	0.0641424	0.318296
ENST00000439308.21	ENSG00000128159	ENST00000439308	TUBGCP6	protein_coding	22	-	6078	512	4478	1088	1	TTGCCACGGTTCTGTGACTCCCTAAAGGTTGAGGGCTACTGA	206	248	307	265	513	out_CDS	TTG	-1	TTG	-1	-7.2634	NA	0.52381	0.628906	9.26126	0.903577	3.02002	NA	0.621534	9.58031	NA	0.566764	4.60523	NA	0.218734	22.2586	0.577652	0.762556	0.392749	0.852501	0.612157	0	0.207668	0.168091	NA	NA	NA
ENST00000172229.2	ENSG00000064300	ENST00000172229	NGFR	protein_coding	17	+	3417	125	1281	2011	0	ATCAGTCCGCAAAGCGGACCGAGCTGGAAGTCGAGCGCTGCCGCGGGAGGCGGGCGATGGGGGCAGGTGCCACCGGCCGCGCCATGGACGGGCCGCGCCTGCTGCTGTTGCTGCTTCTGGGGGTGTCCCTTGGAGGTGCCAAGGAGGCATGCCCCACAGGCCTGTACACACACAGCGGTGAGTGCTGCAAAGCCTGCAACCTGGGCGAGGGTGTGGCCCAGCCTTGTGGAGCCAACCAGACCGTGTGTGAGCCCTGCCTGGACAGCGTGA	70	340	56	-214	126	in_CDS	ATC	-1	ATC	-1	-5.56278	-3.8465	0.681481	0.776	NA	39.0224	1.74855	110.433	42.698	NA	NA	1.19475	NA	NA	1.90582	NA	21.2052	40.8602	1.55028	4.05919	2.19133e-16	1	2.33368e-19	NA	0.0843155	NA	NA
ENST00000225430.3	ENSG00000108298	ENST00000225430	RPL19	protein_coding	17	+	732	62	588	82	0	AGGAGCCGGGCCCGAGCGAGCTCTTTCCTTTCGCTGCTGCGGCCGCAGCCATGA	13	67	50	-4	63	in_CDS	AGG	-1	AGG	-1	-6.297	-5.34067	0.685185	0.677419	NA	0.121589	NA	NA	0.143002	NA	NA	0.113069	NA	NA	0.12714	NA	0.1262	0.132296	0.120104	0.829459	0.117517	0	0.00769113	NA	0.276453	NA	0.192264
ENST00000225567.1	ENSG00000108433	ENST00000225567	GOSR2	protein_coding	17	+	855	31	639	185	2	CTGCGGGGCCGGCGACATGGATCCCCTGTTCCAGCAAACGCACAAGCAGGTCCACGAGATCCAGTCTTGCATGGGACGCCTGGAGACGGCAGACAAGCAGTCTGTGCACATAGTAGAAAACGAAATCCAAGCAAGCATAGACCAGATATTCAGCCGTCTAGAACGTCTGGAGATTTTGTCCAGCAAGGAGCCCCCTAA	16	214	16	-182	32	in_CDS	CTG	-1	CTG	-1	-5.87639	-4.38984	0.545455	0.83871	NA	3.18829	NA	NA	1.91014	NA	NA	1.7291	NA	NA	1.56109	NA	2.09716	2.54922	1.6451	0.423973	0.796625	0	0.426828	NA	NA	0.0394344	NA
ENST00000225573.3	ENSG00000108439	ENST00000225573	PNPO	protein_coding	17	+	2397	105	783	1509	2	GTGAGAAATTGGTTCCGAACTCAAAGGAACCCAGTGCCGGGCCACAGCCGGGTCACGTGGCCGGCGGCCCCCCATGACGTGCTGGCTGCGGGGCGTCACGGCGACGTTCGGGCGACCTGCCGAGTGGCCAGGCTACCTCAGTCACCTGTGTGGTCGCAGTGCTGCCATGGACCTGGGACCCATGCGCAAGAGTTACCGCGGGGACCGAGAGGCATTTGA	33	252	73	-146	106	in_CDS	GTG	-1	GTG	-1	-5.24474	-4.32039	0.6621	0.638095	NA	2.87681	NA	59.0085	3.6187	NA	NA	1.28499	NA	25.7996	2.88155	0.0937978	2.66551	3.24776	2.08327	0.293449	0.909542	0	0.676367	NA	0.147738	NA	0.0148831
ENST00000226225.3	ENSG00000109079	ENST00000226225	TNFAIP1	protein_coding	17	+	3627	267	948	2412	2	ACGAGCGCAGGATGTGAGCTCACAGCTTGGGACTGCTGA	37	76	231	192	268	out_CDS	ACG	-1	ACG	-1	-6.438	NA	0.589744	0.681648	NA	0.640907	NA	1.37882	1.47005	0.521525	NA	0.98793	0.388715	1.81844	0.970774	NA	1.01741	1.05548	0.979352	0.0264021	0.993317	0	0.964872	NA	NA	NA	0.347785
ENST00000226225.16	ENSG00000109079	ENST00000226225	TNFAIP1	protein_coding	17	+	3627	267	948	2412	0	ATTATGAGGCTCTGGCCTCCACTGGCCACTCACTCGTGA	161	200	107	68	268	out_CDS	ATT	-1	ATG	3	-7.13129	NA	0.564103	0.681648	NA	0.640907	NA	1.37882	1.47005	0.521525	NA	0.98793	0.388715	1.81844	0.970774	NA	1.01741	1.05548	0.979352	0.0264021	0.993317	0	0.964872	NA	0.0672759	NA	0.218259
ENST00000240328.1	ENSG00000121068	ENST00000240328	TBX2	protein_coding	17	+	3339	281	2136	922	0	TTGCGGTGCGCCGGACGGGAAGCCCCGAGGAGCAGCTGCTGCGCCCGCCACCCGGGTCGTCCGTCCACCGCGCGCGCCGCCGCCCGGGCCGGGGGTCCGAGCCGCGCGCCCCCGGCCCCGGCCCCGGCCCCCGGGCGCCTGGGCCGGATGTCCCGATGA	127	286	155	-4	282	in_CDS	TTG	-1	TTG	147	0.945833	1.66992	0.842767	0.822064	35.0999	1.22276	NA	40.8159	1.24629	NA	NA	0.521672	NA	1.17915	0.445717	NA	0.85911	1.23453	0.483695	1.31346	0.00585257	1	0.000119556	0.125664	0.131982	NA	0.149258
ENST00000245543.17	ENSG00000125449	ENST00000245543	ARMC7	protein_coding	17	+	2126	302	594	1230	0	CTGCAGAATCTGAACCCAGGAAAGAAACCCATTTGCCGACCCCCTCTTCCCTCTCCAGACAGGTGGAGAGCGGGTGAGGGTCTCGCTCGGCTTTCCCCCTGCACCTTTCCCACCCTCCCGCCCGTCCCTGGGGGTCCTCCGTCACCGCGGCCATGGCCCAGAAGCCGAAGGTGGACCCCCACGTCGGGCGGCTGGGATACCTGCAGGCGCTGGTCACGGAATTCCAGGAGACCCAAAGCCAAGACGCCAAGGAGCAAGTCCTCGCCAACCTCGCCAACTTCGCTTATGACCCCAGCAACTACGAGTATCTGCGGCAGCTGCAGGTCCTGGATTTATTTCTCGATTCGCTGTCGGAGGAGAATGAGACCCTGGTGGAGTTTGCTATTGGAGGCCTGTGCA…	151	679	152	-376	303	in_CDS	CTG	-1	CTG	285	-5.95997	-3.99724	0.607955	0.622517	4.2611	2.76149	NA	13.044	1.0516	NA	NA	0.944442	NA	2.77532	1.53799	NA	1.57388	1.90654	1.24121	0.167914	0.957248	0	0.818699	0.0506703	0.0489587	NA	0.159224
ENST00000246912.1	ENSG00000108788	ENST00000246912	MLX	protein_coding	17	+	2586	53	894	1639	0	AGGGGGCCCGCCCGCTGGCCCGTTTCCGGTCCGGTGGGTACAAGATGA	10	58	44	-4	54	in_CDS	AGG	-1	AGG	-1	-5.93906	-4.04355	0.708333	0.773585	NA	0.346964	0.340511	NA	0.589411	NA	NA	1.06102	NA	NA	1.30771	0.683078	0.826276	0.468187	1.18436	-1.02985	0.438944	0	0.0928119	0.275617	NA	NA	NA
ENST00000250111.26	ENSG00000129244	ENST00000250111	ATP1B2	protein_coding	17	+	3153	407	870	1876	0	ATCTGCAGCAGCTGCATATCTGAGGGGGGTCTCCTTTGCCCGCGCCGCCTTCGCTCCCCGTGCTTTTGGGTGTGTGGAGGGCTTCAGCGCGCGGCGCCCCCGCTTCTCCGCAACCCCCCGCCCCGCGCCCGGACTCGCCCCGCGCCACCAAGATGGTCATCCAGAAAGAGAAGAAGAGCTGCGGGCAGGTGGTTGAGGAGTGGAAGGAGTTCGTGTGGAACCCGAGGACGCACCAGTTTATGGGCCGCACCGGGACCAGCTGGGCCTTTATCCTCCTCTTCTACCTCGTTTTTTATGGGTTCCTCACCGCCATGTTCACCCTCACCATGTGGGTGA	256	592	152	-184	408	in_CDS	ATC	-1	ATC	294	-4.44017	-2.43967	0.633929	0.624079	7.27663	18.8553	NA	NA	17.781	NA	NA	0.88451	8.17545	NA	8.02267	NA	11.3859	18.3181	4.45359	1.30567	0.359847	0	0.0604101	0.0486793	NA	0.0721918	NA
ENST00000251413.5	ENSG00000131462	ENST00000251413	TUBG1	protein_coding	17	+	1611	62	1353	196	0	ACGCCGGTGCCTGAGGAGCGATGCCGAGGGAAATCATCACCCTACAGTTGGGCCAGTGCGGCAATCAGATTGGGTTCGAGTTCTGGAAACAGCTGTGCGCCGAGCATGGTATCAGCCCCGAGGGCATCGTGGAGGAGTTCGCCACCGAGGGCACTGACCGCAAGGACGTCTTTTTCTACCAGGCAGACGATGAGCACTACATCCCCCGGGCCGTGCTGCTGGACTTGGAACCCCGGGTGA	43	283	20	-220	63	in_CDS	ACG	-1	ACG	-1	-5.06956	-2.9294	0.6125	0.806452	NA	0.20854	NA	NA	0.478143	NA	NA	0.450062	NA	NA	0.338786	NA	0.368883	0.343341	0.394424	0.0142089	0.996389	0	0.980823	NA	NA	0.0903825	NA
ENST00000253788.3	ENSG00000131469	ENST00000253788	RPL27	protein_coding	17	+	490	40	408	42	0	AGGGCCGGGTGGTTGCTGCCGAAATGGGCAAGTTCATGA	18	57	23	-16	41	in_CDS	AGG	-1	AGG	-1	-6.1585	-4.83458	0.589744	0.575	NA	0.574935	NA	NA	0.621965	NA	NA	0.187967	NA	NA	0.416654	NA	0.45038	0.59845	0.302311	1.4997	0.00318373	1	5.48653e-05	0.42873	NA	NA	0.425303
ENST00000254066.10	ENSG00000131759	ENST00000254066	RARA	protein_coding	17	+	2414	455	1386	573	0	AGGACATGGCCCCCTCAGCCACCTAGCTGGGGCCCATCTAGGAGTGGCATCTTTTTTGGTGCCCTGAAGGCCAGCTCTGGACCTTCCCAGGAAAAGTGCCAGCTCACAGAACTGCTTGACCAAAGGACCGGCTCTTGA	100	238	356	218	456	out_CDS	AGG	-1	AGG	-1	-6.2264	NA	0.57971	0.637363	1.4024	3.12749	NA	2.57632	0.511205	NA	NA	1.24714	NA	4.57869	0.804651	NA	1.42262	1.81935	1.02589	0.416633	0.831903	0	0.488177	NA	0.0850102	NA	0.217714
ENST00000394089.15	ENSG00000131759	ENST00000394089	RARA	protein_coding	17	+	2024	530	1386	108	2	CTGCGAGCATCACAGGACATGGCCCCCTCAGCCACCTAG	162	201	369	330	531	out_CDS	CTG	-1	ATG	18	-2.77029	NA	0.641026	0.669811	1.4024	3.12749	NA	2.57632	0.511205	NA	NA	1.24714	NA	4.57869	0.804651	NA	1.42262	1.81935	1.02589	0.416633	0.831903	0	0.488177	NA	NA	NA	0.445569
ENST00000254846.2	ENSG00000132510	ENST00000254846	KDM6B	protein_coding	17	+	6713	389	5046	1278	2	AGGGCAACATGCCAGCCCCGTAGCACTGCCCACCCCACCCACTGTGGTCTGTTGTACCCCACTGCTGGGGTGGTGGTTCCAATGAGACAGGGCACACCAAACTCCATCTGGCTGTTACTGAGGCGGAGACACGGGTGA	12	150	378	240	390	out_CDS	AGG	-1	AGG	81	-4.06387	NA	0.608696	0.632391	9.16448	1.1001	1.24777	3.12985	1.07538	NA	2.89303	0.873907	NA	3.1701	0.577265	NA	0.906663	1.08774	0.725586	0.457252	0.720462	0	0.321619	0.127621	NA	NA	0.027339
ENST00000254928.4	ENSG00000132591	ENST00000254928	ERAL1	protein_coding	17	+	1925	97	1311	517	2	GTGCCTTGCGGCTGTAATGGCTGCCCCCAGCTGGCGCGGGGCTAG	82	127	16	-29	98	in_CDS	GTG	-1	GTG	-1	-8.8625	-5.3647	0.711111	0.618557	NA	1.02529	NA	NA	0.5735	NA	NA	0.813368	NA	NA	0.689315	NA	0.775369	0.799397	0.751341	0.0858447	0.969707	0	0.870759	0.242626	NA	NA	NA
ENST00000359042.11	ENSG00000141219	ENST00000359042	C17orf80	protein_coding	17	+	3645	209	1827	1609	1	AGGCTGACATTCACGTTTCATTCTGCCACACTCGGGAACGGTGATCGGGGAAGCATGGGGATCCGGGAGAAGCACCCACAAAACTAG	95	182	115	28	210	out_CDS	AGG	-1	AGG	54	-7.11273	NA	0.551724	0.641148	2.46786	1.2636	NA	NA	1.65498	NA	NA	0.834462	NA	2.35538	0.740021	NA	1.12327	1.45929	0.787242	0.696722	0.632822	0	0.224585	NA	NA	NA	0.096466
ENST00000262327.2	ENSG00000005156	ENST00000262327	LIG3	protein_coding	17	+	3055	81	2847	127	0	CTGCCCGCGGCCTGTAATGAGCAAGTTCCGAGGCCTACGGTGAGCGCCGGAGCCGGAGAGGCAGCTATATGTCTTTGGCTTTCAAGATCTTCTTTCCACAAACCCTCCGTGCACTCAGCCGAAAAGAACTGTGCCTATTCCGAAAACATCACTGGCGTGATGTAA	14	179	68	-97	82	in_CDS	CTG	-1	CTG	-1	-6.50671	-6.3851	0.539394	0.666667	4.53685	0.56992	NA	NA	0.833181	NA	NA	0.747217	NA	NA	0.711014	0.0622469	0.715333	0.70155	0.729115	0.036467	0.987468	0	0.947238	0.0499057	NA	NA	NA
ENST00000378526.9	ENSG00000005156	ENST00000378526	LIG3	protein_coding	17	+	8400	133	3027	5240	0	GTGAGCGCCGGAGCCGGAGAGGCAGCTATATGTCTTTGGCTTTCAAGATCTTCTTTCCACAAACCCTCCGTGCACTCAGCCGAAAAGAACTGTGCCTATTCCGAAAACATCACTGGCGTGATGTAA	105	231	29	-97	134	in_CDS	GTG	24	ATG	NA	-6.5347	-5.53576	0.507937	0.661654	4.53685	0.56992	NA	NA	0.833181	NA	NA	0.747217	NA	NA	0.711014	0.0622469	0.715333	0.70155	0.729115	0.036467	0.987468	0	0.947238	0.112438	NA	NA	NA
ENST00000264645.1	ENSG00000108349	ENST00000264645	CASC3	protein_coding	17	+	4116	226	2109	1781	0	ATGGCCGAGCGCCGCACGCGTAGCACGCCGGGACTAGCTATCCAGCCTCCCAGCAGCCTCTGCGACGGGCGCGGTGCGTAA	114	195	113	32	227	out_CDS	ATG	NA	ATG	NA	-5.58596	NA	0.703704	0.615044	NA	0.505533	0.274577	NA	0.488712	NA	13.2122	0.94297	NA	5.72865	0.528366	NA	0.616395	0.497123	0.735668	-0.472919	0.758564	0	0.366907	NA	NA	0.0820858	0.0141902
ENST00000268835.3	ENSG00000141127	ENST00000268835	PRPSAP2	protein_coding	17	+	1910	283	1107	520	2	TTGTGCATGGAGTCGCCATTTTGCTCCTAG	47	77	237	207	284	out_CDS	TTG	-1	ATG	6	-5.94518	NA	0.5	0.561837	6.57671	1.22485	NA	NA	0.337879	NA	NA	2.76557	NA	0.262494	2.51912	NA	1.71185	0.781363	2.64235	-1.44983	0.217302	0	0.021543	0.406532	NA	NA	NA
ENST00000268835.18	ENSG00000141127	ENST00000268835	PRPSAP2	protein_coding	17	+	1910	283	1107	520	2	ATAATTGACTTTAAGCAGCAATCAGTAAAACATTGA	194	230	90	54	284	out_CDS	ATA	-1	ATA	-1	-4.40931	NA	0.277778	0.561837	6.57671	1.22485	NA	NA	0.337879	NA	NA	2.76557	NA	0.262494	2.51912	NA	1.71185	0.781363	2.64235	-1.44983	0.217302	0	0.021543	0.180164	NA	NA	0.0897012
ENST00000269593.4	ENSG00000141753	ENST00000269593	IGFBP4	protein_coding	17	+	2200	275	774	1151	2	AGGATGCGGCGCAGCGCCTCGGCGGCCAGGCTTGCTCCCCTCCGGCACGCCTGCTAA	42	99	234	177	276	out_CDS	AGG	-1	ATG	3	-0.8251	NA	0.736842	0.829091	4.40484	1.75226	NA	3.45565	1.55558	NA	NA	2.27265	NA	4.18381	2.03492	0.153612	1.90385	1.65392	2.15378	-0.182676	0.881434	0	0.594568	0.372531	0.136488	NA	0.300153
ENST00000290158.9	ENSG00000108424	ENST00000290158	KPNB1	protein_coding	17	+	6139	407	2630	3102	2	AGGGTCCCTCCCCCGCCGCCAGCAGCCCATTTGGAGGGAGGAAGTAAGGGAAGAGGAGAGGAAGGGGAGCCGGACCGACTACCCAGACAGAGCCGGTGA	171	270	237	138	408	out_CDS	AGG	-1	AGG	-1	-4.14312	NA	0.656566	0.702703	1.11069	0.495452	0.159845	NA	0.486562	0.290053	5.98006	0.721674	NA	2.01439	1.54311	NA	0.811699	0.491007	1.13239	-1.00132	0.118643	0	0.00778781	0.0240958	NA	0.155221	0.0104815
ENST00000540627.22	ENSG00000108424	ENST00000540627	KPNB1	protein_coding	17	+	2989	517	2195	277	0	TTGTGGAACTGTCCAGAGTGCTGGCAAATCCAGGAAACAGTCAGGTTGCCAGAGTTGCAGCTGGTCTACAAATCAAGAACTCTTTGA	192	279	326	239	518	out_CDS	TTG	33	TTG	-1	-4.98813	NA	0.471264	0.471954	1.11069	0.495452	0.159845	NA	0.486562	0.290053	5.98006	0.721674	NA	2.01439	1.54311	NA	0.811699	0.491007	1.13239	-1.00132	0.118643	0	0.00778781	0.186265	0.352831	NA	0.406733
ENST00000300784.1	ENSG00000167363	ENST00000300784	FN3K	protein_coding	17	+	1434	62	927	445	2	AGGGGCTTCCGAGCGAGCAGAGTCCCGCGCCCCGCACTCCATGGAGCAGCTGCTGCGCGCCGAGCTGCGCACCGCGACCCTGCGGGCCTTCGGCGGCCCCGGCGCCGGCTGCATCAGCGAGGGCCGAGCCTACGACACGGACGCAGGCCCAGTGTTCGTCAAAGTCAACCGCAGGACGCAGGCCCGGCAGATGTTTGA	23	221	40	-158	63	in_CDS	AGG	-1	AGG	-1	-7.32681	-4.88559	0.717172	0.774194	NA	2.61929	NA	NA	2.38219	NA	NA	2.17276	NA	15.2848	1.6312	NA	2.20136	2.50074	1.90198	0.209814	0.911242	0	0.682702	NA	NA	NA	0.251537
ENST00000301624.37	ENSG00000078687	ENST00000301624	TNRC6C	protein_coding	17	+	9632	569	5070	3993	1	GTGGCCTTCCATCACAGGAACAGAGACTGA	476	506	94	64	570	out_CDS	GTG	96	GTG	-1	-5.67355	NA	0.533333	0.537786	2.99104	0.265779	NA	24.4638	0.291344	NA	NA	0.437454	NA	7.43458	0.282252	NA	0.319207	0.278562	0.359853	-0.124275	0.966657	0	0.852983	NA	0.451862	NA	0.378151
ENST00000302182.34	ENSG00000170315	ENST00000302182	UBB	protein_coding	17	+	1225	392	687	146	2	CTGTGGGTGGACGTGGTTGGTGATTGGCAGGATCCTGGTATCCGCTAA	336	384	57	9	393	out_CDS	CTG	201	CTG	-1	-7.788	NA	0.5625	0.5	0.0405396	0.505935	NA	0.105047	0.580378	NA	NA	0.671215	NA	0.274071	0.669087	NA	0.606654	0.543157	0.670151	-0.161843	0.883308	0	0.602717	0.035796	0.394083	NA	0.291006
ENST00000303375.20	ENSG00000011028	ENST00000303375	MRC2	protein_coding	17	+	5988	402	4437	1149	2	ATCACAGCCCAGCCTCGGGGCTGCCACAGCGCGTTGCGCCTGTGCGCCCTCGGTCCCCGCGTCCACTGA	319	388	84	15	403	out_CDS	ATC	-1	ATC	-1	-5.42825	NA	0.724638	0.721393	NA	1.83182	0.278976	2.36854	2.5608	NA	NA	1.15341	NA	NA	1.61057	0.0138282	1.78915	2.19631	1.38199	0.631268	0.29501	0	0.0396616	NA	0.195492	NA	NA
ENST00000544334.11	ENSG00000141564	ENST00000544334	RPTOR	protein_coding	17	+	5734	162	3531	2041	2	AAGGACTCCCCCACCCCCTCCCCCACTGATGGAGTCCGAAATGCTGCAATCGCCTCTTCTGGGCCTGGGGGAGGAAGATGA	135	216	28	-53	163	in_CDS	AAG	-1	AAG	-1	-5.3885	-1.81348	0.617284	0.493827	NA	0.997251	NA	NA	0.619201	NA	NA	0.687579	1.59005	4.78342	0.473816	0.0410486	0.694462	0.808226	0.580698	0.366018	0.836784	0	0.502362	0.382734	NA	NA	NA
ENST00000307641.32	ENSG00000168256	ENST00000307641	NKIRAS2	protein_coding	17	+	2948	621	573	1754	1	CTGCTACCCGGTTACCTCTTCGCCTCTTGGTCGTCGAGCAGCTCCGGCTCGGTCGCCGCCATTACCACATCGCACTCCGCGGCAGCCGCCATCTTACCGCCGGGACCAGAGAGCTGGGTGGGAGGCCGGCGGTGA	306	441	316	181	622	out_CDS	CTG	57	CTG	-1	0.236022	NA	0.681481	0.673108	2.36663	1.50215	0.701139	NA	0.462216	NA	NA	1.48675	0.852111	0.460917	0.489369	NA	0.985121	0.982184	0.988059	-0.11178	0.969707	0	0.86918	NA	0.0958599	NA	NA
ENST00000479407.3	ENSG00000168256	ENST00000479407	NKIRAS2	protein_coding	17	+	992	141	291	560	2	CTGGAGGAAGACTGGAGCCTTTGCGGCGGCGCTGCCCCTCCCCTGGTCCCCGCGAGCTCGGAGGGCCCGGCTGGTGCTGCGGGGGCCCCGGGAGGTTGA	34	133	108	9	142	out_CDS	CTG	-1	CTG	-1	-4.98371	NA	0.757576	0.730496	2.36663	1.50215	0.701139	NA	0.462216	NA	NA	1.48675	0.852111	0.460917	0.489369	NA	0.985121	0.982184	0.988059	-0.11178	0.969707	0	0.86918	0.114037	NA	NA	0.0103317
ENST00000310144.22	ENSG00000087191	ENST00000310144	PSMC5	protein_coding	17	+	1579	308	1218	53	2	ATCCTCCGCTTCCGCGCTTGCGCGCCAAGACGGCTCGGATGCCGGCGGTCTCTGCTGAAGAGAGAAGATGGCGCTTGA	242	320	67	-11	309	in_CDS	ATC	162	ATC	-1	-5.48622	-5.10718	0.641026	0.542208	NA	0.843463	NA	1.27949	0.762835	NA	2.69996	0.854214	NA	0.0911809	1.08876	NA	0.887318	0.803149	0.971487	-0.129489	0.920094	0	0.706544	NA	0.423685	NA	NA
ENST00000375812.16	ENSG00000087191	ENST00000375812	PSMC5	protein_coding	17	+	1494	240	1194	60	2	CTGGCTCCTTCGTCAGTACTGACACCTCGGGCTTGTAGAGCACTTCACGCAGTGCAAAGCGCCCCCCGTCTATATCATATCGCCTCTCGGTCCTCCTAA	130	229	111	12	241	out_CDS	CTG	-1	CTG	-1	-7.52274	NA	0.565657	0.616667	NA	0.843463	NA	1.27949	0.762835	NA	2.69996	0.854214	NA	0.0911809	1.08876	NA	0.887318	0.803149	0.971487	-0.129489	0.920094	0	0.706544	NA	NA	0.0579642	0.114037
ENST00000311111.7	ENSG00000172809	ENST00000311111	RPL38	protein_coding	17	+	1170	131	210	829	0	AAGGTCCTGGTCCGCGCCAGAGCCCAGCGCGCCTCGTCGCCATGCCTCGGAAAATTGAGGAAATCAAGGACTTCCTGCTCACAGCCCGACGAAAGGATGCCAAATCTGTCAAGATCAAGAAAAATAAGGACAACGTGA	91	229	41	-97	132	in_CDS	AAG	-1	AAG	96	-6.41589	-3.50729	0.536232	0.603053	0.139243	1.95612	23.9679	0.0733372	1.83898	NA	NA	0.808946	NA	0.0251939	0.937834	NA	1.38547	1.89755	0.87339	1.47704	0.0015417	1	2.21842e-05	0.432635	0.466817	0.344256	0.368678
ENST00000314728.4	ENSG00000072134	ENST00000314728	EPN2	protein_coding	17	+	4871	484	1923	2464	2	ATGTTGGCTGGTGTGTGGGTGTCAAACTGA	56	86	429	399	485	out_CDS	ATG	NA	ATG	NA	-3.29255	NA	0.5	0.595041	10.335	1.46506	NA	1.28625	0.822784	NA	4.30634	0.61497	NA	1.28119	1.00881	NA	0.977907	1.14392	0.811891	0.361311	0.870036	0	0.569045	0.28992	NA	NA	NA
ENST00000314728.22	ENSG00000072134	ENST00000314728	EPN2	protein_coding	17	+	4871	484	1923	2464	2	GTGATGAGGCAGATGAAGGTTACCAAACTTGTGGACAGGAGCCTCATATCAGAGACGTGGACCTCACTGTAG	239	311	246	174	485	out_CDS	GTG	-1	ATG	3	-7.19108	NA	0.5	0.595041	10.335	1.46506	NA	1.28625	0.822784	NA	4.30634	0.61497	NA	1.28119	1.00881	NA	0.977907	1.14392	0.811891	0.361311	0.870036	0	0.569045	0.0745861	0.0360328	0.0179402	NA
ENST00000395618.14	ENSG00000072134	ENST00000395618	EPN2	protein_coding	17	+	2216	225	1068	923	0	AGGAGCTTCAGCTGCAGCTGGCACTTGCCATGA	197	230	29	-4	226	in_CDS	AGG	198	AGG	-1	-6.38708	-2.44429	0.575758	0.711111	10.335	1.46506	NA	1.28625	0.822784	NA	4.30634	0.61497	NA	1.28119	1.00881	NA	0.977907	1.14392	0.811891	0.361311	0.870036	0	0.569045	NA	NA	NA	0.357034
ENST00000357984.11	ENSG00000168591	ENST00000357984	TMUB2	protein_coding	17	+	1921	149	903	869	0	CTGGTCTTTTCAGCGTGGACCCTGCCAGCAGCCAGGCCATGGAGCTCTCTGATGTCACCCTCATTGAGGGTGTGGGTAATGAGGTGA	112	199	38	-49	150	in_CDS	CTG	-1	CTG	51	-5.70363	-3.00326	0.574713	0.597315	NA	3.46569	NA	6.39441	1.75333	NA	4.76486	1.20905	1.69159	0.779464	1.04212	NA	1.86755	2.60951	1.12558	0.51149	0.823127	0	0.475602	NA	NA	0.219056	NA
ENST00000321990.29	ENSG00000176208	ENST00000321990	ATAD5	protein_coding	17	+	6869	378	5532	959	2	CTGGAGCGGGCCGCCTCCATGGCCTCCAGGCAGGCCGGGCTGGACCGCGTGAGGTCCTAG	292	352	87	27	379	out_CDS	CTG	-1	ATG	18	-4.51881	NA	0.75	0.650794	NA	0.23003	NA	22.2012	0.599881	NA	NA	2.54422	NA	NA	0.486143	NA	0.965069	0.414955	1.51518	-0.642591	0.764666	0	0.379	NA	0.214565	NA	NA
ENST00000323571.7	ENSG00000171475	ENST00000323571	WIPF2	protein_coding	17	+	7474	240	1320	5914	2	GTGGCGGCGGCGGCGGCGGCGGCGGCGGCGGCGACGGCGAGAAAGAGCTTGCCGGGGGGCGAGCAGGACAGGACGAAGCCGGAGTGTAGGCGGCAGAGGATTCGCTCCCAGAGCAGCTGCGGCCAGGTATATGAATGA	46	184	195	57	241	out_CDS	GTG	-1	GTG	-1	-4.87404	NA	0.710145	0.645833	NA	2.92644	NA	NA	0.670457	NA	NA	0.270806	NA	10.6353	0.78181	0.0184709	1.16238	1.79845	0.526308	1.05517	0.529887	0	0.146721	NA	NA	NA	0.101165
ENST00000323997.4	ENSG00000108515	ENST00000323997	ENO3	protein_coding	17	+	1521	132	1302	87	0	CTGCCACCTAGACTCGGAGCTCCATCCAAACCTCCAGCGAAGACATCCCAGGTCGGGTGA	38	98	95	35	133	out_CDS	CTG	-1	CTG	-1	-6.33776	NA	0.6	0.621212	18.8099	1.70813	NA	NA	3.6377	NA	NA	1.93193	NA	NA	0.582673	NA	1.96511	2.67291	1.2573	0.457683	0.845219	0	0.514607	0.313723	NA	NA	NA
ENST00000327490.5	ENSG00000185262	ENST00000327490	UBALD2	protein_coding	17	+	1593	304	492	797	0	TTGTGGTGTCGGCCGGGCCGCGGGAGTCGAACCACAACATTCGCCGGGCGGGCGGCGGCGGAGCGGGCGGCGGAGCGGCGGCAGCAGCGGTGA	114	207	191	98	305	out_CDS	TTG	-1	TTG	-1	0.524062	NA	0.774194	0.799342	12.5864	2.31417	NA	NA	6.08347	NA	NA	1.22699	0.964604	5.69434	2.89265	NA	3.12932	4.19882	2.05982	0.695706	0.686011	0	0.281338	0.194296	NA	NA	0.0249734
ENST00000330459.15	ENSG00000182481	ENST00000330459	KPNA2	protein_coding	17	+	2181	345	1587	249	2	ATCGCCTCCCGTGGAAGCCCAGGCCCGCTTCGCAGCTTTCTCCCTTTGTCTCATAACCATGTCCACCAACGAGAATGCTAA	288	369	58	-23	346	in_CDS	ATC	198	ATC	-1	-7.219	-5.39154	0.555556	0.597101	NA	0.110125	NA	0.162416	0.360873	NA	NA	1.43707	NA	NA	0.8093	NA	0.679343	0.235499	1.12319	-1.78082	0.0141759	-1	0.000367253	0.176934	0.252029	NA	NA
ENST00000333676.1	ENSG00000262814	ENST00000333676	MRPL12	protein_coding	17	+	1028	145	594	289	2	ATTTCCGGCTCGAATGCCCGGCAGCCGTGGCGGCTAGAGCGTTCCTCCCCAGCTCGAATGCCCGGCGGCCGAGGCGGCTAG	14	95	132	51	146	out_CDS	ATT	-1	ATT	57	-3.66361	NA	0.703704	0.717241	NA	0.604716	NA	0.394037	0.331816	NA	NA	0.378869	NA	NA	0.531104	0.799814	0.461626	0.468266	0.454986	0.218805	0.900107	0	0.648927	0.105906	NA	NA	NA
ENST00000335255.2	ENSG00000141568	ENST00000335255	FOXK2	protein_coding	17	+	5265	174	1980	3111	0	ACGACCCGCGCGGCCTGGGCCTCGGCCCGCGCCACCGGCGCCCGCGCGGAGCGGCCCGGGGGCCCTCACGCAGGCCCATGGCGGCGGCCGCGGCGGCGCTCTCGGGCGCGGGCACGCCACCCGCGGGCGGCGGGGCCGGGGGCGGCGGGGCCGGGGGCGGCGGGTCCCCGCCGGGCGGCTGGGCCGTGGCGCGCCTGGAGGGCCGCGAGTTCGAGTATCTGA	98	320	77	-145	175	in_CDS	ACG	-1	ACG	-1	-2.60847	-2.08612	0.869369	0.873563	NA	0.461506	NA	NA	0.544375	0.592276	NA	0.436048	1.278	NA	0.460378	0.0522051	0.475577	0.50294	0.448213	0.185731	0.930474	0	0.7374	NA	0.0854436	NA	NA
ENST00000335464.18	ENSG00000109066	ENST00000335464	TMEM104	protein_coding	17	+	4745	162	1488	3095	0	CTGCCAGCCCTTCCTCACTTTTGGAAATGGCGGGTGAAATTACAGAGACCGGGGAACTCTACTCTTCCTACGTTGGGCTGGTGTACATGTTTAACCTCATCGTGGGCACGGGCGCACTCACCATGCCCAAGGCATTCGCCACTGCCGGGTGGCTTGTCAGCCTCGTCCTGCTGGTGTTCCTGGGCTTCATGA	137	329	26	-166	163	in_CDS	CTG	-1	CTG	-1	-6.78657	-3.44632	0.572917	0.691358	NA	0.639977	NA	NA	0.826514	NA	NA	3.54622	NA	1.43116	0.762633	NA	1.44384	0.733245	2.15443	-1.28187	0.379185	0	0.0676211	NA	NA	NA	0.00464407
ENST00000336097.4	ENSG00000239672	ENST00000336097	NME1	protein_coding	17	+	986	236	531	219	0	ACGTGGGTCCCGGGCGCGTTTCGGGTGCTGGCGGCTGCAGCCGGAGTTCAAACCTAA	19	76	218	161	237	out_CDS	ACG	-1	ACG	-1	-4.69525	NA	0.666667	0.555085	NA	0.510035	NA	0.186292	0.449562	NA	0.542067	0.96111	NA	0.797779	0.856328	NA	0.694259	0.479799	0.908719	NA	NA	NA	NA	NA	NA	NA	0.179599
ENST00000393183.8	ENSG00000243678	ENST00000393183	NME1	protein_coding	17	+	715	230	246	239	0	CTGCTCTCCCAGCGCAGCGCCGCCGCCCGGCCCCTCCAGCTTCCCGGACCATGGCCAACCTGGAGCGCACCTTCATCGCCATCAAGCCGGACGGCGTGCAGCGCGGCCTGGTGGGCGAGATCATCAAGCGCTTCGAGCAGAAGGGATTCCGCCTCGTGGCCATGA	181	346	50	-115	231	in_CDS	CTG	-1	CTG	-1	-7.0177	-3.13883	0.690909	0.8	NA	0.510035	NA	0.186292	0.449562	NA	0.542067	0.96111	NA	0.797779	0.856328	NA	0.694259	0.479799	0.908719	NA	NA	NA	NA	NA	NA	NA	0.440644
ENST00000503064.7	ENSG00000243678	ENST00000503064	NME1	protein_coding	17	+	749	150	456	143	0	CTGGCGACTCCTCCCGTTCCCTCTTCCGCTTGCGCTGCCGCAGGACCATGGCCAACCTGGAGCGCACCTTCATCGCCATCAAGCCGGACGGCGTGCAGCGCGGCCTGGTGGGCGAGATCATCAAGCGCTTCGAGCAGAAGGGATTCCGCCTCGTGGCCATGA	104	266	47	-115	151	in_CDS	CTG	-1	CTG	-1	-5.08151	-2.96089	0.660494	0.746667	NA	0.510035	NA	0.186292	0.449562	NA	0.542067	0.96111	NA	0.797779	0.856328	NA	0.694259	0.479799	0.908719	NA	NA	NA	NA	0.158553	0.431593	NA	0.38209
ENST00000514264.19	ENSG00000243678	ENST00000514264	NME1	protein_coding	17	+	850	251	456	143	0	AAGTGTCTACAGGTCGATGACAGGCCTAATCTCTATGACAGGGTCTAG	133	181	119	71	252	out_CDS	AAG	-1	AAG	-1	-6.70365	NA	0.479167	0.585657	NA	0.510035	NA	0.186292	0.449562	NA	0.542067	0.96111	NA	0.797779	0.856328	NA	0.694259	0.479799	0.908719	NA	NA	NA	NA	NA	NA	NA	0.275617
ENST00000336458.36	ENSG00000132507	ENST00000336458	EIF5A	protein_coding	17	+	1511	401	462	648	0	GTGTGCAGCAGCGGCGGCGGCGGTAGAGGCGGCGGCGGCGGCGGCAGCGGGCTCGGAGGCAGCGGTTGGGCTCGCGGCGAGCGGACGGGGTCGAGTCAGTGCGTTCGCGCGAGTTGGAATCGAAGCCTCTTAAAATGGCAGATGACTTGGACTTCGAGACAGGAGATGCAGGGGCCTCAGCCACCTTCCCAATGCAGTGCTCAGCATTACGTAAGAATGGCTTTGTGGTGCTCAAAGGCCGGCCATGTAAGATCGTCGAGATGTCTACTTCGAAGACTGGCAAGCACGGCCACGCCAAGGTCCATCTGGTTGGTATTGACATCTTTACTGGGAAGAAATATGAAGATATCTGCCCGTCAACTCATAATATGGATGTCCCCAACATCAAAAGGAATGACT…	268	676	134	-274	402	in_CDS	GTG	168	GTG	141	-2.5143	-0.720097	0.568627	0.648379	0.0602487	0.712996	NA	NA	0.448219	NA	NA	1.58806	NA	NA	1.38512	NA	1.0336	0.580607	1.48659	-1.05547	0.10165	0	0.00610108	0.310956	0.310529	NA	NA
ENST00000419711.10	ENSG00000132507	ENST00000419711	EIF5A	protein_coding	17	+	1271	161	462	648	0	AAGGGTACCTGGGCCGTTGAGGACCCGGCTCAGCGCGGCCACGTGAGTTGGAATCGAAGCCTCTTAAAATGGCAGATGACTTGGACTTCGAGACAGGAGATGCAGGGGCCTCAGCCACCTTCCCAATGCAGTGCTCAGCATTACGTAAGAATGGCTTTGTGGTGCTCAAAGGCCGGCCATGTAAGATCGTCGAGATGTCTACTTCGAAGACTGGCAAGCACGGCCACGCCAAGGTCCATCTGGTTGGTATTGACATCTTTACTGGGAAGAAATATGAAGATATCTGCCCGTCAACTCATAATATGGATGTCCCCAACATCAAAAGGAATGACTTCCAGCTGA	94	436	68	-274	162	in_CDS	AAG	-1	AAG	75	-3.11857	-0.694901	0.51462	0.73913	0.0602487	0.712996	NA	NA	0.448219	NA	NA	1.58806	NA	NA	1.38512	NA	1.0336	0.580607	1.48659	-1.05547	0.10165	0	0.00610108	NA	0.327728	NA	NA
ENST00000337714.5	ENSG00000121057	ENST00000337714	AKAP1	protein_coding	17	+	3970	233	2709	1028	1	ATGTCTCTGTGTTCCACCCGCCTGGGCTAG	65	95	169	139	234	out_CDS	ATG	NA	ATG	NA	-1.90373	NA	0.6	0.72103	NA	0.194582	NA	NA	1.14138	NA	NA	0.420396	NA	7.88357	0.0262557	NA	0.445653	0.66798	0.223326	1.42357	0.300728	0	0.0416925	NA	NA	NA	0.409006
ENST00000338399.6	ENSG00000108465	ENST00000338399	CDK5RAP3	protein_coding	17	+	1866	106	1518	242	2	AGGGCGGGGCGGGCCACAGTCTCCAGCCTGAAGCGGAAGTGGAGGAAAGATGGAGGACCATCAGCACGTGCCCATCGACATCCAGACCAGCAAGCTGCTCGATTGGCTGGTGGACAGAAGGCACTGCAGCCTGAAATGGCAGAGTCTGGTGCTGACGATCCGCGAGAAGATCAATGCTGCCATCCAGGACATGCCAGAGAGCGAAGAGATCGCCCAGCTGCTGTCTGGGTCCTACATTCACTACTTTCACTGCCTAAGAATCCTGGACCTTCTCAAAGGCACAGAGGCCTCCACGAAGAATATTTTTGGCCGATACTCTTCACAGCGGATGAAGGATTGGCAGGAGATTATAGCTCTGTATGA	58	421	49	-314	107	in_CDS	AGG	54	AGG	-1	-5.91864	-3.87646	0.548209	0.622642	3.41972	1.04153	NA	6.55427	1.6016	NA	NA	2.98401	NA	NA	1.97649	NA	1.90091	1.32157	2.48025	-0.86915	0.372756	0	0.0650671	0.0640646	0.147557	NA	NA
ENST00000345415.13	ENSG00000141562	ENST00000345415	NARF	protein_coding	17	+	1487	155	1224	108	0	AGGCGCCCGGCCTCCCGCCCGCCGCGCTCCAGATGA	124	160	32	-4	156	in_CDS	AGG	-1	AGG	-1	-7.19392	-5.12295	0.805556	0.754839	NA	0.54378	NA	NA	0.591221	NA	NA	0.688168	NA	2.01096	0.702194	NA	0.631341	0.567501	0.695181	-0.185678	0.913963	0	0.691818	0.192766	NA	NA	0.206946
ENST00000390006.26	ENSG00000141562	ENST00000390006	NARF	protein_coding	17	+	1766	474	1191	101	0	ATGTGTCAGCCGATGCACCGAGTCCAGCCCAGGAAAATGGAGAGAAGGGAGAATTCCACAAGTTGGCTGATGCCAAGATATTTTTGA	362	449	113	26	475	out_CDS	ATG	NA	ATG	NA	-7.71757	NA	0.482759	0.656118	NA	0.54378	NA	NA	0.591221	NA	NA	0.688168	NA	2.01096	0.702194	NA	0.631341	0.567501	0.695181	-0.185678	0.913963	0	0.691818	NA	NA	0.0125286	0.0965537
ENST00000346027.8	ENSG00000146872	ENST00000346027	TLK2	protein_coding	17	+	3449	271	2250	928	0	GTGGAGCGGCGGCGGCGGCGGCGGCAGCAGAAATGA	240	276	32	-4	272	in_CDS	GTG	-1	GTG	-1	-1.23446	-1.07065	0.75	0.837638	NA	0.265446	NA	3.38312	0.0866974	NA	NA	0.784338	NA	0.605257	0.559258	0.0614115	0.423935	0.176071	0.671798	-1.44277	0.208107	0	0.0199407	NA	NA	0.344486	NA
ENST00000357385.5	ENSG00000141552	ENST00000357385	ANAPC11	protein_coding	17	+	881	136	588	157	2	ATACCTTCCCGCGCGGACGCCGGCGCTGCCAACGGAAGGGCGGGTAGGGCGGTGCGTGATTAG	53	116	84	21	137	out_CDS	ATA	-1	ATA	-1	-2.50059	NA	0.698413	0.676471	0.977026	2.07564	36.378	1.68393	2.03246	17.3083	1.32827	1.39462	NA	1.41601	2.21884	6.88021	1.93039	2.05405	1.80673	0.129716	0.952779	0	0.803816	NA	NA	0.224321	NA
ENST00000392376.9	ENSG00000141552	ENST00000392376	ANAPC11	protein_coding	17	+	687	243	252	192	2	CTGGGAGTCCTTGTTTCCGCTCCCGCCCAGGACTGTGCGCTCGGCTCGCGGTGGGGTCCGGCGGGCGCGGCTTCGGCGGGCGGCAGCCGCTGCAGACGAGCTGCGGAGACGGAGTTTCGTCATGTTGGCCAGGCCCATTTGAGATCTTTGAAGATATCCTCAACGTGA	64	232	180	12	244	out_CDS	CTG	-1	CTG	-1	-6.72225	NA	0.654762	0.703704	0.977026	2.07564	36.378	1.68393	2.03246	17.3083	1.32827	1.39462	NA	1.41601	2.21884	6.88021	1.93039	2.05405	1.80673	0.129716	0.952779	0	0.803816	NA	NA	NA	0.158208
ENST00000612413.8	ENSG00000141552	ENST00000612413	ANAPC11	protein_coding	17	+	964	261	267	436	0	CTGTGGTCGTTTTTATACCTTCCCGCGCGGACGCCGGCGCTGCCAACGGAAGGGCGGGTAGGGCGAGACGGAGTTTCGTCATGTTGGCCAGGCCCATTTGAGATCTTTGAAGATATCCTCAACGTGAGGCTCTGCTGCCATGAAGGTGAAGATTAA	65	221	197	41	262	out_CDS	CTG	-1	CTG	-1	-6.95562	NA	0.557692	0.628352	0.977026	2.07564	36.378	1.68393	2.03246	17.3083	1.32827	1.39462	NA	1.41601	2.21884	6.88021	1.93039	2.05405	1.80673	0.129716	0.952779	0	0.803816	0.0862896	0.178989	0.08663	0.105352
ENST00000359238.12	ENSG00000002919	ENST00000359238	SNX11	protein_coding	17	+	2315	267	810	1238	0	CTGTTCTCAGATGTTTCCTTCCAATGGGCTTTTGGTGTAGGATGTCGGAGAACCAAGAACAGGAGGAGGTGA	245	317	23	-49	268	in_CDS	CTG	-1	CTG	-1	-6.39112	-4.85985	0.486111	0.692884	NA	1.43431	NA	NA	0.405155	NA	NA	1.60402	NA	NA	1.19301	NA	1.15912	0.919731	1.39851	-0.582174	0.771896	0	0.386832	NA	0.0895018	NA	NA
ENST00000359783.31	ENSG00000196704	ENST00000359783	AMZ2	protein_coding	17	+	1722	655	906	161	0	CTGGAGACTGGGTTGTGTCTGCATGGACCAGAGCCCACAGTGCGAGTTGCTATAGGCAACCAGCCAGGGTGGCCAGCTCCTTCCCGTTTGCCCGTGATGTTCTGGTTTTGGGACCAAAGCATCCTAGGCCTCCAGCCCACTGCAGTGACCGAATTCTGCGCCCCCTGCCCATCTTCTCCCGCAGCTTCCCTAGATTAG	306	504	350	152	656	out_CDS	CTG	141	CTG	96	-6.74736	NA	0.590909	0.629008	1.5173	0.912727	NA	2.7833	1.14637	NA	2.13782	0.0976614	NA	0.0854248	0.424391	NA	0.645287	1.02955	0.261026	1.67158	0.0927551	1	0.00529824	0.0653563	0.0512855	0.0653524	NA
ENST00000359904.49	ENSG00000196704	ENST00000359904	AMZ2	protein_coding	17	+	2402	1132	1080	190	2	AAGGGACGCGGTGCGCATGCGCGTGAGGGCTGCCGCGGGTGGGTGGTATCGAGGCCTGTCGGGTCAGGGCGGTTCGCGGGTGCTGTCAGAGCTGGGCCGGGGCCCCTAGGCAGGGTAGCCGGGTCGTAG	476	605	657	528	1133	out_CDS	AAG	-1	AAG	-1	-5.80795	NA	0.728682	0.662544	1.5173	0.912727	NA	2.7833	1.14637	NA	2.13782	0.0976614	NA	0.0854248	0.424391	NA	0.645287	1.02955	0.261026	1.67158	0.0927551	1	0.00529824	NA	0.218262	NA	NA
ENST00000359904.84	ENSG00000196704	ENST00000359904	AMZ2	protein_coding	17	+	2402	1132	1080	190	1	ATGGACCAGAGCCCACAGTGCGAGTTGCTATAG	805	838	328	295	1133	out_CDS	ATG	NA	ATG	NA	-5.62908	NA	0.545455	0.662544	1.5173	0.912727	NA	2.7833	1.14637	NA	2.13782	0.0976614	NA	0.0854248	0.424391	NA	0.645287	1.02955	0.261026	1.67158	0.0927551	1	0.00529824	NA	0.348548	NA	NA
ENST00000359904.111	ENSG00000196704	ENST00000359904	AMZ2	protein_coding	17	+	2402	1132	1080	190	2	AAGTCACACTCCACAACTTTCTTCCAGCCAGGCCCAGACATGTCCGTCCTTGTAAGTTAA	1040	1100	93	33	1133	out_CDS	AAG	237	AAG	39	-6.51924	NA	0.483333	0.662544	1.5173	0.912727	NA	2.7833	1.14637	NA	2.13782	0.0976614	NA	0.0854248	0.424391	NA	0.645287	1.02955	0.261026	1.67158	0.0927551	1	0.00529824	0.0826887	NA	NA	NA
ENST00000612294.16	ENSG00000196704	ENST00000612294	AMZ2	protein_coding	17	+	1498	220	1080	198	2	AGGCCTGTCGGGTCAGGGCGGTTCGCGGGTGCTGTCAGAGCTGGGCCGGGGCCCCTAGCCAGGCCCAGACATGTCCGTCCTTGTAAGTTAAAAGCTTCCATGGGAGCCTTCCTTCCTAATCAAGATGCAAATAATACGGCACTCCGAACAGACACTAAAAACAGCTCTCATCTCAAAGAACCCAGTGCTTGTATCACAGTATGA	97	301	124	-80	221	in_CDS	AGG	-1	AGG	99	-5.62217	-4.96267	0.534314	0.672727	1.5173	0.912727	NA	2.7833	1.14637	NA	2.13782	0.0976614	NA	0.0854248	0.424391	NA	0.645287	1.02955	0.261026	1.67158	0.0927551	1	0.00529824	0.126282	0.0750769	NA	0.155158
ENST00000360943.8	ENSG00000159202	ENST00000360943	UBE2Z	protein_coding	17	+	3122	135	1062	1925	0	ACGTGCTGCCGAGTAGTCCCGGAAGCGAAGCAGCGATGGCGGAGAGTCCGACTGAGGAGGCGGCAACGGCGGGCGCCGGGGCGGCGGGCCCCGGGGCGAGCAGCGTTGCTGGTGTTGTTGGCGTTAGCGGCAGCGGCGGCGGGTTCGGGCCGCCTTTCCTGCCGGATGTGTGGGCGGCGGCGGCGGCAGCGGGCGGGGCCGGGGGCCCGGGGAGCGGCCTGGCTCCGCTGCCCGGGCTCCCGCCCTCAGCCGCTGCCCACGGGGCCGCGCTGCTTAGCCACTGGGACCCCACGCTCAGCTCCGACTGGGACGGCGAGCGCACCGCGCCGCAGTGTCTACTCCGGATCAAGCGGGATATCATGTCCATTTATAAGGAGCCTCCTCCAGGAATGTTCGTTG…	101	521	35	-385	136	in_CDS	ACG	-1	ACG	-1	-1.57475	1.37399	0.709524	0.725926	NA	2.85364	NA	NA	2.33612	NA	4.56177	1.88201	NA	NA	1.43342	NA	2.1263	2.59488	1.65772	0.492364	0.686524	0	0.28169	NA	NA	0.0930647	NA
ENST00000361193.3	ENSG00000181045	ENST00000361193	SLC26A11	protein_coding	17	+	2885	280	1818	787	2	CTGCGGCGACGCCAGGAGACCCCAAGCTGCATCGCCGAGTGGAAGCAACTAGAACTCCAGGGCTGTGAAAGCCACAGGTGGGGGCTGAGCGAGGCGTGGCCTCAGGAGCGGAGGACCCCCCCACTCTCCCTCGAGCGCCGCAGTCCACCGTAG	26	179	255	102	281	out_CDS	CTG	-1	CTG	-1	-6.62604	NA	0.679739	0.696429	NA	3.31046	NA	6.86322	4.41222	NA	8.03861	1.27566	NA	4.87023	1.36925	NA	2.5919	3.86134	1.32246	1.11353	0.329031	0	0.0500762	NA	0.00640723	0.0886978	0.005966
ENST00000361733.14	ENSG00000198909	ENST00000361733	MAP3K3	protein_coding	17	+	3529	320	1878	1331	0	CTGCCGTCCCCGCCGCCCGGGCCCCCGGCATGCAGCCCCGGCTGCGGAGGTGACACTCACGGACCTTAG	229	298	92	23	321	out_CDS	CTG	-1	CTG	-1	-4.59733	NA	0.768116	0.8125	NA	0.0658364	NA	NA	0.225393	NA	NA	2.00263	NA	1.33358	0.468692	0.0736913	0.690639	0.145615	1.23566	-1.9488	0.0881412	-1	0.00485549	NA	NA	NA	0.266078
ENST00000362042.9	ENSG00000082641	ENST00000362042	NFE2L1	protein_coding	17	+	4774	616	2316	1842	1	AAGCAGTTTCTCTGGAAACCCCCCTGGTAA	100	130	517	487	617	out_CDS	AAG	-1	AAG	-1	-3.49773	NA	0.5	0.550325	2.20155	1.34936	NA	0.615456	1.48497	NA	0.902321	1.33372	1.46443	2.77355	1.20486	0.00884097	1.34323	1.41716	1.26929	0.164303	0.889703	0	0.618395	NA	NA	NA	0.432951
ENST00000362042.14	ENSG00000082641	ENST00000362042	NFE2L1	protein_coding	17	+	4774	616	2316	1842	1	AGGCGGGACACTCTGACCCAAGACGAAAGGCCTGTAGCTCCAGCCAAAGAAAATAAACCTTAG	139	202	478	415	617	out_CDS	AGG	-1	AGG	-1	-5.28682	NA	0.507937	0.550325	2.20155	1.34936	NA	0.615456	1.48497	NA	0.902321	1.33372	1.46443	2.77355	1.20486	0.00884097	1.34323	1.41716	1.26929	0.164303	0.889703	0	0.618395	0.045041	0.309204	NA	0.33049
ENST00000376741.6	ENSG00000167182	ENST00000376741	SP2	protein_coding	17	+	3112	137	1839	1136	0	AGGCGGCGGAGGCCAGGGAGGAAGATGTCGTAA	106	139	32	-1	138	in_CDS	AGG	-1	ATG	24	2.37567	2.34576	0.636364	0.678832	NA	1.37524	NA	NA	0.928563	NA	NA	1.2759	NA	NA	0.985611	NA	1.14133	1.1519	1.13076	-0.0424799	0.987528	0	0.947801	NA	NA	NA	0.379037
ENST00000380262.42	ENSG00000170037	ENST00000380262	CNTROB	protein_coding	17	+	3769	925	2775	69	1	AAGCTCGCTATGGCTTTCTTGCCAGGAGGGGTCGAAGGGAAAGTACAAGGGAGCTGGAGCTGA	328	391	598	535	926	out_CDS	AAG	-1	ATG	9	-7.90895	NA	0.555556	0.579459	NA	0.21927	NA	2.11254	0.169573	NA	9.36651	0.889796	NA	0.148661	0.55476	NA	0.45835	0.194421	0.722278	-1.32929	0.267049	0	0.0323179	NA	0.0842953	NA	NA
ENST00000380262.93	ENSG00000170037	ENST00000380262	CNTROB	protein_coding	17	+	3769	925	2775	69	2	GTGGAGTCTTCCTCCCTTCTCCCAAGTCTTTCTCCGTGA	812	851	114	75	926	out_CDS	GTG	477	GTG	-1	-7.04807	NA	0.538462	0.579459	NA	0.21927	NA	2.11254	0.169573	NA	9.36651	0.889796	NA	0.148661	0.55476	NA	0.45835	0.194421	0.722278	-1.32929	0.267049	0	0.0323179	NA	0.446092	NA	NA
ENST00000381165.19	ENSG00000167842	ENST00000381165	MIS12	protein_coding	17	+	2505	553	615	1337	0	ATTGGCAACGGAGTGATCAAAATGATAGATCATGAGGCCTAA	153	195	401	359	554	out_CDS	ATT	144	ATG	21	-8.042	NA	0.404762	0.428571	2.39747	1.68505	NA	3.42908	1.26778	NA	4.80189	3.55614	NA	2.78781	3.23718	NA	2.43654	1.47642	3.39666	-1.03161	0.507341	0	0.129033	0.108098	NA	NA	NA
ENST00000381165.31	ENSG00000167842	ENST00000381165	MIS12	protein_coding	17	+	2505	553	615	1337	1	ATATGGGTAAGAATTGGAAGAATTGTGTAG	289	319	265	235	554	out_CDS	ATA	6	ATG	NA	-8.18764	NA	0.333333	0.428571	2.39747	1.68505	NA	3.42908	1.26778	NA	4.80189	3.55614	NA	2.78781	3.23718	NA	2.43654	1.47642	3.39666	-1.03161	0.507341	0	0.129033	NA	0.269104	NA	NA
ENST00000381165.50	ENSG00000167842	ENST00000381165	MIS12	protein_coding	17	+	2505	553	615	1337	2	AGGTTTTTCACGACTGAAAACAACATAGCAAAATAA	512	548	42	6	554	out_CDS	AGG	231	AGG	-1	-5.21562	NA	0.305556	0.428571	2.39747	1.68505	NA	3.42908	1.26778	NA	4.80189	3.55614	NA	2.78781	3.23718	NA	2.43654	1.47642	3.39666	-1.03161	0.507341	0	0.129033	NA	0.423121	NA	NA
ENST00000436233.1	ENSG00000129657	ENST00000436233	SEC14L1	protein_coding	17	+	5295	264	2145	2886	0	ACGGTCGCGGAGCAGTGGAACCGAGACTGCCCCGCGGAGCCGCCGGTATGA	32	83	233	182	265	out_CDS	ACG	-1	ACG	-1	-5.12289	NA	0.705882	0.564394	0.886248	1.03589	NA	2.84325	0.604133	NA	4.10668	0.535368	NA	0.963764	0.932249	NA	0.77691	0.820012	0.733808	0.113656	0.960922	0	0.829043	NA	0.230423	NA	NA
ENST00000393193.1	ENSG00000011052	ENST00000393193	NME2	protein_coding	17	+	1021	77	801	143	1	ACGTGGGTCCCGGGCGCGTTTCGGGTGCTGGCGGCTGCAGCCGGAGTTCAAACCTAA	5	62	73	16	78	out_CDS	ACG	-1	ACG	-1	-4.69525	NA	0.666667	0.649351	NA	0.510035	NA	0.186292	0.449562	NA	0.542067	0.96111	NA	0.797779	0.856328	NA	0.694259	0.479799	0.908719	NA	NA	NA	NA	NA	NA	NA	0.179599
ENST00000555572.9	ENSG00000011052	ENST00000555572	NME2	protein_coding	17	+	1193	176	876	141	2	AGGGGAGGCAGACACACAAACAGAAAATTGGACTACAGTGCTAAGATGCTGTAA	84	138	93	39	177	out_CDS	AGG	-1	AGG	45	-6.76358	NA	0.444444	0.5	NA	0.510035	NA	0.186292	0.449562	NA	0.542067	0.96111	NA	0.797779	0.856328	NA	0.694259	0.479799	0.908719	NA	NA	NA	NA	NA	0.146487	NA	NA
ENST00000393892.6	ENSG00000173786	ENST00000393892	CNP	protein_coding	17	+	5217	144	1263	3810	0	AGGCGGCGACGGTGGCGCCCCTCCTCATCATGA	116	149	29	-4	145	in_CDS	AGG	-1	AGG	-1	-3.371	-3.79994	0.69697	0.784722	NA	1.08246	NA	NA	1.14389	NA	NA	1.12756	NA	NA	1.3763	0.234989	1.18255	1.11317	1.25193	-0.176163	0.910952	0	0.681561	NA	NA	NA	0.338005
ENST00000394642.23	ENSG00000006042	ENST00000394642	TMEM98	protein_coding	17	+	1683	382	678	623	0	AGGAGCCCTCTGGAAGCATGGAGACTGTGGTGA	366	399	17	-16	383	in_CDS	AGG	63	AGG	-1	-6.25617	-3.92291	0.575758	0.787958	0.555846	0.826525	NA	NA	0.437806	0.86271	NA	1.10651	NA	0.636639	0.834393	NA	0.801309	0.632165	0.970453	-0.526038	0.738131	0	0.344395	NA	NA	NA	0.401018
ENST00000579849.20	ENSG00000006042	ENST00000579849	TMEM98	protein_coding	17	+	4434	431	678	3325	2	ATCGGCGGGGCAGTCGCGGGATGCGCCCGGGAGCCACAGCCTGAGGCCCTCAGGTCTCTGCAGGTGTCGTGGAGGAACCTAGCACCTGCCATCCTCTTCCCCAATTTGCCACTTCCAGCAGCTTTAGCCCATGAGGAGGATGTGACCGGGACTGAGTCAGGAGCCCTCTGGAAGCATGGAGACTGTGGTGATTGTTGCCATAGGTGTGCTGGCCACCATCTTTCTGGCTTCGTTTGCAGCCTTGGTGCTGGTTTGCAGGCAGCGCTACTGCCGGCCGCGAGACCTGCTGCAGCGCTATGA	257	557	175	-125	432	in_CDS	ATC	42	ATC	-1	-6.83202	-4.63035	0.613333	0.7471	0.555846	0.826525	NA	NA	0.437806	0.86271	NA	1.10651	NA	0.636639	0.834393	NA	0.801309	0.632165	0.970453	-0.526038	0.738131	0	0.344395	0.0300757	0.0818725	NA	0.207289
ENST00000394673.12	ENSG00000010244	ENST00000394673	ZNF207	protein_coding	17	+	2124	148	1389	587	2	TTGCCGGTAGAACACAGTTATGGGTCGCAAGAAGAAGAAGCAGCTGAAGCCGTGGTGCTGGTATTGTAA	130	199	19	-50	149	in_CDS	TTG	-1	TTG	-1	-5.96742	-3.61233	0.492754	0.547297	NA	0.868868	1.57049	1.19322	0.688828	1.27338	NA	1.326	NA	NA	1.28766	NA	1.04284	0.778848	1.30683	-0.648805	0.480359	0	0.11399	NA	0.0182446	NA	NA
ENST00000397133.3	ENSG00000127774	ENST00000397133	EMC6	protein_coding	17	+	762	240	330	192	0	ATTTCTTCCACTGCCCGTCTGAGGGAACGCTAA	20	53	221	188	241	out_CDS	ATT	-1	ATT	-1	-6.38633	NA	0.515152	0.679167	4.85733	1.17616	NA	3.86201	0.363317	NA	NA	0.625774	NA	21.0525	0.583542	NA	0.687198	0.769737	0.604658	0.296831	0.914249	0	0.694311	0.45226	NA	NA	0.452618
ENST00000398532.3	ENSG00000188895	ENST00000398532	MSL1	protein_coding	17	+	4707	315	1842	2550	1	CTGCCTCTGAGGCGAAGGCGGCGGCGGCGGCAGCAGAGGCGGCGGCGAGGCCCCCATGGGCCGGCGGCGGGCCTCAGCCGCGGCCTCCACGTCTCCGCACGCCGGCGGGATGGCGCCCGGGCCCCGGAGGAGCCGCGCTAG	42	183	274	133	316	out_CDS	CTG	-1	CTG	-1	3.8869	NA	0.822695	0.790476	NA	0.757852	NA	5.33919	0.494621	NA	NA	0.336641	NA	53.322	0.359602	NA	0.487179	0.626237	0.348121	0.761514	0.587077	0	0.18862	NA	0.00708168	NA	0.110264
ENST00000416445.7	ENSG00000136436	ENST00000416445	CALCOCO2	protein_coding	17	+	1438	54	1212	172	2	CTGTCCCTGGACCCCTACCATGGAGGAGACCATCAAAGATCCCCCCACATCAGCTGTCTTGCTGGATCACTGTCATTTCTCTCAGGTCATCTTTAA	36	132	19	-77	55	in_CDS	CTG	-1	CTG	-1	-7.43909	-5.12238	0.510417	0.666667	NA	2.14806	NA	NA	2.53895	NA	NA	0.65546	NA	NA	0.992296	NA	1.58369	2.34351	0.823878	1.29425	0.0990425	1	0.00582039	NA	NA	0.0395468	NA
ENST00000448105.5	ENSG00000136436	ENST00000448105	CALCOCO2	protein_coding	17	+	1916	55	1410	451	0	CTGGTTGCTGTCCCTGGACCCCTACCATGGAGGAGACCATCAAAGATCCCCCCACATCAGCTGTCTTGCTGGATCACTGTCATTTCTCTCAGGTCATCTTTAACAGTGTGGAGAAGTTCTACATCCCTGGAGGGGACGTCACATGTCATTATACCTTCACCCAGCATTTCATCCCTCGTCGAAAGGATTGGATTGGCATCTTTAGAGCATTTAAATGTTTCCAAGACAAATTGGAACAAGAACTACTCAAATGGAGGAGCCAAGGACAGAAATTGCAGGTGGGGTGGAAGACAACCCGTGAGTATTACACCTTCATGTGGGTTACTTTGCCCATTGACCTAA	30	372	26	-316	56	in_CDS	CTG	-1	CTG	-1	-7.38063	-5.5568	0.47076	0.672727	NA	2.14806	NA	NA	2.53895	NA	NA	0.65546	NA	NA	0.992296	NA	1.58369	2.34351	0.823878	1.29425	0.0990425	1	0.00582039	NA	NA	0.0454713	NA
ENST00000508679.4	ENSG00000136436	ENST00000508679	CALCOCO2	protein_coding	17	+	1396	80	1122	194	0	GTGAGTATTACACCTTCATGTGGGTTACTTTGCCCATTGACCTAA	64	109	17	-28	81	in_CDS	GTG	-1	GTG	-1	-6.58875	-3.23109	0.422222	0.6	NA	2.14806	NA	NA	2.53895	NA	NA	0.65546	NA	NA	0.992296	NA	1.58369	2.34351	0.823878	1.29425	0.0990425	1	0.00582039	NA	NA	NA	0.464426
ENST00000509507.5	ENSG00000136436	ENST00000509507	CALCOCO2	protein_coding	17	+	1512	63	1401	48	0	CTGGTTGCTGTCCCTGGACCCCTACCATGGAGGAGACCATCAAAGATCCCCCCACATCAGCTGTCTTGCTGGATCACTGTCATTTCTCTCAGGTCATCTTTAACAGTGTGGAGAAGTTCTACATCCCTGGAGGGGACGTCACATGTCATTATACCTTCACCCAGCATTTCATCCCTCGTCGAAAGGATTGGATTGGCATCTTTAGATGTAGTCTTAATCAGACTATTCAACTCCTCATCACCCCAGACACTGGTAGTATCTGGCACCAGGTGGGGTGGAAGACAACCCGTGAGTATTACACCTTCATGTGGGTTACTTTGCCCATTGACCTAA	38	371	26	-307	64	in_CDS	CTG	-1	CTG	-1	-7.25232	-5.12452	0.486486	0.698413	NA	2.14806	NA	NA	2.53895	NA	NA	0.65546	NA	NA	0.992296	NA	1.58369	2.34351	0.823878	1.29425	0.0990425	1	0.00582039	NA	NA	0.0544494	NA
ENST00000422514.38	ENSG00000198242	ENST00000422514	RPL23A	protein_coding	17	+	1562	613	468	481	0	ATAAGCCCGTGGGAACGAGCATTGGAGACCCTTTTCACAAGATGGCGCCGAAAGCGAAGAAGGAAGCTCCTGCCCCTCCTAAAGCTGAAGCCAAAGCGAAGGCTTTAA	573	681	41	-67	614	in_CDS	ATA	-1	ATA	-1	-4.67181	-3.4977	0.527778	0.528548	NA	0.144052	1.44775	NA	0.144142	NA	NA	0.218295	NA	NA	0.38623	NA	0.22318	0.144097	0.302262	-0.87188	0.371028	0	0.0642268	NA	0.359324	0.235735	NA
ENST00000423034.16	ENSG00000184640	ENST00000423034	SEPT9	protein_coding	17	+	3984	308	1737	1939	2	CTGCACTGCAGGAGCGCGGGCGCGGCGCCCCAGCCAGCGCGCAGGGCCCGGGCCCCGCCGGGGGCGCTTCCTCGCCGCTGCCCTCCGCGCGACCCGCTGCCCACCAGCCATCATGTCGGACCCCGCGGTCAACGCGCAGCTGGATGGGATCATTTCGGACTTCGAAGCCTTGAAAAGATCTTTTGA	197	383	112	-74	309	in_CDS	CTG	-1	CTG	-1	-1.58573	-0.184225	0.709677	0.795455	NA	0.354462	NA	7.40196	0.594952	NA	25.0263	1.50887	NA	NA	0.819357	NA	0.81941	0.474707	1.16411	-1.11519	0.180156	0	0.0159244	NA	0.0700085	0.0748278	NA
ENST00000427674.30	ENSG00000184640	ENST00000427674	SEPT9	protein_coding	17	+	3937	732	1266	1939	0	AGGTCGAGGAGGTCGAGACACCCAACTCCACCCCACCCCGGAGGGTCCAGACTCCCCTACTCCGAGCCACTGTGGCCAGCTCCACCCAGAAATTCCAGGACCTGGGCGTGA	335	446	398	287	733	out_CDS	AGG	330	AGG	-1	-6.75832	NA	0.648649	0.650273	NA	0.354462	NA	7.40196	0.594952	NA	25.0263	1.50887	NA	NA	0.819357	NA	0.81941	0.474707	1.16411	-1.11519	0.180156	0	0.0159244	0.0703532	0.181785	NA	0.0206536
ENST00000541152.7	ENSG00000184640	ENST00000541152	SEPT9	protein_coding	17	+	3026	82	1005	1939	0	AGGCGGCTCCCAGCTGCGTTGGCGACATGGCCGACACCCCCAGAGATGCCGGGCTCAAGCAGGCGCCTGCATCACGGAACGAGAAGGCCCCGGTGGACTTCGGCTACGTGGGGATTGACTCCATCCTGGAGCAGATGCGCCGGAAGGCCATGA	57	210	26	-127	83	in_CDS	AGG	-1	AGG	45	-6.61794	-3.81401	0.660131	0.621951	NA	0.354462	NA	7.40196	0.594952	NA	25.0263	1.50887	NA	NA	0.819357	NA	0.81941	0.474707	1.16411	-1.11519	0.180156	0	0.0159244	NA	NA	0.155305	0.301861
ENST00000425628.2	ENSG00000108406	ENST00000425628	DHX40	protein_coding	17	+	2255	60	2106	89	2	GTGGACGTGCTCGCCTCCACTCGGGGCCAGGTCTATGTCCCGGTTTCCCGCAGTCGCGGGCAGGGCGCCAAGGCGGCAGGAGGAGGGTGA	27	117	34	-56	61	in_CDS	GTG	-1	GTG	-1	-1.48626	-0.756656	0.711111	0.65	NA	0.844723	NA	NA	1.55869	NA	NA	1.11742	NA	NA	1.34257	NA	1.21585	1.20171	1.23	-0.00550996	0.998165	0	0.99094	NA	0.177396	NA	NA
ENST00000433206.25	ENSG00000002834	ENST00000433206	LASP1	protein_coding	17	+	4023	414	615	2994	0	ATGAACCCCAACTGCGCCCGGTGCGGCAAGATCGTGTATCCCACGGAGAAGGTGAACTGTCTGGATAAGTTCTGGCATAAAGCATGCTTCCATTGCGAGACCTGCAAGATGACACTGAACATGAAGAACTACAAGGGCTACGAGAAGAAGCCCTACTGCAACGCGTGCGCTACAAGGAGGAGTTTGAGAAGAACAAGGGCAAAGGTTTCAGCGTAG	332	548	83	-133	415	in_CDS	ATG	NA	ATG	NA	1.71629	-2.42169	0.513889	0.710145	NA	0.462077	0.424077	NA	0.627439	NA	NA	1.23799	NA	NA	1.22882	NA	0.889081	0.544758	1.2334	-0.964227	0.453968	0	0.0991908	NA	NA	0.0591319	0.261365
ENST00000439238.6	ENSG00000108961	ENST00000439238	RANGRF	protein_coding	17	+	1140	111	495	534	2	ATGCCCATAACCCAGCCTCAGACCCATGGAGCCCACGAGAGACTGCCCGCTGTTCGGGGGCGCCTTTTCCGCCATCCTCCCCATGGGGGCCATTGA	87	183	25	-71	112	in_CDS	ATG	NA	ATG	NA	-6.86579	-4.06778	0.645833	0.585586	NA	0.877246	NA	1.66974	2.0404	NA	NA	0.532128	NA	6.92555	1.02937	NA	1.11979	1.45883	0.780748	0.677294	0.735505	0	0.340587	NA	0.146068	NA	NA
ENST00000441946.20	ENSG00000131467	ENST00000441946	PSME3	protein_coding	17	+	2944	508	795	1641	2	TTGCTGAAGGTGGATCAGGAAGTGAAGCTCAAGCTCTGA	224	263	285	246	509	out_CDS	TTG	-1	TTG	-1	1.867	NA	0.487179	0.651575	NA	0.683303	NA	NA	1.17741	NA	NA	1.45832	NA	0.197429	1.91001	0.0124466	1.30726	0.930355	1.68417	-0.731901	0.483787	0	0.115923	0.363612	0.062643	NA	NA
ENST00000541124.28	ENSG00000131467	ENST00000541124	PSME3	protein_coding	17	+	3366	490	693	2183	2	ACGGCCCGGCCCGGCCATGGCCTCGTTGCTGAAGGTGGATCAGGAAGTGAAGCTCAAGGTTGA	475	538	16	-47	491	in_CDS	ACG	285	ACG	-1	-3.67595	-0.118188	0.619048	0.671429	NA	0.683303	NA	NA	1.17741	NA	NA	1.45832	NA	0.197429	1.91001	0.0124466	1.30726	0.930355	1.68417	-0.731901	0.483787	0	0.115923	NA	NA	NA	0.190343
ENST00000461366.5	ENSG00000128482	ENST00000461366	RNF112	protein_coding	17	+	3212	215	1893	1104	1	CTGACCGGGAGTCAGCTCCTCGGGGATACCATCCCCCGACCTCACCTTCTACCTACCGCAGCCTGCTAG	56	125	160	91	216	out_CDS	CTG	-1	CTG	-1	-4.55163	NA	0.637681	0.609302	3.85322	1.57056	NA	NA	2.22215	NA	NA	1.0997	NA	1.32291	0.835597	0.0597312	1.432	1.89636	0.96765	0.720398	0.629836	0	0.221659	0.0182446	NA	NA	0.0974913
ENST00000469257.1	ENSG00000173812	ENST00000469257	EIF1	protein_coding	17	+	2330	146	339	1845	0	TTGAGCCCCCTCGCTTCCCGACGTTCCGTTCCCCCCTGCCCGCCTTCTCCCGCCACCGCCGCCGCCGCCTTCCGCAGGCCGTTTCCACCGAGGAAAAGGAATCGTATCGTATGTCCGCTATCCAGAACCTCCACTCTTTCGACCCCTTTGCTGATGCAAGTAAGGGTGATGACCTGCTTCCTGCTGGCACTGAGGATTATATCCATATAA	37	247	110	-100	147	in_CDS	TTG	-1	TTG	-1	-3.8031	-1.46673	0.585714	0.691781	0.338804	2.40685	12.1548	0.38627	1.64536	10.4607	NA	0.829572	2.19335	0.146329	0.643966	3.07669	1.38144	2.02611	0.736769	1.77978	0.000124632	1	1.20662e-06	0.299299	0.31767	0.218157	0.388217
ENST00000505658.21	ENSG00000108848	ENST00000505658	LUC7L3	protein_coding	17	+	7040	189	1296	5555	2	GTGGGAACAGCCGCCCGAAGGAAGCACCATGATTTCGGCCGCGCAGTTGTTGGATGA	162	219	28	-29	190	in_CDS	GTG	-1	GTG	-1	-2.29085	-2.93514	0.596491	0.677249	NA	0.489117	2.25256	NA	0.619229	1.7688	NA	3.2203	8.33514	NA	1.76276	5.20789	1.52285	0.554173	2.49153	-1.85652	0.0103967	-1	0.000248619	NA	NA	NA	0.372531
ENST00000545862.3	ENSG00000183048	ENST00000545862	SLC25A10	protein_coding	17	+	1911	191	1218	502	2	GTGCGGGCGCGCGGGCGGCGCTTTGAACCGGGCGCGGGGCGCGGGGCGCGGGGCGCTGCGGCCGGTACACGCCGGGGTAGGGCCGGGGTCGGGTTGTGGTCGGGCCGGGATTGGGCTCTCCTGGGCCATGGCAGCCGAGGCGCGCGTGTCGCGCTGGTACTTCGGGGGGCTGGCCTCCTGCGGGGCCGCCTGCTGCACGCACCCGCTGGACCTGCTCAAGGTGCATCTGCAGACGCAGCAGGAGGTGAAGCTGCGCATGACGGGCATGGCGCTGCGGGTGGTGCGTACCGACGGCATCCTGGCACTCTACAGCGGCCTGAGCGCCTCGCTGTGCAGACAGATGACCTACTCCCTGACTCGGTTCGCCATCTACGAGACTGTGCGGGACCGTGTGGCCAA…	65	653	127	-461	192	in_CDS	GTG	-1	GTG	-1	-6.57347	-4.43856	0.69898	0.811518	2.02959	0.423515	NA	1.76	0.280848	NA	NA	0.992591	NA	NA	1.427	NA	0.780988	0.352181	1.20979	-1.24237	0.335984	0	0.0524672	0.04881	0.0975404	NA	0.131496
ENST00000574954.11	ENSG00000141480	ENST00000574954	ARRB2	protein_coding	17	+	1348	637	651	60	0	ATGTGCTGGGCTTGTCCTTCCGCAAAGACCTGTTCATCGCCACCTACCAGGCCTTCCCCCCGGTGCCCAACCCACCCCGGCCCCCCACCCGCCTGCAGGACCGGCTGCTGA	270	381	368	257	638	out_CDS	ATG	NA	ATG	NA	-6.30682	NA	0.684685	0.626374	NA	0.760048	NA	NA	0.162316	NA	NA	1.46795	NA	NA	0.588936	NA	0.744812	0.461182	1.02844	-0.771312	0.675891	0	0.271822	0.0999115	0.113417	0.132516	NA
ENST00000582970.4	ENSG00000173821	ENST00000582970	RNF213	protein_coding	17	+	21055	143	15621	5291	2	AAGCCGTGGTCACGTGACAGGACATGTAGTATATAG	48	84	96	60	144	out_CDS	AAG	-1	AAG	-1	-6.03554	NA	0.472222	0.622378	NA	0.739844	NA	10.8785	1.40251	NA	NA	0.362602	NA	NA	0.51557	NA	0.75513	1.07117	0.439086	1.13974	0.210984	0	0.0203651	NA	0.448583	NA	NA
ENST00000587250.6	ENSG00000108830	ENST00000587250	RND2	protein_coding	17	+	4147	107	681	3359	2	AGGCGGCGGCGGGGCCCGGGAGAGGGGTGGCGTGGGGGACCGGCGCGTAGCCGGGACCATGGAGGGGCAGAGCGGCCGCTGCAAGATCGTGGTGGTGGGAGACGCAGAGTGCGGCAAGACGGCGCTGCTGCAGGTGTTCGCCAAGGACGCCTATCCCGGGAGTTATGTCCCCACCGTGTTTGA	50	233	58	-125	108	in_CDS	AGG	48	AGG	-1	-4.65018	-2.32062	0.704918	0.803738	NA	1.27943	NA	NA	1.89019	NA	NA	1.00133	NA	NA	0.422186	NA	1.14828	1.58481	0.71176	0.806593	0.608976	0	0.204712	NA	NA	NA	0.135595
ENST00000590514.13	ENSG00000092931	ENST00000590514	MFSD11	protein_coding	17	+	1891	166	1347	378	0	CTGCCCTGGGCTGCTGCCTCCGGCAGAGCTGAGCCAAAATGTCCCCGGAATCTAAAAAGCTTTTCAACATCATTATTTTAG	129	210	38	-43	167	in_CDS	CTG	-1	CTG	-1	-4.58954	-2.87061	0.493827	0.60241	0.177002	2.0731	NA	0.309311	1.22315	NA	5.6254	1.3897	NA	0.34212	1.89786	1.86843	1.64595	1.64812	1.64378	-0.221823	0.920594	0	0.711383	0.221152	NA	NA	NA
ENST00000621483.17	ENSG00000092931	ENST00000621483	MFSD11	protein_coding	17	+	2850	598	1347	905	0	ATCCATAGCGTCCTCAGCGTCGCGCTTGTCGTGAAAGCGAACGAAGGCGAAGCCGCGGGACTCCTTGGTGTAGCGGTCCCGCGGGATGTACACGTCGCCGACGCGCCCGTACTTCTCGAAGACGCGCCTCAGCGTGTCGGGCGAGGTGCGGATTGTCAGTGGCTTCGCCCCGAGGAGAGCTGA	378	561	221	38	599	out_CDS	ATC	6	ATG	NA	-4.40682	NA	0.650273	0.73913	0.177002	2.0731	NA	0.309311	1.22315	NA	5.6254	1.3897	NA	0.34212	1.89786	1.86843	1.64595	1.64812	1.64378	-0.221823	0.920594	0	0.711383	NA	0.168209	0.0308395	0.119666
ENST00000588822.4	ENSG00000181038	ENST00000588822	METTL23	protein_coding	17	+	1049	605	369	75	0	ATCTGGGCTTTCCCCTTCTTGCCGTCAGGTGCTACGGCCACGTGGCCCGCGGCTTCCCGCTCGCGCAGTCTGGCAGCCCGGAGCCTTCCGCGGTCCCCCGCCCGCCCGGGGCCCAACGACGCCCTACTGGGCGAGCACGATTTCCGAGGACAGGGGGTCCGGGCCCAGCGCTTTCGATTCTCGGAGGAGCCGGGTCCGGGGGCCGACGGGGCTGTCCTGGAGGTCCACGTCCCGCAGGTGCGTGCAGCAGCACCCGCCAGGAGGCGCCTGAGGTCAGGAGCGGATGTCGGCTGA	73	367	533	239	606	out_CDS	ATC	-1	ATC	-1	-2.53295	NA	0.72449	0.639669	3.55139	0.842868	52.0292	3.11882	1.28163	49.72	NA	0.121985	68.1881	2.31478	1.07408	12.9786	0.830142	1.06225	0.598034	0.466365	0.857134	0	0.535657	0.0442348	0.058459	NA	0.00299946
ENST00000615984.5	ENSG00000181038	ENST00000615984	METTL23	protein_coding	17	+	1171	405	570	196	0	ATCTGGGCTTTCCCCTTCTTGCCGTCAGGTGCTACGGCCACGTGGCCCGCGGCTTCCCGCTCGCGCAGTCTGGCAGCCCGGAGCCTTCCGCGGTCCCCCGCCCGCCCGGGGCCCAACGACGCCCTACTGGGCGAGCACGATTTCCGAGGACAGGGGGTCCGGGCCCAGCGCTTTCGATTCTCGGAGGAGCCGGGTCCGGGGGCCGACGGGGCTGTCCTGGAGGTCCACGTCCCGCAGGTGCGTGCAGCAGCACCCGCCAGGAGGCGCCTGAGGTCCTGCATCTCCAGTATGGAATGTATGTTTGGCCCTGTGCTGTGGTCCTGGCCCAGTACCTTTGGTTTCACAGAAGATCTCTGCCAGGCAAGGCCATCTTAG	113	488	293	-82	406	in_CDS	ATC	-1	ATC	288	-3.52175	-4.64339	0.674667	0.698765	3.55139	0.842868	52.0292	3.11882	1.28163	49.72	NA	0.121985	68.1881	2.31478	1.07408	12.9786	0.830142	1.06225	0.598034	0.466365	0.857134	0	0.535657	0.0642276	0.0642294	NA	0.077372
ENST00000613873.27	ENSG00000108984	ENST00000613873	MAP2K6	protein_coding	17	+	1509	408	834	267	0	AAGCATTTGAACAACCTCAGACCAGTTCCACACCACCTCGAGATTTAG	293	341	116	68	409	out_CDS	AAG	252	AAG	-1	-6.15718	NA	0.458333	0.39951	1.99212	1.03619	NA	NA	0.198743	NA	NA	4.04477	NA	0.687511	3.32857	NA	2.15207	0.617467	3.68667	-1.57688	0.270285	0	0.033189	NA	NA	NA	0.136074
ENST00000613675.5	ENSG00000278845	ENST00000613675	MRPL45	protein_coding	17	+	1705	161	918	626	2	CTGGAAAATTCCACTCCTGTGCTAGCTCCACCCTATGCGGCTTTTCTCCTACCCGACGCTCTTCACTCTCAGCTCCCTTCCCGGCGGCCTTTGCGGGAACAAGATGGCAGCCCCCATACCTCAAGGGTTCTCTTGTTTATCGAGGTTTTTGGGCTGGTGGTCTCGGCAGCCAGTTCTGGTGACTCAGTCCGCAGCTATAGTTCCAGTAAGAACTAA	59	275	103	-113	162	in_CDS	CTG	-1	CTG	-1	-4.99723	-4.53983	0.546296	0.63354	NA	1.68993	NA	NA	0.317631	NA	NA	0.150512	NA	NA	0.377336	NA	0.633852	1.00378	0.263924	1.18158	0.489718	0	0.119239	NA	NA	NA	0.118264
ENST00000614556.3	ENSG00000136485	ENST00000614556	DCAF7	protein_coding	17	+	6340	217	1026	5097	2	GTGGTTGTCGTCCGTTCCCAAGCTGGTTTGAAACTAGGGGTCGGGCTCGGCCGTCGTCGTTGTTTGTCGCCGCATCCCCGCTTCCGGGTTAGGCCGTTCCTGCCCGCCCCCTCCTCTCCTCCCTTCGGACCCATAGATCTCAGGCTCGGCTCCCCGCCCGCCGCAGCCCACTGTTGA	11	188	207	30	218	out_CDS	GTG	-1	GTG	-1	-4.0642	NA	0.661017	0.672811	0.875643	0.797152	0.0601594	0.314081	1.15757	0.0538285	NA	1.13752	0.669797	0.35644	1.62121	NA	1.17836	0.977361	1.37937	-0.352529	0.745233	0	0.351657	0.074209	0.0194712	NA	0.0827585
ENST00000615182.12	ENSG00000276234	ENST00000615182	TADA2A	protein_coding	17	+	4253	173	1329	2751	0	TTGGCCGGTTCTGAAGTCTTGAAGAAGCTCTGCTGA	103	139	71	35	174	out_CDS	TTG	-1	TTG	-1	-7.10062	NA	0.5	0.618497	NA	1.41327	NA	NA	0.531552	NA	NA	1.66816	NA	0.655148	2.02859	NA	1.41039	0.97241	1.84837	-0.703684	0.727594	0	0.32847	NA	NA	NA	0.324521
ENST00000617516.1	ENSG00000276023	ENST00000617516	DUSP14	protein_coding	17	+	1537	308	594	635	2	AGGGAGGAGGAGGCGGCGCGCGCGGCGCCCAGCCCGCAGAAGCCGGTGGCCGCGCAGGAGGACGGAGCCCTAACCGCAACCCGCTCCGCGCCGCGCCGCGCCGATTTGATTTGTATCCACTGTCACCAGCACTGCTCACTTAGGACTTTCTGGATCCGGACCCAGGCAGCGCACACTGGACTCTTGAGGAAGAAGGAGACTCTAATTTTGGATTCCTTGGTGGAGGAAAATAAAACACTCTGGTCTTGCCGCCAACGATGCAAGTGTGACTGCTGGCGTCTTCATGAGCTCCAGAGGTCACAGCACGCTACCAAGGACTCTCATGGCCCCTCGGATGATTTCCGAGGGAGACATAGGAGGCATTGCTCAAATCACCTCCTCTCTATTCCTGGGCAGAGG…	26	482	283	-173	309	in_CDS	AGG	-1	AGG	-1	-6.00051	-4.66139	0.592105	0.642857	2.07148	1.94619	NA	NA	1.11406	NA	NA	1.87405	NA	8.03559	1.69493	NA	1.65731	1.53013	1.78449	-0.262063	0.91831	0	0.702387	0.0519968	NA	NA	0.152534
ENST00000618996.9	ENSG00000166685	ENST00000618996	COG1	protein_coding	17	+	3369	336	2820	213	0	CTGGCGACCTCACCTCTCTGGCGACCTCACTTCCCAGCCGGCTCCGTTTAA	119	170	218	167	337	out_CDS	CTG	-1	CTG	-1	-4.98606	NA	0.627451	0.684524	NA	0.794444	NA	38.8586	1.20532	NA	NA	1.05335	NA	NA	0.872017	NA	0.981283	0.999882	0.962685	-0.00685456	0.997538	0	0.989212	NA	0.286958	NA	NA
ENST00000621829.23	ENSG00000141367	ENST00000621829	CLTC	protein_coding	17	+	8587	443	5037	3107	0	CTGCCAGTTTCCTGCGTCCCCGGAGAGGATCCTGCTGAGCCCAGCCTCCCCCCTCCCCTTCTCCTCCTCTCCCTTGGAGAGCCCGGGCAGCCACTGCCCCGCAGCCCCAGTGACAGGAGGAGACCATAA	301	430	143	14	444	out_CDS	CTG	285	CTG	-1	-2.04493	NA	0.674419	0.681716	0.238869	0.616353	NA	1.21348	0.974718	0.198706	NA	0.842365	NA	0.184175	1.162	NA	0.898858	0.795536	1.00218	-0.236738	0.803696	0	0.444817	0.101499	0.116501	NA	0.0934022
ENST00000622396.44	ENSG00000198933	ENST00000622396	TBKBP1	protein_coding	17	+	2010	428	666	916	0	GTGTGGGCCGCGGCCCGGCCCTCACCATGGAGTCCATGTTCGAGGACGACATCAGCATCCTGA	403	466	26	-37	429	in_CDS	GTG	150	GTG	-1	-6.48605	-3.26902	0.650794	0.663551	NA	0.807454	NA	NA	0.613297	NA	NA	0.725674	NA	NA	0.206945	NA	0.588343	0.710376	0.466309	0.520761	0.813753	0	0.46011	NA	NA	NA	0.28758
ENST00000284971.1	ENSG00000154723	ENST00000284971	ATP5J	protein_coding	21	-	614	127	323	164	2	ACGGCGGCCCATAATGCATTGCGATGGCGGGTAGGCGTGTGGGGGCGGAGCCAGGGCCGGAAGTAG	5	71	123	57	128	out_CDS	ACG	-1	ACG	-1	-2.08648	NA	0.681818	0.653543	2.28129	2.12804	NA	4.22323	2.6509	NA	NA	1.65926	NA	NA	2.75619	322.786	2.2986	2.38947	2.20773	0.248867	0.865092	0	0.556318	0.172905	NA	NA	NA
ENST00000284971.9	ENSG00000154723	ENST00000284971	ATP5J	protein_coding	21	-	614	127	323	164	2	AGGCTTTGGCAGCTCGGGACTGAGTGCAAGAATCAGCATGATTCTTCAGAGGCTCTTCAGGTTCTCCTCTGTCATTCGGTCAGCCGTCTCAGTCCATTTGCGGAGGAACATTGGTGTTACAGCAGTGGCATTTAA	91	226	37	-98	128	in_CDS	AGG	63	AGG	-1	-6.75585	-3.44452	0.503704	0.653543	2.28129	2.12804	NA	4.22323	2.6509	NA	NA	1.65926	NA	NA	2.75619	322.786	2.2986	2.38947	2.20773	0.248867	0.865092	0	0.556318	0.345378	0.372138	NA	NA
ENST00000290155.28	ENSG00000159079	ENST00000290155	C21orf59	protein_coding	21	-	1692	623	869	200	1	GTGCACCCCAGCCTCCCCCACTCGGGTTCTGAGCTTGAGCTGGCGGCTCTTTAA	359	413	265	211	624	out_CDS	GTG	-1	GTG	-1	-6.45295	NA	0.62963	0.642055	0.800016	0.725034	NA	0.884056	1.71916	NA	NA	0.726402	NA	4.17855	1.032	NA	1.05065	1.2221	0.879199	0.429132	0.815205	0	0.461942	0.252293	NA	NA	0.214369
ENST00000290155.29	ENSG00000159079	ENST00000290155	C21orf59	protein_coding	21	-	1692	623	869	200	0	CTGCTTCACTGTTGCTCTTGGCAACATCCACTTCCGGGAGCGAGTGCCGTTTCCCCCGCTCACCGCGGGCTAGGGAGCGTGGGATTCCGGACTGTGAGCGGCTGTTAG	415	523	209	101	624	out_CDS	CTG	-1	CTG	-1	-6.75362	NA	0.62963	0.642055	0.800016	0.725034	NA	0.884056	1.71916	NA	NA	0.726402	NA	4.17855	1.032	NA	1.05065	1.2221	0.879199	0.429132	0.815205	0	0.461942	NA	0.127775	NA	0.0352785
ENST00000290155.34	ENSG00000159079	ENST00000290155	C21orf59	protein_coding	21	-	1692	623	869	200	2	CTGGCGATCCGGCGACCCTCGGCCGGCAGGACCCGCGGGCCACGCAGCCGGGGCCTTCTCAACGCCTCAGTACCTCGGCGGGACCGCCATGGTTCTGCTGCACGTGAAGCGGGGCGACGAGAGCCAGTTCCTGCTGCAGGCGCCTGGGAGTACCGAGCTGGAGGAGCTCACGGTGCAGGTGGCCCGGGTCTATAA	536	731	88	-107	624	in_CDS	CTG	-1	CTG	-1	-5.03858	-2.74795	0.702564	0.642055	0.800016	0.725034	NA	0.884056	1.71916	NA	NA	0.726402	NA	4.17855	1.032	NA	1.05065	1.2221	0.879199	0.429132	0.815205	0	0.461942	NA	NA	0.0662581	0.133893
ENST00000290299.17	ENSG00000241837	ENST00000290299	ATP5O	protein_coding	21	-	932	217	638	77	2	TTGACCTACAGCCGCCCGGGAGAAGATGGCTGCCCCAGCAGTGTCCGGGCTCTCCCGGCAGGTGCGATGCTTCAGTACCTCTGTGGTCAGACCATTTGCCAAGCTTGTGAGGCCTCCTGTTCAGGTATACGGTATTGA	193	331	25	-113	218	in_CDS	TTG	189	TTG	66	-7.33251	-3.40263	0.586957	0.640553	NA	1.13898	NA	NA	1.0368	NA	6.67013	2.19411	NA	0.900368	1.7487	NA	1.52965	1.08789	1.9714	-0.650274	0.486598	0	0.117775	0.302133	NA	0.257965	NA
ENST00000291688.10	ENSG00000160294	ENST00000291688	MCM3AP	protein_coding	21	-	6193	108	5939	146	2	ATAATTGGAGCAGAAGATGAACCCAACTAA	93	123	16	-14	109	in_CDS	ATA	-1	ATA	-1	-7.686	-4.77197	0.366667	0.37963	NA	0.452937	NA	12.6885	0.218001	NA	NA	0.694184	NA	NA	0.225526	NA	0.397662	0.335469	0.459855	-0.383299	0.818421	0	0.467142	NA	0.451775	NA	NA
ENST00000330938.15	ENSG00000183255	ENST00000330938	PTTG1IP	protein_coding	21	-	2760	221	539	2000	0	TTGTGCTGGAGTCGGAGTTGTAACGCTCCACTGACTGATAGAGCGACCGGCCGACCATGGCGCCCGGAGTGGCCCGCGGGCCGACGCCGTACTGGAGGTTGCGCCTCGGTGGCGCCGCGCTGCTCCTGCTGCTCATCCCGGTGGCCGCCGCGCAGGAGCCTCCCGGAGCTGCTTGTTCTCAGAACACAAACAAAACCTGTGAAGAGTGCCTGA	166	379	56	-157	222	in_CDS	TTG	57	TTG	-1	-6.22958	-4.29227	0.657277	0.705882	4.10883	2.01221	NA	7.85825	1.69624	NA	4.48852	2.39882	NA	5.34195	1.59748	NA	1.92619	1.85423	1.99815	-0.111266	0.954627	0	0.809334	0.28958	0.112876	0.184044	0.357509
ENST00000330942.13	ENSG00000184787	ENST00000330942	UBE2G2	protein_coding	21	-	721	225	410	86	2	ATTAACACTGAATCCTCCGGAAGGAATTGTAGCAGGCCCCATGAATGA	186	234	40	-8	226	in_CDS	ATT	-1	ATT	-1	-6.66347	-2.93739	0.458333	0.555556	NA	1.00862	NA	NA	1.30532	NA	NA	1.90919	NA	0.259889	1.4613	0.460199	1.42111	1.15697	1.68524	-0.443764	0.803944	0	0.445053	0.390984	NA	NA	0.257166
ENST00000345496.19	ENSG00000184787	ENST00000345496	UBE2G2	protein_coding	21	-	3566	271	494	2801	2	AAGCAGTCCCCGGTGTCGGGGCAGGAGGCACGCGCGCGGCTGAGGCGAGGTCGCTCGGCGCAGCTGTTGCGGGGCCATGGCGGGGACCGCGCTCAAGAGGCTGATGGCCGAGTACAAACAATTAACACTGAATCCTCCGGAAGGAATTGTAGCAGGCCCCATGAATGA	196	364	76	-92	272	in_CDS	AAG	-1	AAG	-1	-5.93767	-3.95778	0.636905	0.723247	NA	1.00862	NA	NA	1.30532	NA	NA	1.90919	NA	0.259889	1.4613	0.460199	1.42111	1.15697	1.68524	-0.443764	0.803944	0	0.445053	NA	NA	NA	0.186118
ENST00000346798.1	ENSG00000142192	ENST00000346798	APP	protein_coding	21	-	3467	34	2309	1124	0	GTGCCCCGCGCAGGGTCGCGATGCTGCCCGGTTTGGCACTGCTCCTGCTGGCCGCCTGGACGGCTCGGGCGCTGGAGGTACCCACTGATGGTAATGCTGGCCTGCTGGCTGAACCCCAGATTGCCATGTTCTGTGGCAGACTGA	15	159	20	-124	35	in_CDS	GTG	-1	GTG	-1	-5.49271	-2.71303	0.659722	0.794118	NA	1.73287	NA	4.01046	1.99003	NA	NA	1.13202	NA	1.07004	1.30325	0.126198	1.53954	1.86145	1.21763	0.705287	0.1068	0	0.00654052	NA	NA	NA	0.186155
ENST00000348990.5	ENSG00000142192	ENST00000348990	APP	protein_coding	21	-	3355	147	2084	1124	2	ACGCGGCGGATCCCACTCGCACAGCAGCGCACTCGGTGCCCCGCGCAGGGTCGCGATGCTGCCCGGTTTGGCACTGCTCCTGCTGGCCGCCTGGACGGCTCGGGCGCTGGAGGTACCCACTGA	93	216	55	-68	148	in_CDS	ACG	-1	ACG	-1	-4.16469	-2.56781	0.723577	0.768707	NA	1.73287	NA	4.01046	1.99003	NA	NA	1.13202	NA	1.07004	1.30325	0.126198	1.53954	1.86145	1.21763	0.705287	0.1068	0	0.00654052	NA	0.198535	NA	0.212576
ENST00000359726.19	ENSG00000142192	ENST00000359726	APP	protein_coding	21	-	3294	192	1979	1123	0	CTGGCCTGCTGGCTGAACCCCAGATTGCCATGTTCTGTGGCAGACTGA	164	212	29	-19	193	in_CDS	CTG	-1	CTG	-1	-7.14729	-2.75084	0.583333	0.598958	NA	1.73287	NA	4.01046	1.99003	NA	NA	1.13202	NA	1.07004	1.30325	0.126198	1.53954	1.86145	1.21763	0.705287	0.1068	0	0.00654052	NA	NA	NA	0.340128
ENST00000457828.7	ENSG00000160285	ENST00000457828	LSS	protein_coding	21	-	4390	451	1955	1984	1	GTGGGCGGCGTAGAGCACTGCAGCAGCAATGACGGAGGGCACGTGAGTCCCCTCGCCCCGGGCTCCTGA	52	121	400	331	452	out_CDS	GTG	-1	GTG	-1	-7.06146	NA	0.695652	0.709534	NA	0.40535	0.331029	NA	0.429322	NA	NA	0.834099	NA	2.79232	0.899589	NA	0.64209	0.417336	0.866844	-0.837962	0.497714	0	0.123402	NA	NA	0.265032	NA
ENST00000380749.3	ENSG00000205581	ENST00000380749	HMGN1	protein_coding	21	-	1383	283	299	801	2	CTGTGGGTCTCAGCAGCTCGGGCGGCGGGAGGAGTGGCAGCGGCAAGGCAGCCCAGTTTCGCGAAGGCTGTCGGCGCGCCGCGGCCCGCAGGCACCCGGCACGCGCCTTCCCCGCAGGCACCCGGCACGCGCCTTCCCCGCCGCCACGATGCCCAAGAGGAAGGTCAGCTCCGCCGAAGGCGCCGCCAAGGAAGAGCCCAAGAGGAGATCGGCGCGGTTGTCAGCTAA	136	364	148	-80	284	in_CDS	CTG	-1	CTG	-1	-5.67408	-4.63	0.723684	0.787986	1.59442	0.926045	NA	NA	0.744948	NA	NA	1.13699	NA	NA	1.50993	0.152361	1.07948	0.835496	1.32346	-0.483044	0.689865	0	0.286859	0.215026	NA	NA	0.182956
ENST00000381815.3	ENSG00000159131	ENST00000381815	GART	protein_coding	21	-	3341	115	3029	197	2	TTGGAATTTCTGCTTTACAGACAGAACAATGGCAGCCCGAGTACTTATAATTGGCAGTGGAGGAAGGGAACATACGCTGGCCTGGAAACTTGCACAGTCTCATCATGTCAAACAAGTGTTGGTTGCCCCAGGAAACGCAGGCACTGCCTGCTCTGA	88	244	28	-128	116	in_CDS	TTG	-1	TTG	-1	-6.85472	-3.5808	0.49359	0.617391	1.13455	0.934647	NA	2.03404	0.837344	NA	NA	0.448611	NA	NA	0.577882	NA	0.699621	0.885996	0.513247	0.767762	0.312325	0	0.0451285	0.235187	0.172223	NA	NA
ENST00000382751.7	ENSG00000142207	ENST00000382751	URB1	protein_coding	21	-	10832	116	6812	3904	2	GTGTCGTTTCCGTCGCGCTTCCGCCCTCTCGGCCATGGGGGTCCCCAAGAGGAAGGCCTCGGGCGGCCAGGACGGCGCGGCTTCCTCCGCGGGTGCAGCCAAGCGCGCCCGCAAAGAAGAGCTCACGGGCGTGCGGTTCAAGGCTCAGCTGAAGGACCCGCAGGGCCCCGGGCCAGGCTTGGAAGCGTTTGTGTCTGCTGCCAAGAAGCTACCACGAGAAGATGTGTATGA	83	314	34	-197	117	in_CDS	GTG	63	GTG	-1	-7.54501	-4.88098	0.666667	0.689655	15.2975	0.673732	1.11619	5.2883	0.963921	NA	NA	1.37437	NA	NA	0.239867	NA	0.812973	0.818827	0.80712	0.042314	0.986359	0	0.94009	NA	0.0547839	NA	NA
ENST00000612277.52	ENSG00000159267	ENST00000612277	HLCS	protein_coding	21	-	6112	573	2177	3362	2	AAGTGTGGACAACTTCAGCAAGCTGGGGGTGGCGTTCATGGAAGATAG	537	585	37	-11	574	in_CDS	AAG	114	AAG	-1	-8.45747	-3.50488	0.520833	0.539267	3.51909	2.13043	NA	6.54652	0.487294	NA	24.8593	0.340528	NA	NA	0.547343	NA	0.876398	1.30886	0.443936	0.938591	0.596158	0	0.194804	NA	0.198734	NA	NA
ENST00000493196.5	ENSG00000156253	ENST00000493196	RWDD2B	protein_coding	21	-	3094	101	956	2037	2	AGGCGGTTTGTAAGTTTTGGGTCGCAGTATGCTAGAATTTTGAGGCTCCCTTCTGATGAAAATTGA	47	113	55	-11	102	in_CDS	AGG	39	AGG	-1	-7.13087	-6.91743	0.424242	0.475248	NA	0.812528	NA	NA	0.615468	NA	NA	1.55885	NA	15.3571	1.03221	NA	1.00476	0.713998	1.29553	-0.634588	0.759336	0	0.369453	NA	NA	NA	0.176589
ENST00000540844.24	ENSG00000156261	ENST00000540844	CCT8	protein_coding	21	-	1927	346	1424	157	2	ATGGCGCTTCACGTTCCCAAGGCTCCGGGCTTTGCCCAGATGCTCAAGGAGGGAGCGAAACACTTTTCAGGATTAGAAGAGGCTGTGTATAGAAACATACAAGCTTGCAAGGAGCTTGCCCAAACCACTCGTACAGCATATGGACCAAATGGTACAGCATCCTGCTGCAAAAATGATTGTAATGGCTTCTCATATGCAAGAGCAAGAAGTTGGAGATGGCACAAACTTTGTTCTGGTATTTGCTGGAGCTCTCCTGGAATTAGCTGA	208	475	139	-128	347	in_CDS	ATG	NA	ATG	NA	-0.345211	-2.71544	0.47191	0.586705	1.0712	0.641338	NA	0.834465	0.607607	NA	NA	1.04985	NA	NA	0.844705	NA	0.785875	0.624472	0.947278	-0.465161	0.640073	0	0.233043	0.20632	0.113666	0.178455	0.287313
ENST00000542230.9	ENSG00000142188	ENST00000542230	TMEM50B	protein_coding	21	-	2375	215	473	1687	2	AGGGTTGTGGCGCAGCAGTCTCCTTCCTGCGCGCGCGCCTGA	105	147	111	69	216	out_CDS	AGG	-1	AGG	-1	-5.72927	NA	0.690476	0.637209	NA	1.99869	NA	5.79326	6.15064	NA	NA	11.1317	NA	NA	2.62149	NA	5.47563	4.07467	6.87659	-0.900534	0.618583	0	0.212842	NA	0.108098	NA	NA
ENST00000003100.16	ENSG00000001630	ENST00000003100	CYP51A1	protein_coding	7	-	3210	166	1526	1518	2	GTGGCGACCTCGGCCTTCAGTGTTTCCGACGGAGTGAATGGCGGCGGCGGCTGGGATGCTGCTGCTGGGCTTGCTGCAGGCGGGTGGGTCGGTGCTGGGCCAGGCGATGGAGAAGGTGACAGGCGGCAACCTCTTGTCCATGCTGCTGATCGCCTGCGCCTTCACCCTCAGCCTGGTCTACCTGATCCGTCTGGCCGCCGGCCACCTGGTCCAGCTGCCCGCAGGGGTGAAAAGTCCTCCATACATTTTCTCCCCAATTCCATTCCTTGGGCATGCCATAGCATTTGGGAAAAGTCCAATTGA	130	433	37	-266	167	in_CDS	GTG	-1	GTG	-1	-5.70776	-3.62083	0.617162	0.656627	NA	1.29656	NA	NA	1.77047	NA	NA	2.10023	NA	1.95742	2.02781	NA	1.79877	1.53352	2.06402	-0.421642	0.764207	0	0.378219	NA	NA	NA	0.271134
ENST00000450723.10	ENSG00000001630	ENST00000450723	CYP51A1	protein_coding	7	-	1729	261	1211	257	1	ATTCCTTGGGCATGCCATAGCATTTGGGAAAAGTCCAATTGA	171	213	91	49	262	out_CDS	ATT	-1	ATT	-1	-4.8418	NA	0.428571	0.532567	NA	1.29656	NA	NA	1.77047	NA	NA	2.10023	NA	1.95742	2.02781	NA	1.79877	1.53352	2.06402	-0.421642	0.764207	0	0.378219	0.399438	NA	NA	0.214024
ENST00000450723.11	ENSG00000001630	ENST00000450723	CYP51A1	protein_coding	7	-	1729	261	1211	257	0	ATGCATATGAGAAGTATGGACCTGTATTTAGTTTTACCATGGTAG	224	269	38	-7	262	in_CDS	ATG	NA	ATG	NA	-6.69025	-3.67559	0.355556	0.532567	NA	1.29656	NA	NA	1.77047	NA	NA	2.10023	NA	1.95742	2.02781	NA	1.79877	1.53352	2.06402	-0.421642	0.764207	0	0.378219	0.307231	NA	0.410331	0.573528
ENST00000175506.25	ENSG00000070669	ENST00000175506	ASNS	protein_coding	7	-	2356	529	1682	145	2	GTGGCCAGGGCGCAGTCAGGTGTCGCGTGGTCCTGA	248	284	282	246	530	out_CDS	GTG	-1	GTG	-1	-6.938	NA	0.694444	0.614367	2.78739	4.77737	NA	2.88629	3.6887	NA	NA	0.297432	NA	0.771969	0.456322	NA	2.30496	4.23303	0.376877	3.36416	8.12929e-23	1	3.93518e-26	0.0835239	0.303192	NA	NA
ENST00000394308.11	ENSG00000070669	ENST00000394308	ASNS	protein_coding	7	-	1994	180	1682	132	1	ACGCCCAGATTTTCTTCAATCACATCTGAATAA	114	147	67	34	181	out_CDS	ACG	-1	ACG	-1	-7.07817	NA	0.363636	0.544444	2.78739	4.77737	NA	2.88629	3.6887	NA	NA	0.297432	NA	0.771969	0.456322	NA	2.30496	4.23303	0.376877	3.36416	8.12929e-23	1	3.93518e-26	NA	0.425521	NA	0.228185
ENST00000437628.4	ENSG00000070669	ENST00000437628	ASNS	protein_coding	7	-	1638	73	1433	132	2	AGGCCGGACCGCTCCGGAGAGGAGGCAGCGGCAGTTTGA	29	68	45	6	74	out_CDS	AGG	-1	AGG	-1	-6.82407	NA	0.692308	0.712329	2.78739	4.77737	NA	2.88629	3.6887	NA	NA	0.297432	NA	0.771969	0.456322	NA	2.30496	4.23303	0.376877	3.36416	8.12929e-23	1	3.93518e-26	NA	0.409302	NA	NA
ENST00000199389.9	ENSG00000086232	ENST00000199389	EIF2AK1	protein_coding	7	-	4469	147	1889	2433	2	AGGGGTTACTTCCGGGTCGGACGGCGCTAG	49	79	99	69	148	out_CDS	AGG	-1	AGG	-1	-3.36045	NA	0.666667	0.741497	3.63639	1.21461	NA	7.18662	1.06259	NA	NA	1.51827	0.566712	7.6551	1.00115	NA	1.19916	1.1386	1.25971	-0.107765	0.948797	0	0.780722	0.444088	NA	NA	NA
[truncated: 4,041 more rows]
[truncated: 12 more columns]

## Sheet: Filtered Set
uorf_id	gene_id	transcript_id	gene_name	gene_type	chrom	strand	length	length_5UTR	length_CDS	length_3UTR	predicted_phase	sequence_uORF	uORF_start_pos	uORF_stop_pos	uORF_start_to_CDS_start	uORF_stop_to_CDS_start	CDS_start_pos	cds_check	tis	upstream_AUG	tis_revised	downstream_AUG	cons	cons_5prime	gc	gc_5UTR	teff_5UTR_34080	teff_CDS_34080	teff_3UTR_34080	teff_5UTR_34081	teff_CDS_34081	teff_3UTR_34081	teff_5UTR_33312	teff_CDS_33312	teff_3UTR_33312	teff_5UTR_33313	teff_CDS_33313	teff_3UTR_33313	teff_CDS_mean	teff_CDS_nDiff	teff_CDS_Diff	teff_log2FC	teff_padj	teff_status	teff_p	SPEC_score_34080	SPEC_score_34081	SPEC_score_33312	SPEC_score_33313
[truncated: 295 more rows]
[truncated: 12 more columns]
